# Supplementary material for: What Happens at Surfaces and Grain Boundaries of Halide Perovskites: Insights from Reactive Molecular Dynamics Simulations of CsPbI3
Source: ACS Appl Mater Interfaces. 2022 Aug 30;14(36):40841–50. doi: 10.1021/acsami.2c09239 (PMC9478958; doi:10.1021/acsami.2c09239)
Supplement: Supplementary file 2 — am2c09239_si_002.zip [file am2c09239_si_002.zip]

Archive with 39 entries (31 files):
- supplementary-structures/
- supplementary-structures/bulk-structures/
- supplementary-structures/bulk-structures/CsI_CsCl.xyz
- supplementary-structures/bulk-structures/CsPbI3_Cubic.xyz
- supplementary-structures/bulk-structures/CsPbI3_Orthorhombic.xyz
- supplementary-structures/bulk-structures/CsPbI3_Tetragonal.xyz
- supplementary-structures/bulk-structures/CsPbI3_Yellow.xyz
- supplementary-structures/bulk-structures/PbI2_Hex.xyz
- supplementary-structures/bulk-structures/validation-structures/
- supplementary-structures/bulk-structures/validation-structures/C001_Cubic_Pb-poor.xyz
- supplementary-structures/bulk-structures/validation-structures/C001_Cubic_Pb-rich.xyz
- supplementary-structures/grain-boundaries/
- supplementary-structures/grain-boundaries/3S111_00_00.xyz
- supplementary-structures/grain-boundaries/3S112_04_00.xyz
- supplementary-structures/grain-boundaries/5S210_04_00.xyz
- supplementary-structures/perovskite-slabs/
- supplementary-structures/perovskite-slabs/defective-slabs/
- supplementary-structures/perovskite-slabs/defective-slabs/O110_Orthorhombic_Pb-poor_Isolated_1VCs_1VI.xyz
- supplementary-structures/perovskite-slabs/defective-slabs/O110_Orthorhombic_Pb-poor_Pair_2VCs_2VI_Pair.xyz
- supplementary-structures/perovskite-slabs/pristine-slabs-stability/
- supplementary-structures/perovskite-slabs/pristine-slabs-stability/O020_Orthorhombic_Both_Pb-poor_Pb-rich.xyz
- supplementary-structures/perovskite-slabs/pristine-slabs-stability/O020_Orthorhombic_Pb-poor.xyz
- supplementary-structures/perovskite-slabs/pristine-slabs-stability/O020_Orthorhombic_Pb-rich.xyz
- supplementary-structures/perovskite-slabs/pristine-slabs-stability/O020_Orthorhombic_Stoichiometric.xyz
- supplementary-structures/perovskite-slabs/pristine-slabs-stability/O110_Orthorhombic_Both_Pb-poor_Pb-rich.xyz
- supplementary-structures/perovskite-slabs/pristine-slabs-stability/O110_Orthorhombic_Pb-poor.xyz
- supplementary-structures/perovskite-slabs/pristine-slabs-stability/O110_Orthorhombic_Pb-rich.xyz
- supplementary-structures/perovskite-slabs/pristine-slabs-stability/O202_Orthorhombic_Both_Pb-poor_Pb-rich.xyz
- supplementary-structures/perovskite-slabs/pristine-slabs-stability/O202_Orthorhombic_Pb-poor.xyz
- supplementary-structures/perovskite-slabs/pristine-slabs-stability/O202_Orthorhombic_Pb-rich.xyz
- supplementary-structures/perovskite-slabs/pristine-slabs-thickness/
- supplementary-structures/perovskite-slabs/pristine-slabs-thickness/O110_Orthorhombic_Pb-poor_10_Layers.xyz
- supplementary-structures/perovskite-slabs/pristine-slabs-thickness/O110_Orthorhombic_Pb-poor_4_Layers.xyz
- supplementary-structures/perovskite-slabs/pristine-slabs-thickness/O110_Orthorhombic_Pb-poor_6_Layers.xyz
- supplementary-structures/perovskite-slabs/pristine-slabs-thickness/O110_Orthorhombic_Pb-poor_8_Layers.xyz
- supplementary-structures/perovskite-slabs/pristine-slabs-thickness/O110_Orthorhombic_Pb-rich_10_Layers.xyz
- supplementary-structures/perovskite-slabs/pristine-slabs-thickness/O110_Orthorhombic_Pb-rich_4_Layers.xyz
- supplementary-structures/perovskite-slabs/pristine-slabs-thickness/O110_Orthorhombic_Pb-rich_6_Layers.xyz
- supplementary-structures/perovskite-slabs/pristine-slabs-thickness/O110_Orthorhombic_Pb-rich_8_Layers.xyz
