# Supplementary material for: What Happens at Surfaces and Grain Boundaries of Halide Perovskites: Insights from Reactive Molecular Dynamics Simulations of CsPbI3
Source: ACS Appl Mater Interfaces. 2022 Aug 30;14(36):40841–50. doi: 10.1021/acsami.2c09239 (PMC9478958; doi:10.1021/acsami.2c09239)
Supplement: Supplementary file 2 — am2c09239_si_002.zip [file am2c09239_si_002.zip › supplementary-structures/bulk-structures/CsPbI3_Cubic.xyz]

5
Lattice="6.291581206013611 0.0 0.0 0.0 6.291581206013611 0.0 0.0 0.0 6.291581206013611" Properties=species:S:1:pos:R:3 pbc="T T T"
Pb       0.00000000       0.00000000       0.00000000
Cs       3.14579060       3.14579060       3.14579060
I        0.00000000       0.00000000       3.14579060
I        3.14579060       0.00000000       0.00000000
I        0.00000000       3.14579060       0.00000000
