# Supplementary material for: What Happens at Surfaces and Grain Boundaries of Halide Perovskites: Insights from Reactive Molecular Dynamics Simulations of CsPbI3
Source: ACS Appl Mater Interfaces. 2022 Aug 30;14(36):40841–50. doi: 10.1021/acsami.2c09239 (PMC9478958; doi:10.1021/acsami.2c09239)
Supplement: Supplementary file 2 — am2c09239_si_002.zip [file am2c09239_si_002.zip › supplementary-structures/bulk-structures/CsPbI3_Orthorhombic.xyz]

20
Lattice="8.42715323577704 0.0 0.0 0.0 8.99348538003128 0.0 0.0 0.0 12.481178638556164" Properties=species:S:1:pos:R:3 pbc="T T T"
Pb       0.00000000       0.00000000       6.24058932
Pb       4.21357662       4.49674269       6.24058932
Pb       0.00000000       0.00000000       0.00000000
Pb       4.21357662       4.49674269       0.00000000
Cs       8.17896866       3.76981961       3.12029466
Cs       0.24818461       5.22366577       9.36088398
Cs       3.96539204       0.72692308       9.36088398
Cs       4.46176119       8.26656230       3.12029466
I        1.56447799       2.76245840       6.73556330
I        6.86267512       6.23102725       5.74561534
I        5.77805473       1.73428429       5.74561534
I        2.64909850       7.25920082       6.73556330
I        6.86267512       6.23102725       0.49497398
I        1.56447799       2.76245840      11.98620466
I        2.64909850       7.25920082      11.98620466
I        5.77805473       1.73428429       0.49497398
I        7.73915330       8.97228619       9.36088398
I        0.68800013       0.02119934       3.12029466
I        3.52557643       4.51794188       3.12029466
I        4.90157655       4.47554323       9.36088398
