# Supplementary material for: What Happens at Surfaces and Grain Boundaries of Halide Perovskites: Insights from Reactive Molecular Dynamics Simulations of CsPbI3
Source: ACS Appl Mater Interfaces. 2022 Aug 30;14(36):40841–50. doi: 10.1021/acsami.2c09239 (PMC9478958; doi:10.1021/acsami.2c09239)
Supplement: Supplementary file 2 — am2c09239_si_002.zip [file am2c09239_si_002.zip › supplementary-structures/bulk-structures/CsPbI3_Tetragonal.xyz]

10
Lattice="8.661825696607963 0.0 0.0 0.0 8.661825696607963 0.0 0.0 0.0 6.409457134712765" Properties=species:S:1:pos:R:3 pbc="T T T"
Pb       0.00000000       0.00000000       0.00000000
Pb       4.33091285       4.33091285       0.00000000
Cs       4.33091285       0.00000000       3.20472857
Cs       0.00000000       4.33091285       3.20472857
I        0.00000000       0.00000000       3.20472857
I        4.33091285       4.33091285       3.20472857
I        7.08777782       2.75686497       0.00000000
I        1.57404775       5.90496073       0.00000000
I        5.90496073       7.08777782       0.00000000
I        2.75686497       1.57404775       0.00000000
