# Supplementary material for: What Happens at Surfaces and Grain Boundaries of Halide Perovskites: Insights from Reactive Molecular Dynamics Simulations of CsPbI3
Source: ACS Appl Mater Interfaces. 2022 Aug 30;14(36):40841–50. doi: 10.1021/acsami.2c09239 (PMC9478958; doi:10.1021/acsami.2c09239)
Supplement: Supplementary file 2 — am2c09239_si_002.zip [file am2c09239_si_002.zip › supplementary-structures/bulk-structures/CsPbI3_Yellow.xyz]

20
Lattice="4.78366209762667 0.0 0.0 0.0 10.473507385373232 0.0 0.0 0.0 17.8103869703208" Properties=species:S:1:pos:R:3 pbc="T T T"
Pb       1.19591552       1.68317816      16.73581415
Pb       3.58774657       8.79032923       1.07457282
Pb       1.19591552       6.91993185       9.97976631
Pb       3.58774657       3.55357553       7.83062066
Cs       3.58774657       0.85738350      11.97225767
Cs       1.19591552       9.61612389       5.83812930
Cs       3.58774657       6.09413719      14.74332279
Cs       1.19591552       4.37937019       3.06706418
I        3.58774657       3.55662333       0.04177956
I        1.19591552       6.91688406      17.76860741
I        3.58774657       8.79337702       8.86341393
I        1.19591552       1.68013036       8.94697304
I        1.19591552       0.34858563       2.01840885
I        3.58774657      10.12492176      15.79197812
I        1.19591552       5.58533932       6.88678464
I        3.58774657       4.88816807      10.92360233
I        1.19591552       3.13102950      13.99427083
I        3.58774657       7.34247789       3.81611614
I        1.19591552       8.36778319      12.72130962
I        3.58774657       2.10572420       5.08907735
