# Supplementary material for: What Happens at Surfaces and Grain Boundaries of Halide Perovskites: Insights from Reactive Molecular Dynamics Simulations of CsPbI3
Source: ACS Appl Mater Interfaces. 2022 Aug 30;14(36):40841–50. doi: 10.1021/acsami.2c09239 (PMC9478958; doi:10.1021/acsami.2c09239)
Supplement: Supplementary file 2 — am2c09239_si_002.zip [file am2c09239_si_002.zip › supplementary-structures/bulk-structures/PbI2_Hex.xyz]

3
Lattice="4.554770410770258 5.63e-14 -1e-16 -2.277385205435045 3.9445468841327984 0.0 -2e-16 -2e-16 6.968780885754972" Properties=species:S:1:pos:R:3 pbc="T T T"
Pb       0.00000000       0.00000000       0.00000000
I       -0.00000000       2.62969800       1.89023216
I        2.27738507       1.31484888       5.07854852
