# Supplementary material for: What Happens at Surfaces and Grain Boundaries of Halide Perovskites: Insights from Reactive Molecular Dynamics Simulations of CsPbI3
Source: ACS Appl Mater Interfaces. 2022 Aug 30;14(36):40841–50. doi: 10.1021/acsami.2c09239 (PMC9478958; doi:10.1021/acsami.2c09239)
Supplement: Supplementary file 2 — am2c09239_si_002.zip [file am2c09239_si_002.zip › supplementary-structures/bulk-structures/validation-structures/C001_Cubic_Pb-poor.xyz]

32
Lattice="6.2915811539 0.0 0.0 0.0 6.2915811539 0.0 0.0 0.0 54.0410690308" Properties=species:S:1:pos:R:3 pbc="T T T"
Pb       0.00000000       0.00000000       6.13036284
Pb       0.00000000       0.00000000      12.53700102
Pb       0.00000000       0.00000000      18.86143061
Pb       0.00000000       0.00000000      25.17963974
Pb       0.00000000       0.00000000      31.50406933
Pb       0.00000000       0.00000000      37.91070685
Cs       3.14579058       3.14579058       3.98469350
Cs       3.14579058       3.14579058       9.74712142
Cs       3.14579058       3.14579058      15.81812500
Cs       3.14579058       3.14579058      22.02055289
Cs       3.14579058       3.14579058      28.22298078
Cs       3.14579058       3.14579058      34.29398436
Cs       3.14579058       3.14579058      40.05641425
I        0.00000000       0.00000000       3.04225224
I        0.00000000       0.00000000       9.42102032
I        0.00000000       0.00000000      15.72125684
I        0.00000000       0.00000000      22.02055289
I        0.00000000       0.00000000      28.31984894
I        0.00000000       0.00000000      34.62008546
I        0.00000000       0.00000000      40.99885551
I        3.14579058       0.00000000       6.47893594
I        3.14579058       0.00000000      12.61055037
I        3.14579058       0.00000000      18.86997200
I        3.14579058       0.00000000      25.17109834
I        3.14579058       0.00000000      31.43051998
I        3.14579058       0.00000000      37.56213374
I        0.00000000       3.14579058       6.47893594
I        0.00000000       3.14579058      12.61055037
I        0.00000000       3.14579058      18.86997200
I        0.00000000       3.14579058      25.17109834
I        0.00000000       3.14579058      31.43051998
I        0.00000000       3.14579058      37.56213374
