# Supplementary material for: What Happens at Surfaces and Grain Boundaries of Halide Perovskites: Insights from Reactive Molecular Dynamics Simulations of CsPbI3
Source: ACS Appl Mater Interfaces. 2022 Aug 30;14(36):40841–50. doi: 10.1021/acsami.2c09239 (PMC9478958; doi:10.1021/acsami.2c09239)
Supplement: Supplementary file 2 — am2c09239_si_002.zip [file am2c09239_si_002.zip › supplementary-structures/bulk-structures/validation-structures/C001_Cubic_Pb-rich.xyz]

33
Lattice="6.2915811539 0.0 0.0 0.0 6.2915811539 0.0 0.0 0.0 54.0410690308" Properties=species:S:1:pos:R:3 pbc="T T T"
Pb       0.00000000       0.00000000       0.06218231
Pb       0.00000000       0.00000000       6.29060405
Pb       0.00000000       0.00000000      12.57912043
Pb       0.00000000       0.00000000      18.87474406
Pb       0.00000000       0.00000000      25.17036899
Pb       0.00000000       0.00000000      31.45888473
Pb       0.00000000       0.00000000      37.68730581
Cs       3.14579058       3.14579058       2.93626439
Cs       3.14579058       3.14579058       9.31629924
Cs       3.14579058       3.14579058      15.69692760
Cs       3.14579058       3.14579058      22.05259727
Cs       3.14579058       3.14579058      28.43322563
Cs       3.14579058       3.14579058      34.81325982
I        0.00000000       0.00000000       3.09897763
I        0.00000000       0.00000000       9.40926866
I        0.00000000       0.00000000      15.72218423
I        0.00000000       0.00000000      22.02734064
I        0.00000000       0.00000000      28.34025621
I        0.00000000       0.00000000      34.65054658
I        3.14579058       0.00000000       0.27640677
I        3.14579058       0.00000000       6.32184947
I        3.14579058       0.00000000      12.57598862
I        3.14579058       0.00000000      18.87474406
I        3.14579058       0.00000000      25.17350080
I        3.14579058       0.00000000      31.42763931
I        3.14579058       0.00000000      37.47308135
I        0.00000000       3.14579058       0.27640677
I        0.00000000       3.14579058       6.32184947
I        0.00000000       3.14579058      12.57598862
I        0.00000000       3.14579058      18.87474406
I        0.00000000       3.14579058      25.17350080
I        0.00000000       3.14579058      31.42763931
I        0.00000000       3.14579058      37.47308135
