# Supplementary material for: What Happens at Surfaces and Grain Boundaries of Halide Perovskites: Insights from Reactive Molecular Dynamics Simulations of CsPbI3
Source: ACS Appl Mater Interfaces. 2022 Aug 30;14(36):40841–50. doi: 10.1021/acsami.2c09239 (PMC9478958; doi:10.1021/acsami.2c09239)
Supplement: Supplementary file 2 — am2c09239_si_002.zip [file am2c09239_si_002.zip › supplementary-structures/grain-boundaries/3S111_00_00.xyz]

1280
Lattice="30.82232726 0.0 0.0 0.0 35.59055788 0.0 0.0 0.0 58.11913765" Properties=species:S:1:pos:R:3 pbc="T T T"
Cs       5.13705454      -4.44881973       0.00000000
Cs       5.13705454      13.34645921       0.00000000
Cs      20.54821817      -4.44881973       0.00000000
Cs      20.54821817      13.34645921       0.00000000
Cs      -2.56852728       0.00000000       0.00000000
Cs      -2.56852728      17.79527894       0.00000000
Cs      12.84263635       0.00000000       0.00000000
Cs      12.84263635      17.79527894       0.00000000
Cs       5.13705454       4.44881974       0.00000000
Cs       5.13705454      22.24409868       0.00000000
Cs      20.54821817       4.44881974       0.00000000
Cs      20.54821817      22.24409868       0.00000000
Cs      -2.56852728      -8.89763947       0.00000000
Cs      -2.56852728       8.89763947       0.00000000
Cs      12.84263635      -8.89763947       0.00000000
Cs      12.84263635       8.89763947       0.00000000
Cs       0.00000000      -4.44881973       3.63244610
Cs       0.00000000      13.34645921       3.63244610
Cs      15.41116363      -4.44881973       3.63244610
Cs      15.41116363      13.34645921       3.63244610
Cs      -7.70558182       0.00000000       3.63244610
Cs      -7.70558182      17.79527894       3.63244610
Cs       7.70558182       0.00000000       3.63244610
Cs       7.70558182      17.79527894       3.63244610
Cs       0.00000000       4.44881974       3.63244610
Cs       0.00000000      22.24409868       3.63244610
Cs      15.41116363       4.44881974       3.63244610
Cs      15.41116363      22.24409868       3.63244610
Cs      -7.70558182      -8.89763947       3.63244610
Cs      -7.70558182       8.89763947       3.63244610
Cs       7.70558182      -8.89763947       3.63244610
Cs       7.70558182       8.89763947       3.63244610
Cs      -5.13705454      -4.44881973       7.26489221
Cs      -5.13705454      13.34645921       7.26489221
Cs      10.27410908      -4.44881973       7.26489221
Cs      10.27410908      13.34645921       7.26489221
Cs       2.56852727       0.00000000       7.26489221
Cs       2.56852727      17.79527894       7.26489221
Cs      17.97969090       0.00000000       7.26489221
Cs      17.97969090      17.79527894       7.26489221
Cs      -5.13705454       4.44881974       7.26489221
Cs      -5.13705454      22.24409868       7.26489221
Cs      10.27410908       4.44881974       7.26489221
Cs      10.27410908      22.24409868       7.26489221
Cs       2.56852727      -8.89763947       7.26489221
Cs       2.56852727       8.89763947       7.26489221
Cs      17.97969090      -8.89763947       7.26489221
Cs      17.97969090       8.89763947       7.26489221
Cs       5.13705454      -4.44881973      10.89733831
Cs       5.13705454      13.34645921      10.89733831
Cs      20.54821817      -4.44881973      10.89733831
Cs      20.54821817      13.34645921      10.89733831
Cs      -2.56852728       0.00000000      10.89733831
Cs      -2.56852728      17.79527894      10.89733831
Cs      12.84263635       0.00000000      10.89733831
Cs      12.84263635      17.79527894      10.89733831
Cs       5.13705454       4.44881974      10.89733831
Cs       5.13705454      22.24409868      10.89733831
Cs      20.54821817       4.44881974      10.89733831
Cs      20.54821817      22.24409868      10.89733831
Cs      -2.56852728      -8.89763947      10.89733831
Cs      -2.56852728       8.89763947      10.89733831
Cs      12.84263635      -8.89763947      10.89733831
Cs      12.84263635       8.89763947      10.89733831
Cs       0.00000000      -4.44881973      14.52978441
Cs       0.00000000      13.34645921      14.52978441
Cs      15.41116363      -4.44881973      14.52978441
Cs      15.41116363      13.34645921      14.52978441
Cs      -7.70558182       0.00000000      14.52978441
Cs      -7.70558182      17.79527894      14.52978441
Cs       7.70558182       0.00000000      14.52978441
Cs       7.70558182      17.79527894      14.52978441
Cs       0.00000000       4.44881974      14.52978441
Cs       0.00000000      22.24409868      14.52978441
Cs      15.41116363       4.44881974      14.52978441
Cs      15.41116363      22.24409868      14.52978441
Cs      -7.70558182      -8.89763947      14.52978441
Cs      -7.70558182       8.89763947      14.52978441
Cs       7.70558182      -8.89763947      14.52978441
Cs       7.70558182       8.89763947      14.52978441
Cs      -5.13705454      -4.44881973      18.16223051
Cs      -5.13705454      13.34645921      18.16223051
Cs      10.27410908      -4.44881973      18.16223051
Cs      10.27410908      13.34645921      18.16223051
Cs       2.56852727       0.00000000      18.16223051
Cs       2.56852727      17.79527894      18.16223051
Cs      17.97969090       0.00000000      18.16223051
Cs      17.97969090      17.79527894      18.16223051
Cs      -5.13705454       4.44881974      18.16223051
Cs      -5.13705454      22.24409868      18.16223051
Cs      10.27410908       4.44881974      18.16223051
Cs      10.27410908      22.24409868      18.16223051
Cs       2.56852727      -8.89763947      18.16223051
Cs       2.56852727       8.89763947      18.16223051
Cs      17.97969090      -8.89763947      18.16223051
Cs      17.97969090       8.89763947      18.16223051
Cs       5.13705454      -4.44881973      21.79467662
Cs       5.13705454      13.34645921      21.79467662
Cs      20.54821817      -4.44881973      21.79467662
Cs      20.54821817      13.34645921      21.79467662
Cs      -2.56852728       0.00000000      21.79467662
Cs      -2.56852728      17.79527894      21.79467662
Cs      12.84263635       0.00000000      21.79467662
Cs      12.84263635      17.79527894      21.79467662
Cs       5.13705454       4.44881974      21.79467662
Cs       5.13705454      22.24409868      21.79467662
Cs      20.54821817       4.44881974      21.79467662
Cs      20.54821817      22.24409868      21.79467662
Cs      -2.56852728      -8.89763947      21.79467662
Cs      -2.56852728       8.89763947      21.79467662
Cs      12.84263635      -8.89763947      21.79467662
Cs      12.84263635       8.89763947      21.79467662
Cs       0.00000000      -4.44881973      25.42712272
Cs       0.00000000      13.34645921      25.42712272
Cs      15.41116363      -4.44881973      25.42712272
Cs      15.41116363      13.34645921      25.42712272
Cs      -7.70558182       0.00000000      25.42712272
Cs      -7.70558182      17.79527894      25.42712272
Cs       7.70558182       0.00000000      25.42712272
Cs       7.70558182      17.79527894      25.42712272
Cs       0.00000000       4.44881974      25.42712272
Cs       0.00000000      22.24409868      25.42712272
Cs      15.41116363       4.44881974      25.42712272
Cs      15.41116363      22.24409868      25.42712272
Cs      -7.70558182      -8.89763947      25.42712272
Cs      -7.70558182       8.89763947      25.42712272
Cs       7.70558182      -8.89763947      25.42712272
Cs       7.70558182       8.89763947      25.42712272
Cs      -5.13705454      -4.44881973      29.05956882
Cs      -5.13705454      13.34645921      29.05956882
Cs      10.27410908      -4.44881973      29.05956882
Cs      10.27410908      13.34645921      29.05956882
Cs       2.56852727       0.00000000      29.05956882
Cs       2.56852727      17.79527894      29.05956882
Cs      17.97969090       0.00000000      29.05956882
Cs      17.97969090      17.79527894      29.05956882
Cs      -5.13705454       4.44881974      29.05956882
Cs      -5.13705454      22.24409868      29.05956882
Cs      10.27410908       4.44881974      29.05956882
Cs      10.27410908      22.24409868      29.05956882
Cs       2.56852727      -8.89763947      29.05956882
Cs       2.56852727       8.89763947      29.05956882
Cs      17.97969090      -8.89763947      29.05956882
Cs      17.97969090       8.89763947      29.05956882
Cs      -7.70558182       0.00000000      32.69201493
Cs      -7.70558182      17.79527894      32.69201493
Cs       7.70558182       0.00000000      32.69201493
Cs       7.70558182      17.79527894      32.69201493
Cs       0.00000000       4.44881974      32.69201493
Cs       0.00000000      22.24409868      32.69201493
Cs      15.41116363       4.44881974      32.69201493
Cs      15.41116363      22.24409868      32.69201493
Cs      -7.70558182      -8.89763947      32.69201493
Cs      -7.70558182       8.89763947      32.69201493
Cs       7.70558182      -8.89763947      32.69201493
Cs       7.70558182       8.89763947      32.69201493
Cs       0.00000000      -4.44881973      32.69201493
Cs       0.00000000      13.34645921      32.69201493
Cs      15.41116363      -4.44881973      32.69201493
Cs      15.41116363      13.34645921      32.69201493
Cs       5.13705454      -4.44881973      36.32446103
Cs       5.13705454      13.34645921      36.32446103
Cs      20.54821817      -4.44881973      36.32446103
Cs      20.54821817      13.34645921      36.32446103
Cs      -2.56852728       0.00000000      36.32446103
Cs      -2.56852728      17.79527894      36.32446103
Cs      12.84263635       0.00000000      36.32446103
Cs      12.84263635      17.79527894      36.32446103
Cs       5.13705454       4.44881974      36.32446103
Cs       5.13705454      22.24409868      36.32446103
Cs      20.54821817       4.44881974      36.32446103
Cs      20.54821817      22.24409868      36.32446103
Cs      -2.56852728      -8.89763947      36.32446103
Cs      -2.56852728       8.89763947      36.32446103
Cs      12.84263635      -8.89763947      36.32446103
Cs      12.84263635       8.89763947      36.32446103
Cs      -5.13705454      -4.44881973      39.95690713
Cs      -5.13705454      13.34645921      39.95690713
Cs      10.27410908      -4.44881973      39.95690713
Cs      10.27410908      13.34645921      39.95690713
Cs       2.56852727       0.00000000      39.95690713
Cs       2.56852727      17.79527894      39.95690713
Cs      17.97969090       0.00000000      39.95690713
Cs      17.97969090      17.79527894      39.95690713
Cs      -5.13705454       4.44881974      39.95690713
Cs      -5.13705454      22.24409868      39.95690713
Cs      10.27410908       4.44881974      39.95690713
Cs      10.27410908      22.24409868      39.95690713
Cs       2.56852727      -8.89763947      39.95690713
Cs       2.56852727       8.89763947      39.95690713
Cs      17.97969090      -8.89763947      39.95690713
Cs      17.97969090       8.89763947      39.95690713
Cs      -7.70558182       0.00000000      43.58935324
Cs      -7.70558182      17.79527894      43.58935324
Cs       7.70558182       0.00000000      43.58935324
Cs       7.70558182      17.79527894      43.58935324
Cs       0.00000000       4.44881974      43.58935324
Cs       0.00000000      22.24409868      43.58935324
Cs      15.41116363       4.44881974      43.58935324
Cs      15.41116363      22.24409868      43.58935324
Cs      -7.70558182      -8.89763947      43.58935324
Cs      -7.70558182       8.89763947      43.58935324
Cs       7.70558182      -8.89763947      43.58935324
Cs       7.70558182       8.89763947      43.58935324
Cs       0.00000000      -4.44881973      43.58935324
Cs       0.00000000      13.34645921      43.58935324
Cs      15.41116363      -4.44881973      43.58935324
Cs      15.41116363      13.34645921      43.58935324
Cs       5.13705454      -4.44881973      47.22179934
Cs       5.13705454      13.34645921      47.22179934
Cs      20.54821817      -4.44881973      47.22179934
Cs      20.54821817      13.34645921      47.22179934
Cs      -2.56852728       0.00000000      47.22179934
Cs      -2.56852728      17.79527894      47.22179934
Cs      12.84263635       0.00000000      47.22179934
Cs      12.84263635      17.79527894      47.22179934
Cs       5.13705454       4.44881974      47.22179934
Cs       5.13705454      22.24409868      47.22179934
Cs      20.54821817       4.44881974      47.22179934
Cs      20.54821817      22.24409868      47.22179934
Cs      -2.56852728      -8.89763947      47.22179934
Cs      -2.56852728       8.89763947      47.22179934
Cs      12.84263635      -8.89763947      47.22179934
Cs      12.84263635       8.89763947      47.22179934
Cs      -5.13705454      -4.44881973      50.85424544
Cs      -5.13705454      13.34645921      50.85424544
Cs      10.27410908      -4.44881973      50.85424544
Cs      10.27410908      13.34645921      50.85424544
Cs       2.56852727       0.00000000      50.85424544
Cs       2.56852727      17.79527894      50.85424544
Cs      17.97969090       0.00000000      50.85424544
Cs      17.97969090      17.79527894      50.85424544
Cs      -5.13705454       4.44881974      50.85424544
Cs      -5.13705454      22.24409868      50.85424544
Cs      10.27410908       4.44881974      50.85424544
Cs      10.27410908      22.24409868      50.85424544
Cs       2.56852727      -8.89763947      50.85424544
Cs       2.56852727       8.89763947      50.85424544
Cs      17.97969090      -8.89763947      50.85424544
Cs      17.97969090       8.89763947      50.85424544
Cs      -7.70558182      -8.89763947      54.48669154
Cs      -7.70558182       8.89763947      54.48669154
Cs       7.70558182      -8.89763947      54.48669154
Cs       7.70558182       8.89763947      54.48669154
Cs       0.00000000      -4.44881973      54.48669154
Cs       0.00000000      13.34645921      54.48669154
Cs      15.41116363      -4.44881973      54.48669154
Cs      15.41116363      13.34645921      54.48669154
Cs      -7.70558182       0.00000000      54.48669154
Cs      -7.70558182      17.79527894      54.48669154
Cs       7.70558182       0.00000000      54.48669154
Cs       7.70558182      17.79527894      54.48669154
Cs       0.00000000       4.44881974      54.48669154
Cs       0.00000000      22.24409868      54.48669154
Cs      15.41116363       4.44881974      54.48669154
Cs      15.41116363      22.24409868      54.48669154
I        6.42131817      -6.67322960      50.85424544
I        6.42131817      11.12204934      50.85424544
I       21.83248181      -6.67322960      50.85424544
I       21.83248181      11.12204934      50.85424544
I       -1.28426364      -2.22440987      50.85424544
I       -1.28426364      15.57086907      50.85424544
I       14.12690000      -2.22440987      50.85424544
I       14.12690000      15.57086907      50.85424544
I        6.42131817       2.22440987      50.85424544
I        6.42131817      20.01968881      50.85424544
I       21.83248181       2.22440987      50.85424544
I       21.83248181      20.01968881      50.85424544
I       -1.28426364       6.67322960      50.85424544
I       -1.28426364      24.46850854      50.85424544
I       14.12690000       6.67322960      50.85424544
I       14.12690000      24.46850854      50.85424544
I        3.85279090      -2.22440987      54.48669154
I        3.85279090      15.57086907      54.48669154
I       19.26395453      -2.22440987      54.48669154
I       19.26395453      15.57086907      54.48669154
I       -3.85279090       2.22440987      54.48669154
I       -3.85279090      20.01968881      54.48669154
I       11.55837272       2.22440987      54.48669154
I       11.55837272      20.01968881      54.48669154
I        3.85279090       6.67322960      54.48669154
I        3.85279090      24.46850854      54.48669154
I       19.26395453       6.67322960      54.48669154
I       19.26395453      24.46850854      54.48669154
I       -3.85279090      -6.67322960      54.48669154
I       -3.85279090      11.12204934      54.48669154
I       11.55837272      -6.67322960      54.48669154
I       11.55837272      11.12204934      54.48669154
I       -7.70558182      -4.44881973      54.48669154
I       -7.70558182      13.34645921      54.48669154
I        7.70558182      -4.44881973      54.48669154
I        7.70558182      13.34645921      54.48669154
I        0.00000000       0.00000000      54.48669154
I        0.00000000      17.79527894      54.48669154
I       15.41116363       0.00000000      54.48669154
I       15.41116363      17.79527894      54.48669154
I       -7.70558182       4.44881974      54.48669154
I       -7.70558182      22.24409868      54.48669154
I        7.70558182       4.44881974      54.48669154
I        7.70558182      22.24409868      54.48669154
I        0.00000000      -8.89763947      54.48669154
I        0.00000000       8.89763947      54.48669154
I       15.41116363      -8.89763947      54.48669154
I       15.41116363       8.89763947      54.48669154
I        3.85279090      -6.67322960      54.48669154
I        3.85279090      11.12204934      54.48669154
I       19.26395453      -6.67322960      54.48669154
I       19.26395453      11.12204934      54.48669154
I       -3.85279090      -2.22440987      54.48669154
I       -3.85279090      15.57086907      54.48669154
I       11.55837272      -2.22440987      54.48669154
I       11.55837272      15.57086907      54.48669154
I        3.85279090       2.22440987      54.48669154
I        3.85279090      20.01968881      54.48669154
I       19.26395453       2.22440987      54.48669154
I       19.26395453      20.01968881      54.48669154
I       -3.85279090       6.67322960      54.48669154
I       -3.85279090      24.46850854      54.48669154
I       11.55837272       6.67322960      54.48669154
I       11.55837272      24.46850854      54.48669154
I       -6.42131818      -6.67322960       0.00000000
I       -6.42131818      11.12204934       0.00000000
I        8.98984546      -6.67322960       0.00000000
I        8.98984546      11.12204934       0.00000000
I        1.28426364      -2.22440987       0.00000000
I        1.28426364      15.57086907       0.00000000
I       16.69542726      -2.22440987       0.00000000
I       16.69542726      15.57086907       0.00000000
I       -6.42131818       2.22440987       0.00000000
I       -6.42131818      20.01968881       0.00000000
I        8.98984546       2.22440987       0.00000000
I        8.98984546      20.01968881       0.00000000
I        1.28426364       6.67322960       0.00000000
I        1.28426364      24.46850854       0.00000000
I       16.69542726       6.67322960       0.00000000
I       16.69542726      24.46850854       0.00000000
I       -6.42131818      -2.22440987       0.00000000
I       -6.42131818      15.57086907       0.00000000
I        8.98984546      -2.22440987       0.00000000
I        8.98984546      15.57086907       0.00000000
I        1.28426364       2.22440987       0.00000000
I        1.28426364      20.01968881       0.00000000
I       16.69542726       2.22440987       0.00000000
I       16.69542726      20.01968881       0.00000000
I       -6.42131818       6.67322960       0.00000000
I       -6.42131818      24.46850854       0.00000000
I        8.98984546       6.67322960       0.00000000
I        8.98984546      24.46850854       0.00000000
I        1.28426364      -6.67322960       0.00000000
I        1.28426364      11.12204934       0.00000000
I       16.69542726      -6.67322960       0.00000000
I       16.69542726      11.12204934       0.00000000
I       -2.56852728      -4.44881973       0.00000000
I       -2.56852728      13.34645921       0.00000000
I       12.84263635      -4.44881973       0.00000000
I       12.84263635      13.34645921       0.00000000
I        5.13705454       0.00000000       0.00000000
I        5.13705454      17.79527894       0.00000000
I       20.54821817       0.00000000       0.00000000
I       20.54821817      17.79527894       0.00000000
I       -2.56852728       4.44881974       0.00000000
I       -2.56852728      22.24409868       0.00000000
I       12.84263635       4.44881974       0.00000000
I       12.84263635      22.24409868       0.00000000
I        5.13705454      -8.89763947       0.00000000
I        5.13705454       8.89763947       0.00000000
I       20.54821817      -8.89763947       0.00000000
I       20.54821817       8.89763947       0.00000000
I       -3.85279090      -6.67322960       3.63244610
I       -3.85279090      11.12204934       3.63244610
I       11.55837272      -6.67322960       3.63244610
I       11.55837272      11.12204934       3.63244610
I        3.85279090      -2.22440987       3.63244610
I        3.85279090      15.57086907       3.63244610
I       19.26395453      -2.22440987       3.63244610
I       19.26395453      15.57086907       3.63244610
I       -3.85279090       2.22440987       3.63244610
I       -3.85279090      20.01968881       3.63244610
I       11.55837272       2.22440987       3.63244610
I       11.55837272      20.01968881       3.63244610
I        3.85279090       6.67322960       3.63244610
I        3.85279090      24.46850854       3.63244610
I       19.26395453       6.67322960       3.63244610
I       19.26395453      24.46850854       3.63244610
I       -7.70558182      -4.44881973       3.63244610
I       -7.70558182      13.34645921       3.63244610
I        7.70558182      -4.44881973       3.63244610
I        7.70558182      13.34645921       3.63244610
I        0.00000000       0.00000000       3.63244610
I        0.00000000      17.79527894       3.63244610
I       15.41116363       0.00000000       3.63244610
I       15.41116363      17.79527894       3.63244610
I       -7.70558182       4.44881974       3.63244610
I       -7.70558182      22.24409868       3.63244610
I        7.70558182       4.44881974       3.63244610
I        7.70558182      22.24409868       3.63244610
I        0.00000000      -8.89763947       3.63244610
I        0.00000000       8.89763947       3.63244610
I       15.41116363      -8.89763947       3.63244610
I       15.41116363       8.89763947       3.63244610
I       -3.85279090      -2.22440987       3.63244610
I       -3.85279090      15.57086907       3.63244610
I       11.55837272      -2.22440987       3.63244610
I       11.55837272      15.57086907       3.63244610
I        3.85279090       2.22440987       3.63244610
I        3.85279090      20.01968881       3.63244610
I       19.26395453       2.22440987       3.63244610
I       19.26395453      20.01968881       3.63244610
I       -3.85279090       6.67322960       3.63244610
I       -3.85279090      24.46850854       3.63244610
I       11.55837272       6.67322960       3.63244610
I       11.55837272      24.46850854       3.63244610
I        3.85279090      -6.67322960       3.63244610
I        3.85279090      11.12204934       3.63244610
I       19.26395453      -6.67322960       3.63244610
I       19.26395453      11.12204934       3.63244610
I        6.42131817      -6.67322960       7.26489221
I        6.42131817      11.12204934       7.26489221
I       21.83248181      -6.67322960       7.26489221
I       21.83248181      11.12204934       7.26489221
I       -1.28426364      -2.22440987       7.26489221
I       -1.28426364      15.57086907       7.26489221
I       14.12690000      -2.22440987       7.26489221
I       14.12690000      15.57086907       7.26489221
I        6.42131817       2.22440987       7.26489221
I        6.42131817      20.01968881       7.26489221
I       21.83248181       2.22440987       7.26489221
I       21.83248181      20.01968881       7.26489221
I       -1.28426364       6.67322960       7.26489221
I       -1.28426364      24.46850854       7.26489221
I       14.12690000       6.67322960       7.26489221
I       14.12690000      24.46850854       7.26489221
I        6.42131817      -2.22440987       7.26489221
I        6.42131817      15.57086907       7.26489221
I       21.83248181      -2.22440987       7.26489221
I       21.83248181      15.57086907       7.26489221
I       -1.28426364       2.22440987       7.26489221
I       -1.28426364      20.01968881       7.26489221
I       14.12690000       2.22440987       7.26489221
I       14.12690000      20.01968881       7.26489221
I        6.42131817       6.67322960       7.26489221
I        6.42131817      24.46850854       7.26489221
I       21.83248181       6.67322960       7.26489221
I       21.83248181      24.46850854       7.26489221
I       -1.28426364      -6.67322960       7.26489221
I       -1.28426364      11.12204934       7.26489221
I       14.12690000      -6.67322960       7.26489221
I       14.12690000      11.12204934       7.26489221
I        2.56852727      -4.44881973       7.26489221
I        2.56852727      13.34645921       7.26489221
I       17.97969090      -4.44881973       7.26489221
I       17.97969090      13.34645921       7.26489221
I       -5.13705454       0.00000000       7.26489221
I       -5.13705454      17.79527894       7.26489221
I       10.27410908       0.00000000       7.26489221
I       10.27410908      17.79527894       7.26489221
I        2.56852727       4.44881974       7.26489221
I        2.56852727      22.24409868       7.26489221
I       17.97969090       4.44881974       7.26489221
I       17.97969090      22.24409868       7.26489221
I       -5.13705454      -8.89763947       7.26489221
I       -5.13705454       8.89763947       7.26489221
I       10.27410908      -8.89763947       7.26489221
I       10.27410908       8.89763947       7.26489221
I       -6.42131818      -6.67322960      10.89733831
I       -6.42131818      11.12204934      10.89733831
I        8.98984546      -6.67322960      10.89733831
I        8.98984546      11.12204934      10.89733831
I        1.28426364      -2.22440987      10.89733831
I        1.28426364      15.57086907      10.89733831
I       16.69542726      -2.22440987      10.89733831
I       16.69542726      15.57086907      10.89733831
I       -6.42131818       2.22440987      10.89733831
I       -6.42131818      20.01968881      10.89733831
I        8.98984546       2.22440987      10.89733831
I        8.98984546      20.01968881      10.89733831
I        1.28426364       6.67322960      10.89733831
I        1.28426364      24.46850854      10.89733831
I       16.69542726       6.67322960      10.89733831
I       16.69542726      24.46850854      10.89733831
I       -6.42131818      -2.22440987      10.89733831
I       -6.42131818      15.57086907      10.89733831
I        8.98984546      -2.22440987      10.89733831
I        8.98984546      15.57086907      10.89733831
I        1.28426364       2.22440987      10.89733831
I        1.28426364      20.01968881      10.89733831
I       16.69542726       2.22440987      10.89733831
I       16.69542726      20.01968881      10.89733831
I       -6.42131818       6.67322960      10.89733831
I       -6.42131818      24.46850854      10.89733831
I        8.98984546       6.67322960      10.89733831
I        8.98984546      24.46850854      10.89733831
I        1.28426364      -6.67322960      10.89733831
I        1.28426364      11.12204934      10.89733831
I       16.69542726      -6.67322960      10.89733831
I       16.69542726      11.12204934      10.89733831
I       -2.56852728      -4.44881973      10.89733831
I       -2.56852728      13.34645921      10.89733831
I       12.84263635      -4.44881973      10.89733831
I       12.84263635      13.34645921      10.89733831
I        5.13705454       0.00000000      10.89733831
I        5.13705454      17.79527894      10.89733831
I       20.54821817       0.00000000      10.89733831
I       20.54821817      17.79527894      10.89733831
I       -2.56852728       4.44881974      10.89733831
I       -2.56852728      22.24409868      10.89733831
I       12.84263635       4.44881974      10.89733831
I       12.84263635      22.24409868      10.89733831
I        5.13705454      -8.89763947      10.89733831
I        5.13705454       8.89763947      10.89733831
I       20.54821817      -8.89763947      10.89733831
I       20.54821817       8.89763947      10.89733831
I       -3.85279090      -6.67322960      14.52978441
I       -3.85279090      11.12204934      14.52978441
I       11.55837272      -6.67322960      14.52978441
I       11.55837272      11.12204934      14.52978441
I        3.85279090      -2.22440987      14.52978441
I        3.85279090      15.57086907      14.52978441
I       19.26395453      -2.22440987      14.52978441
I       19.26395453      15.57086907      14.52978441
I       -3.85279090       2.22440987      14.52978441
I       -3.85279090      20.01968881      14.52978441
I       11.55837272       2.22440987      14.52978441
I       11.55837272      20.01968881      14.52978441
I        3.85279090       6.67322960      14.52978441
I        3.85279090      24.46850854      14.52978441
I       19.26395453       6.67322960      14.52978441
I       19.26395453      24.46850854      14.52978441
I       -3.85279090      -2.22440987      14.52978441
I       -3.85279090      15.57086907      14.52978441
I       11.55837272      -2.22440987      14.52978441
I       11.55837272      15.57086907      14.52978441
I        3.85279090       2.22440987      14.52978441
I        3.85279090      20.01968881      14.52978441
I       19.26395453       2.22440987      14.52978441
I       19.26395453      20.01968881      14.52978441
I       -3.85279090       6.67322960      14.52978441
I       -3.85279090      24.46850854      14.52978441
I       11.55837272       6.67322960      14.52978441
I       11.55837272      24.46850854      14.52978441
I        3.85279090      -6.67322960      14.52978441
I        3.85279090      11.12204934      14.52978441
I       19.26395453      -6.67322960      14.52978441
I       19.26395453      11.12204934      14.52978441
I       -7.70558182      -4.44881973      14.52978441
I       -7.70558182      13.34645921      14.52978441
I        7.70558182      -4.44881973      14.52978441
I        7.70558182      13.34645921      14.52978441
I        0.00000000       0.00000000      14.52978441
I        0.00000000      17.79527894      14.52978441
I       15.41116363       0.00000000      14.52978441
I       15.41116363      17.79527894      14.52978441
I       -7.70558182       4.44881974      14.52978441
I       -7.70558182      22.24409868      14.52978441
I        7.70558182       4.44881974      14.52978441
I        7.70558182      22.24409868      14.52978441
I        0.00000000      -8.89763947      14.52978441
I        0.00000000       8.89763947      14.52978441
I       15.41116363      -8.89763947      14.52978441
I       15.41116363       8.89763947      14.52978441
I        6.42131817      -6.67322960      18.16223051
I        6.42131817      11.12204934      18.16223051
I       21.83248181      -6.67322960      18.16223051
I       21.83248181      11.12204934      18.16223051
I       -1.28426364      -2.22440987      18.16223051
I       -1.28426364      15.57086907      18.16223051
I       14.12690000      -2.22440987      18.16223051
I       14.12690000      15.57086907      18.16223051
I        6.42131817       2.22440987      18.16223051
I        6.42131817      20.01968881      18.16223051
I       21.83248181       2.22440987      18.16223051
I       21.83248181      20.01968881      18.16223051
I       -1.28426364       6.67322960      18.16223051
I       -1.28426364      24.46850854      18.16223051
I       14.12690000       6.67322960      18.16223051
I       14.12690000      24.46850854      18.16223051
I        6.42131817      -2.22440987      18.16223051
I        6.42131817      15.57086907      18.16223051
I       21.83248181      -2.22440987      18.16223051
I       21.83248181      15.57086907      18.16223051
I       -1.28426364       2.22440987      18.16223051
I       -1.28426364      20.01968881      18.16223051
I       14.12690000       2.22440987      18.16223051
I       14.12690000      20.01968881      18.16223051
I        6.42131817       6.67322960      18.16223051
I        6.42131817      24.46850854      18.16223051
I       21.83248181       6.67322960      18.16223051
I       21.83248181      24.46850854      18.16223051
I       -1.28426364      -6.67322960      18.16223051
I       -1.28426364      11.12204934      18.16223051
I       14.12690000      -6.67322960      18.16223051
I       14.12690000      11.12204934      18.16223051
I        2.56852727      -4.44881973      18.16223051
I        2.56852727      13.34645921      18.16223051
I       17.97969090      -4.44881973      18.16223051
I       17.97969090      13.34645921      18.16223051
I       -5.13705454       0.00000000      18.16223051
I       -5.13705454      17.79527894      18.16223051
I       10.27410908       0.00000000      18.16223051
I       10.27410908      17.79527894      18.16223051
I        2.56852727       4.44881974      18.16223051
I        2.56852727      22.24409868      18.16223051
I       17.97969090       4.44881974      18.16223051
I       17.97969090      22.24409868      18.16223051
I       -5.13705454      -8.89763947      18.16223051
I       -5.13705454       8.89763947      18.16223051
I       10.27410908      -8.89763947      18.16223051
I       10.27410908       8.89763947      18.16223051
I       -6.42131818      -2.22440987      21.79467662
I       -6.42131818      15.57086907      21.79467662
I        8.98984546      -2.22440987      21.79467662
I        8.98984546      15.57086907      21.79467662
I        1.28426364       2.22440987      21.79467662
I        1.28426364      20.01968881      21.79467662
I       16.69542726       2.22440987      21.79467662
I       16.69542726      20.01968881      21.79467662
I       -6.42131818       6.67322960      21.79467662
I       -6.42131818      24.46850854      21.79467662
I        8.98984546       6.67322960      21.79467662
I        8.98984546      24.46850854      21.79467662
I        1.28426364      -6.67322960      21.79467662
I        1.28426364      11.12204934      21.79467662
I       16.69542726      -6.67322960      21.79467662
I       16.69542726      11.12204934      21.79467662
I       -6.42131818      -6.67322960      21.79467662
I       -6.42131818      11.12204934      21.79467662
I        8.98984546      -6.67322960      21.79467662
I        8.98984546      11.12204934      21.79467662
I        1.28426364      -2.22440987      21.79467662
I        1.28426364      15.57086907      21.79467662
I       16.69542726      -2.22440987      21.79467662
I       16.69542726      15.57086907      21.79467662
I       -6.42131818       2.22440987      21.79467662
I       -6.42131818      20.01968881      21.79467662
I        8.98984546       2.22440987      21.79467662
I        8.98984546      20.01968881      21.79467662
I        1.28426364       6.67322960      21.79467662
I        1.28426364      24.46850854      21.79467662
I       16.69542726       6.67322960      21.79467662
I       16.69542726      24.46850854      21.79467662
I       -2.56852728      -4.44881973      21.79467662
I       -2.56852728      13.34645921      21.79467662
I       12.84263635      -4.44881973      21.79467662
I       12.84263635      13.34645921      21.79467662
I        5.13705454       0.00000000      21.79467662
I        5.13705454      17.79527894      21.79467662
I       20.54821817       0.00000000      21.79467662
I       20.54821817      17.79527894      21.79467662
I       -2.56852728       4.44881974      21.79467662
I       -2.56852728      22.24409868      21.79467662
I       12.84263635       4.44881974      21.79467662
I       12.84263635      22.24409868      21.79467662
I        5.13705454      -8.89763947      21.79467662
I        5.13705454       8.89763947      21.79467662
I       20.54821817      -8.89763947      21.79467662
I       20.54821817       8.89763947      21.79467662
I       -3.85279090      -6.67322960      25.42712272
I       -3.85279090      11.12204934      25.42712272
I       11.55837272      -6.67322960      25.42712272
I       11.55837272      11.12204934      25.42712272
I        3.85279090      -2.22440987      25.42712272
I        3.85279090      15.57086907      25.42712272
I       19.26395453      -2.22440987      25.42712272
I       19.26395453      15.57086907      25.42712272
I       -3.85279090       2.22440987      25.42712272
I       -3.85279090      20.01968881      25.42712272
I       11.55837272       2.22440987      25.42712272
I       11.55837272      20.01968881      25.42712272
I        3.85279090       6.67322960      25.42712272
I        3.85279090      24.46850854      25.42712272
I       19.26395453       6.67322960      25.42712272
I       19.26395453      24.46850854      25.42712272
I       -7.70558182      -4.44881973      25.42712272
I       -7.70558182      13.34645921      25.42712272
I        7.70558182      -4.44881973      25.42712272
I        7.70558182      13.34645921      25.42712272
I        0.00000000       0.00000000      25.42712272
I        0.00000000      17.79527894      25.42712272
I       15.41116363       0.00000000      25.42712272
I       15.41116363      17.79527894      25.42712272
I       -7.70558182       4.44881974      25.42712272
I       -7.70558182      22.24409868      25.42712272
I        7.70558182       4.44881974      25.42712272
I        7.70558182      22.24409868      25.42712272
I        0.00000000      -8.89763947      25.42712272
I        0.00000000       8.89763947      25.42712272
I       15.41116363      -8.89763947      25.42712272
I       15.41116363       8.89763947      25.42712272
I       -3.85279090      -2.22440987      25.42712272
I       -3.85279090      15.57086907      25.42712272
I       11.55837272      -2.22440987      25.42712272
I       11.55837272      15.57086907      25.42712272
I        3.85279090       2.22440987      25.42712272
I        3.85279090      20.01968881      25.42712272
I       19.26395453       2.22440987      25.42712272
I       19.26395453      20.01968881      25.42712272
I       -3.85279090       6.67322960      25.42712272
I       -3.85279090      24.46850854      25.42712272
I       11.55837272       6.67322960      25.42712272
I       11.55837272      24.46850854      25.42712272
I        3.85279090      -6.67322960      25.42712272
I        3.85279090      11.12204934      25.42712272
I       19.26395453      -6.67322960      25.42712272
I       19.26395453      11.12204934      25.42712272
I        2.56852727      -4.44881973      29.05956882
I        2.56852727      13.34645921      29.05956882
I       17.97969090      -4.44881973      29.05956882
I       17.97969090      13.34645921      29.05956882
I       -5.13705454       0.00000000      29.05956882
I       -5.13705454      17.79527894      29.05956882
I       10.27410908       0.00000000      29.05956882
I       10.27410908      17.79527894      29.05956882
I        2.56852727       4.44881974      29.05956882
I        2.56852727      22.24409868      29.05956882
I       17.97969090       4.44881974      29.05956882
I       17.97969090      22.24409868      29.05956882
I       -5.13705454      -8.89763947      29.05956882
I       -5.13705454       8.89763947      29.05956882
I       10.27410908      -8.89763947      29.05956882
I       10.27410908       8.89763947      29.05956882
I        6.42131817      -2.22440987      29.05956882
I        6.42131817      15.57086907      29.05956882
I       21.83248181      -2.22440987      29.05956882
I       21.83248181      15.57086907      29.05956882
I       -1.28426364       2.22440987      29.05956882
I       -1.28426364      20.01968881      29.05956882
I       14.12690000       2.22440987      29.05956882
I       14.12690000      20.01968881      29.05956882
I        6.42131817       6.67322960      29.05956882
I        6.42131817      24.46850854      29.05956882
I       21.83248181       6.67322960      29.05956882
I       21.83248181      24.46850854      29.05956882
I       -1.28426364      -6.67322960      29.05956882
I       -1.28426364      11.12204934      29.05956882
I       14.12690000      -6.67322960      29.05956882
I       14.12690000      11.12204934      29.05956882
I        6.42131817      -6.67322960      29.05956882
I        6.42131817      11.12204934      29.05956882
I       21.83248181      -6.67322960      29.05956882
I       21.83248181      11.12204934      29.05956882
I       -1.28426364      -2.22440987      29.05956882
I       -1.28426364      15.57086907      29.05956882
I       14.12690000      -2.22440987      29.05956882
I       14.12690000      15.57086907      29.05956882
I        6.42131817       2.22440987      29.05956882
I        6.42131817      20.01968881      29.05956882
I       21.83248181       2.22440987      29.05956882
I       21.83248181      20.01968881      29.05956882
I       -1.28426364       6.67322960      29.05956882
I       -1.28426364      24.46850854      29.05956882
I       14.12690000       6.67322960      29.05956882
I       14.12690000      24.46850854      29.05956882
I        3.85279090      -2.22440987      32.69201493
I        3.85279090      15.57086907      32.69201493
I       19.26395453      -2.22440987      32.69201493
I       19.26395453      15.57086907      32.69201493
I       -3.85279090       2.22440987      32.69201493
I       -3.85279090      20.01968881      32.69201493
I       11.55837272       2.22440987      32.69201493
I       11.55837272      20.01968881      32.69201493
I        3.85279090       6.67322960      32.69201493
I        3.85279090      24.46850854      32.69201493
I       19.26395453       6.67322960      32.69201493
I       19.26395453      24.46850854      32.69201493
I       -3.85279090      -6.67322960      32.69201493
I       -3.85279090      11.12204934      32.69201493
I       11.55837272      -6.67322960      32.69201493
I       11.55837272      11.12204934      32.69201493
I       -3.85279090      -2.22440987      32.69201493
I       -3.85279090      15.57086907      32.69201493
I       11.55837272      -2.22440987      32.69201493
I       11.55837272      15.57086907      32.69201493
I        3.85279090       2.22440987      32.69201493
I        3.85279090      20.01968881      32.69201493
I       19.26395453       2.22440987      32.69201493
I       19.26395453      20.01968881      32.69201493
I       -3.85279090       6.67322960      32.69201493
I       -3.85279090      24.46850854      32.69201493
I       11.55837272       6.67322960      32.69201493
I       11.55837272      24.46850854      32.69201493
I        3.85279090      -6.67322960      32.69201493
I        3.85279090      11.12204934      32.69201493
I       19.26395453      -6.67322960      32.69201493
I       19.26395453      11.12204934      32.69201493
I       -7.70558182      -4.44881973      32.69201493
I       -7.70558182      13.34645921      32.69201493
I        7.70558182      -4.44881973      32.69201493
I        7.70558182      13.34645921      32.69201493
I        0.00000000       0.00000000      32.69201493
I        0.00000000      17.79527894      32.69201493
I       15.41116363       0.00000000      32.69201493
I       15.41116363      17.79527894      32.69201493
I       -7.70558182       4.44881974      32.69201493
I       -7.70558182      22.24409868      32.69201493
I        7.70558182       4.44881974      32.69201493
I        7.70558182      22.24409868      32.69201493
I        0.00000000      -8.89763947      32.69201493
I        0.00000000       8.89763947      32.69201493
I       15.41116363      -8.89763947      32.69201493
I       15.41116363       8.89763947      32.69201493
I       -6.42131818      -2.22440987      36.32446103
I       -6.42131818      15.57086907      36.32446103
I        8.98984546      -2.22440987      36.32446103
I        8.98984546      15.57086907      36.32446103
I        1.28426364       2.22440987      36.32446103
I        1.28426364      20.01968881      36.32446103
I       16.69542726       2.22440987      36.32446103
I       16.69542726      20.01968881      36.32446103
I       -6.42131818       6.67322960      36.32446103
I       -6.42131818      24.46850854      36.32446103
I        8.98984546       6.67322960      36.32446103
I        8.98984546      24.46850854      36.32446103
I        1.28426364      -6.67322960      36.32446103
I        1.28426364      11.12204934      36.32446103
I       16.69542726      -6.67322960      36.32446103
I       16.69542726      11.12204934      36.32446103
I       -2.56852728      -4.44881973      36.32446103
I       -2.56852728      13.34645921      36.32446103
I       12.84263635      -4.44881973      36.32446103
I       12.84263635      13.34645921      36.32446103
I        5.13705454       0.00000000      36.32446103
I        5.13705454      17.79527894      36.32446103
I       20.54821817       0.00000000      36.32446103
I       20.54821817      17.79527894      36.32446103
I       -2.56852728       4.44881974      36.32446103
I       -2.56852728      22.24409868      36.32446103
I       12.84263635       4.44881974      36.32446103
I       12.84263635      22.24409868      36.32446103
I        5.13705454      -8.89763947      36.32446103
I        5.13705454       8.89763947      36.32446103
I       20.54821817      -8.89763947      36.32446103
I       20.54821817       8.89763947      36.32446103
I       -6.42131818      -6.67322960      36.32446103
I       -6.42131818      11.12204934      36.32446103
I        8.98984546      -6.67322960      36.32446103
I        8.98984546      11.12204934      36.32446103
I        1.28426364      -2.22440987      36.32446103
I        1.28426364      15.57086907      36.32446103
I       16.69542726      -2.22440987      36.32446103
I       16.69542726      15.57086907      36.32446103
I       -6.42131818       2.22440987      36.32446103
I       -6.42131818      20.01968881      36.32446103
I        8.98984546       2.22440987      36.32446103
I        8.98984546      20.01968881      36.32446103
I        1.28426364       6.67322960      36.32446103
I        1.28426364      24.46850854      36.32446103
I       16.69542726       6.67322960      36.32446103
I       16.69542726      24.46850854      36.32446103
I        6.42131817      -2.22440987      39.95690713
I        6.42131817      15.57086907      39.95690713
I       21.83248181      -2.22440987      39.95690713
I       21.83248181      15.57086907      39.95690713
I       -1.28426364       2.22440987      39.95690713
I       -1.28426364      20.01968881      39.95690713
I       14.12690000       2.22440987      39.95690713
I       14.12690000      20.01968881      39.95690713
I        6.42131817       6.67322960      39.95690713
I        6.42131817      24.46850854      39.95690713
I       21.83248181       6.67322960      39.95690713
I       21.83248181      24.46850854      39.95690713
I       -1.28426364      -6.67322960      39.95690713
I       -1.28426364      11.12204934      39.95690713
I       14.12690000      -6.67322960      39.95690713
I       14.12690000      11.12204934      39.95690713
I        6.42131817      -6.67322960      39.95690713
I        6.42131817      11.12204934      39.95690713
I       21.83248181      -6.67322960      39.95690713
I       21.83248181      11.12204934      39.95690713
I       -1.28426364      -2.22440987      39.95690713
I       -1.28426364      15.57086907      39.95690713
I       14.12690000      -2.22440987      39.95690713
I       14.12690000      15.57086907      39.95690713
I        6.42131817       2.22440987      39.95690713
I        6.42131817      20.01968881      39.95690713
I       21.83248181       2.22440987      39.95690713
I       21.83248181      20.01968881      39.95690713
I       -1.28426364       6.67322960      39.95690713
I       -1.28426364      24.46850854      39.95690713
I       14.12690000       6.67322960      39.95690713
I       14.12690000      24.46850854      39.95690713
I        2.56852727      -4.44881973      39.95690713
I        2.56852727      13.34645921      39.95690713
I       17.97969090      -4.44881973      39.95690713
I       17.97969090      13.34645921      39.95690713
I       -5.13705454       0.00000000      39.95690713
I       -5.13705454      17.79527894      39.95690713
I       10.27410908       0.00000000      39.95690713
I       10.27410908      17.79527894      39.95690713
I        2.56852727       4.44881974      39.95690713
I        2.56852727      22.24409868      39.95690713
I       17.97969090       4.44881974      39.95690713
I       17.97969090      22.24409868      39.95690713
I       -5.13705454      -8.89763947      39.95690713
I       -5.13705454       8.89763947      39.95690713
I       10.27410908      -8.89763947      39.95690713
I       10.27410908       8.89763947      39.95690713
I        3.85279090      -2.22440987      43.58935324
I        3.85279090      15.57086907      43.58935324
I       19.26395453      -2.22440987      43.58935324
I       19.26395453      15.57086907      43.58935324
I       -3.85279090       2.22440987      43.58935324
I       -3.85279090      20.01968881      43.58935324
I       11.55837272       2.22440987      43.58935324
I       11.55837272      20.01968881      43.58935324
I        3.85279090       6.67322960      43.58935324
I        3.85279090      24.46850854      43.58935324
I       19.26395453       6.67322960      43.58935324
I       19.26395453      24.46850854      43.58935324
I       -3.85279090      -6.67322960      43.58935324
I       -3.85279090      11.12204934      43.58935324
I       11.55837272      -6.67322960      43.58935324
I       11.55837272      11.12204934      43.58935324
I       -3.85279090      -2.22440987      43.58935324
I       -3.85279090      15.57086907      43.58935324
I       11.55837272      -2.22440987      43.58935324
I       11.55837272      15.57086907      43.58935324
I        3.85279090       2.22440987      43.58935324
I        3.85279090      20.01968881      43.58935324
I       19.26395453       2.22440987      43.58935324
I       19.26395453      20.01968881      43.58935324
I       -3.85279090       6.67322960      43.58935324
I       -3.85279090      24.46850854      43.58935324
I       11.55837272       6.67322960      43.58935324
I       11.55837272      24.46850854      43.58935324
I        3.85279090      -6.67322960      43.58935324
I        3.85279090      11.12204934      43.58935324
I       19.26395453      -6.67322960      43.58935324
I       19.26395453      11.12204934      43.58935324
I       -7.70558182      -4.44881973      43.58935324
I       -7.70558182      13.34645921      43.58935324
I        7.70558182      -4.44881973      43.58935324
I        7.70558182      13.34645921      43.58935324
I        0.00000000       0.00000000      43.58935324
I        0.00000000      17.79527894      43.58935324
I       15.41116363       0.00000000      43.58935324
I       15.41116363      17.79527894      43.58935324
I       -7.70558182       4.44881974      43.58935324
I       -7.70558182      22.24409868      43.58935324
I        7.70558182       4.44881974      43.58935324
I        7.70558182      22.24409868      43.58935324
I        0.00000000      -8.89763947      43.58935324
I        0.00000000       8.89763947      43.58935324
I       15.41116363      -8.89763947      43.58935324
I       15.41116363       8.89763947      43.58935324
I       -6.42131818      -6.67322960      47.22179934
I       -6.42131818      11.12204934      47.22179934
I        8.98984546      -6.67322960      47.22179934
I        8.98984546      11.12204934      47.22179934
I        1.28426364      -2.22440987      47.22179934
I        1.28426364      15.57086907      47.22179934
I       16.69542726      -2.22440987      47.22179934
I       16.69542726      15.57086907      47.22179934
I       -6.42131818       2.22440987      47.22179934
I       -6.42131818      20.01968881      47.22179934
I        8.98984546       2.22440987      47.22179934
I        8.98984546      20.01968881      47.22179934
I        1.28426364       6.67322960      47.22179934
I        1.28426364      24.46850854      47.22179934
I       16.69542726       6.67322960      47.22179934
I       16.69542726      24.46850854      47.22179934
I       -2.56852728      -4.44881973      47.22179934
I       -2.56852728      13.34645921      47.22179934
I       12.84263635      -4.44881973      47.22179934
I       12.84263635      13.34645921      47.22179934
I        5.13705454       0.00000000      47.22179934
I        5.13705454      17.79527894      47.22179934
I       20.54821817       0.00000000      47.22179934
I       20.54821817      17.79527894      47.22179934
I       -2.56852728       4.44881974      47.22179934
I       -2.56852728      22.24409868      47.22179934
I       12.84263635       4.44881974      47.22179934
I       12.84263635      22.24409868      47.22179934
I        5.13705454      -8.89763947      47.22179934
I        5.13705454       8.89763947      47.22179934
I       20.54821817      -8.89763947      47.22179934
I       20.54821817       8.89763947      47.22179934
I       -6.42131818      -2.22440987      47.22179934
I       -6.42131818      15.57086907      47.22179934
I        8.98984546      -2.22440987      47.22179934
I        8.98984546      15.57086907      47.22179934
I        1.28426364       2.22440987      47.22179934
I        1.28426364      20.01968881      47.22179934
I       16.69542726       2.22440987      47.22179934
I       16.69542726      20.01968881      47.22179934
I       -6.42131818       6.67322960      47.22179934
I       -6.42131818      24.46850854      47.22179934
I        8.98984546       6.67322960      47.22179934
I        8.98984546      24.46850854      47.22179934
I        1.28426364      -6.67322960      47.22179934
I        1.28426364      11.12204934      47.22179934
I       16.69542726      -6.67322960      47.22179934
I       16.69542726      11.12204934      47.22179934
I        6.42131817      -2.22440987      50.85424544
I        6.42131817      15.57086907      50.85424544
I       21.83248181      -2.22440987      50.85424544
I       21.83248181      15.57086907      50.85424544
I       -1.28426364       2.22440987      50.85424544
I       -1.28426364      20.01968881      50.85424544
I       14.12690000       2.22440987      50.85424544
I       14.12690000      20.01968881      50.85424544
I        6.42131817       6.67322960      50.85424544
I        6.42131817      24.46850854      50.85424544
I       21.83248181       6.67322960      50.85424544
I       21.83248181      24.46850854      50.85424544
I       -1.28426364      -6.67322960      50.85424544
I       -1.28426364      11.12204934      50.85424544
I       14.12690000      -6.67322960      50.85424544
I       14.12690000      11.12204934      50.85424544
I        2.56852727      -4.44881973      50.85424544
I        2.56852727      13.34645921      50.85424544
I       17.97969090      -4.44881973      50.85424544
I       17.97969090      13.34645921      50.85424544
I       -5.13705454       0.00000000      50.85424544
I       -5.13705454      17.79527894      50.85424544
I       10.27410908       0.00000000      50.85424544
I       10.27410908      17.79527894      50.85424544
I        2.56852727       4.44881974      50.85424544
I        2.56852727      22.24409868      50.85424544
I       17.97969090       4.44881974      50.85424544
I       17.97969090      22.24409868      50.85424544
I       -5.13705454      -8.89763947      50.85424544
I       -5.13705454       8.89763947      50.85424544
I       10.27410908      -8.89763947      50.85424544
I       10.27410908       8.89763947      50.85424544
Pb      -5.13705454      -4.44881973       1.81622305
Pb      -5.13705454      13.34645921       1.81622305
Pb      10.27410908      -4.44881973       1.81622305
Pb      10.27410908      13.34645921       1.81622305
Pb       2.56852727       0.00000000       1.81622305
Pb       2.56852727      17.79527894       1.81622305
Pb      17.97969090       0.00000000       1.81622305
Pb      17.97969090      17.79527894       1.81622305
Pb      -5.13705454       4.44881974       1.81622305
Pb      -5.13705454      22.24409868       1.81622305
Pb      10.27410908       4.44881974       1.81622305
Pb      10.27410908      22.24409868       1.81622305
Pb       2.56852727      -8.89763947       1.81622305
Pb       2.56852727       8.89763947       1.81622305
Pb      17.97969090      -8.89763947       1.81622305
Pb      17.97969090       8.89763947       1.81622305
Pb       5.13705454      -4.44881973       5.44866915
Pb       5.13705454      13.34645921       5.44866915
Pb      20.54821817      -4.44881973       5.44866915
Pb      20.54821817      13.34645921       5.44866915
Pb      -2.56852728       0.00000000       5.44866915
Pb      -2.56852728      17.79527894       5.44866915
Pb      12.84263635       0.00000000       5.44866915
Pb      12.84263635      17.79527894       5.44866915
Pb       5.13705454       4.44881974       5.44866915
Pb       5.13705454      22.24409868       5.44866915
Pb      20.54821817       4.44881974       5.44866915
Pb      20.54821817      22.24409868       5.44866915
Pb      -2.56852728      -8.89763947       5.44866915
Pb      -2.56852728       8.89763947       5.44866915
Pb      12.84263635      -8.89763947       5.44866915
Pb      12.84263635       8.89763947       5.44866915
Pb       0.00000000      -4.44881973       9.08111526
Pb       0.00000000      13.34645921       9.08111526
Pb      15.41116363      -4.44881973       9.08111526
Pb      15.41116363      13.34645921       9.08111526
Pb      -7.70558182       0.00000000       9.08111526
Pb      -7.70558182      17.79527894       9.08111526
Pb       7.70558182       0.00000000       9.08111526
Pb       7.70558182      17.79527894       9.08111526
Pb       0.00000000       4.44881974       9.08111526
Pb       0.00000000      22.24409868       9.08111526
Pb      15.41116363       4.44881974       9.08111526
Pb      15.41116363      22.24409868       9.08111526
Pb      -7.70558182      -8.89763947       9.08111526
Pb      -7.70558182       8.89763947       9.08111526
Pb       7.70558182      -8.89763947       9.08111526
Pb       7.70558182       8.89763947       9.08111526
Pb      -5.13705454      -4.44881973      12.71356136
Pb      -5.13705454      13.34645921      12.71356136
Pb      10.27410908      -4.44881973      12.71356136
Pb      10.27410908      13.34645921      12.71356136
Pb       2.56852727       0.00000000      12.71356136
Pb       2.56852727      17.79527894      12.71356136
Pb      17.97969090       0.00000000      12.71356136
Pb      17.97969090      17.79527894      12.71356136
Pb      -5.13705454       4.44881974      12.71356136
Pb      -5.13705454      22.24409868      12.71356136
Pb      10.27410908       4.44881974      12.71356136
Pb      10.27410908      22.24409868      12.71356136
Pb       2.56852727      -8.89763947      12.71356136
Pb       2.56852727       8.89763947      12.71356136
Pb      17.97969090      -8.89763947      12.71356136
Pb      17.97969090       8.89763947      12.71356136
Pb       5.13705454      -4.44881973      16.34600746
Pb       5.13705454      13.34645921      16.34600746
Pb      20.54821817      -4.44881973      16.34600746
Pb      20.54821817      13.34645921      16.34600746
Pb      -2.56852728       0.00000000      16.34600746
Pb      -2.56852728      17.79527894      16.34600746
Pb      12.84263635       0.00000000      16.34600746
Pb      12.84263635      17.79527894      16.34600746
Pb       5.13705454       4.44881974      16.34600746
Pb       5.13705454      22.24409868      16.34600746
Pb      20.54821817       4.44881974      16.34600746
Pb      20.54821817      22.24409868      16.34600746
Pb      -2.56852728      -8.89763947      16.34600746
Pb      -2.56852728       8.89763947      16.34600746
Pb      12.84263635      -8.89763947      16.34600746
Pb      12.84263635       8.89763947      16.34600746
Pb       0.00000000      -4.44881973      19.97845357
Pb       0.00000000      13.34645921      19.97845357
Pb      15.41116363      -4.44881973      19.97845357
Pb      15.41116363      13.34645921      19.97845357
Pb      -7.70558182       0.00000000      19.97845357
Pb      -7.70558182      17.79527894      19.97845357
Pb       7.70558182       0.00000000      19.97845357
Pb       7.70558182      17.79527894      19.97845357
Pb       0.00000000       4.44881974      19.97845357
Pb       0.00000000      22.24409868      19.97845357
Pb      15.41116363       4.44881974      19.97845357
Pb      15.41116363      22.24409868      19.97845357
Pb      -7.70558182      -8.89763947      19.97845357
Pb      -7.70558182       8.89763947      19.97845357
Pb       7.70558182      -8.89763947      19.97845357
Pb       7.70558182       8.89763947      19.97845357
Pb      -5.13705454      -4.44881973      23.61089967
Pb      -5.13705454      13.34645921      23.61089967
Pb      10.27410908      -4.44881973      23.61089967
Pb      10.27410908      13.34645921      23.61089967
Pb       2.56852727       0.00000000      23.61089967
Pb       2.56852727      17.79527894      23.61089967
Pb      17.97969090       0.00000000      23.61089967
Pb      17.97969090      17.79527894      23.61089967
Pb      -5.13705454       4.44881974      23.61089967
Pb      -5.13705454      22.24409868      23.61089967
Pb      10.27410908       4.44881974      23.61089967
Pb      10.27410908      22.24409868      23.61089967
Pb       2.56852727      -8.89763947      23.61089967
Pb       2.56852727       8.89763947      23.61089967
Pb      17.97969090      -8.89763947      23.61089967
Pb      17.97969090       8.89763947      23.61089967
Pb       5.13705454      -4.44881973      27.24334577
Pb       5.13705454      13.34645921      27.24334577
Pb      20.54821817      -4.44881973      27.24334577
Pb      20.54821817      13.34645921      27.24334577
Pb      -2.56852728       0.00000000      27.24334577
Pb      -2.56852728      17.79527894      27.24334577
Pb      12.84263635       0.00000000      27.24334577
Pb      12.84263635      17.79527894      27.24334577
Pb       5.13705454       4.44881974      27.24334577
Pb       5.13705454      22.24409868      27.24334577
Pb      20.54821817       4.44881974      27.24334577
Pb      20.54821817      22.24409868      27.24334577
Pb      -2.56852728      -8.89763947      27.24334577
Pb      -2.56852728       8.89763947      27.24334577
Pb      12.84263635      -8.89763947      27.24334577
Pb      12.84263635       8.89763947      27.24334577
Pb       5.13705454      -4.44881973      30.87579187
Pb       5.13705454      13.34645921      30.87579187
Pb      20.54821817      -4.44881973      30.87579187
Pb      20.54821817      13.34645921      30.87579187
Pb      -2.56852728       0.00000000      30.87579187
Pb      -2.56852728      17.79527894      30.87579187
Pb      12.84263635       0.00000000      30.87579187
Pb      12.84263635      17.79527894      30.87579187
Pb       5.13705454       4.44881974      30.87579187
Pb       5.13705454      22.24409868      30.87579187
Pb      20.54821817       4.44881974      30.87579187
Pb      20.54821817      22.24409868      30.87579187
Pb      -2.56852728      -8.89763947      30.87579187
Pb      -2.56852728       8.89763947      30.87579187
Pb      12.84263635      -8.89763947      30.87579187
Pb      12.84263635       8.89763947      30.87579187
Pb      -5.13705454      -4.44881973      34.50823798
Pb      -5.13705454      13.34645921      34.50823798
Pb      10.27410908      -4.44881973      34.50823798
Pb      10.27410908      13.34645921      34.50823798
Pb       2.56852727       0.00000000      34.50823798
Pb       2.56852727      17.79527894      34.50823798
Pb      17.97969090       0.00000000      34.50823798
Pb      17.97969090      17.79527894      34.50823798
Pb      -5.13705454       4.44881974      34.50823798
Pb      -5.13705454      22.24409868      34.50823798
Pb      10.27410908       4.44881974      34.50823798
Pb      10.27410908      22.24409868      34.50823798
Pb       2.56852727      -8.89763947      34.50823798
Pb       2.56852727       8.89763947      34.50823798
Pb      17.97969090      -8.89763947      34.50823798
Pb      17.97969090       8.89763947      34.50823798
Pb      -7.70558182       0.00000000      38.14068408
Pb      -7.70558182      17.79527894      38.14068408
Pb       7.70558182       0.00000000      38.14068408
Pb       7.70558182      17.79527894      38.14068408
Pb       0.00000000       4.44881974      38.14068408
Pb       0.00000000      22.24409868      38.14068408
Pb      15.41116363       4.44881974      38.14068408
Pb      15.41116363      22.24409868      38.14068408
Pb      -7.70558182      -8.89763947      38.14068408
Pb      -7.70558182       8.89763947      38.14068408
Pb       7.70558182      -8.89763947      38.14068408
Pb       7.70558182       8.89763947      38.14068408
Pb       0.00000000      -4.44881973      38.14068408
Pb       0.00000000      13.34645921      38.14068408
Pb      15.41116363      -4.44881973      38.14068408
Pb      15.41116363      13.34645921      38.14068408
Pb       5.13705454      -4.44881973      41.77313018
Pb       5.13705454      13.34645921      41.77313018
Pb      20.54821817      -4.44881973      41.77313018
Pb      20.54821817      13.34645921      41.77313018
Pb      -2.56852728       0.00000000      41.77313018
Pb      -2.56852728      17.79527894      41.77313018
Pb      12.84263635       0.00000000      41.77313018
Pb      12.84263635      17.79527894      41.77313018
Pb       5.13705454       4.44881974      41.77313018
Pb       5.13705454      22.24409868      41.77313018
Pb      20.54821817       4.44881974      41.77313018
Pb      20.54821817      22.24409868      41.77313018
Pb      -2.56852728      -8.89763947      41.77313018
Pb      -2.56852728       8.89763947      41.77313018
Pb      12.84263635      -8.89763947      41.77313018
Pb      12.84263635       8.89763947      41.77313018
Pb      -5.13705454      -4.44881973      45.40557629
Pb      -5.13705454      13.34645921      45.40557629
Pb      10.27410908      -4.44881973      45.40557629
Pb      10.27410908      13.34645921      45.40557629
Pb       2.56852727       0.00000000      45.40557629
Pb       2.56852727      17.79527894      45.40557629
Pb      17.97969090       0.00000000      45.40557629
Pb      17.97969090      17.79527894      45.40557629
Pb      -5.13705454       4.44881974      45.40557629
Pb      -5.13705454      22.24409868      45.40557629
Pb      10.27410908       4.44881974      45.40557629
Pb      10.27410908      22.24409868      45.40557629
Pb       2.56852727      -8.89763947      45.40557629
Pb       2.56852727       8.89763947      45.40557629
Pb      17.97969090      -8.89763947      45.40557629
Pb      17.97969090       8.89763947      45.40557629
Pb      -7.70558182       0.00000000      49.03802239
Pb      -7.70558182      17.79527894      49.03802239
Pb       7.70558182       0.00000000      49.03802239
Pb       7.70558182      17.79527894      49.03802239
Pb       0.00000000       4.44881974      49.03802239
Pb       0.00000000      22.24409868      49.03802239
Pb      15.41116363       4.44881974      49.03802239
Pb      15.41116363      22.24409868      49.03802239
Pb      -7.70558182      -8.89763947      49.03802239
Pb      -7.70558182       8.89763947      49.03802239
Pb       7.70558182      -8.89763947      49.03802239
Pb       7.70558182       8.89763947      49.03802239
Pb       0.00000000      -4.44881973      49.03802239
Pb       0.00000000      13.34645921      49.03802239
Pb      15.41116363      -4.44881973      49.03802239
Pb      15.41116363      13.34645921      49.03802239
Pb       5.13705454      -4.44881973      52.67046849
Pb       5.13705454      13.34645921      52.67046849
Pb      20.54821817      -4.44881973      52.67046849
Pb      20.54821817      13.34645921      52.67046849
Pb      -2.56852728       0.00000000      52.67046849
Pb      -2.56852728      17.79527894      52.67046849
Pb      12.84263635       0.00000000      52.67046849
Pb      12.84263635      17.79527894      52.67046849
Pb       5.13705454       4.44881974      52.67046849
Pb       5.13705454      22.24409868      52.67046849
Pb      20.54821817       4.44881974      52.67046849
Pb      20.54821817      22.24409868      52.67046849
Pb      -2.56852728      -8.89763947      52.67046849
Pb      -2.56852728       8.89763947      52.67046849
Pb      12.84263635      -8.89763947      52.67046849
Pb      12.84263635       8.89763947      52.67046849
Pb      -5.13705454      -4.44881973      56.30291460
Pb      -5.13705454      13.34645921      56.30291460
Pb      10.27410908      -4.44881973      56.30291460
Pb      10.27410908      13.34645921      56.30291460
Pb       2.56852727       0.00000000      56.30291460
Pb       2.56852727      17.79527894      56.30291460
Pb      17.97969090       0.00000000      56.30291460
Pb      17.97969090      17.79527894      56.30291460
Pb      -5.13705454       4.44881974      56.30291460
Pb      -5.13705454      22.24409868      56.30291460
Pb      10.27410908       4.44881974      56.30291460
Pb      10.27410908      22.24409868      56.30291460
Pb       2.56852727      -8.89763947      56.30291460
Pb       2.56852727       8.89763947      56.30291460
Pb      17.97969090      -8.89763947      56.30291460
Pb      17.97969090       8.89763947      56.30291460
