# Supplementary material for: What Happens at Surfaces and Grain Boundaries of Halide Perovskites: Insights from Reactive Molecular Dynamics Simulations of CsPbI3
Source: ACS Appl Mater Interfaces. 2022 Aug 30;14(36):40841–50. doi: 10.1021/acsami.2c09239 (PMC9478958; doi:10.1021/acsami.2c09239)
Supplement: Supplementary file 2 — am2c09239_si_002.zip [file am2c09239_si_002.zip › supplementary-structures/grain-boundaries/3S112_04_00.xyz]

1440
Lattice="32.69201493 0.0 0.0 0.0 35.59055788 0.0 0.0 0.0 61.64465452" Properties=species:S:1:pos:R:3 pbc="T T T"
Cs      -5.44866916      -8.89763946       7.70558182
Cs      -5.44866916       0.00000001       7.70558182
Cs      -5.44866916       8.89763948       7.70558182
Cs      -5.44866916      17.79527894       7.70558182
Cs       5.44866915      -8.89763946       7.70558182
Cs       5.44866915       0.00000001       7.70558182
Cs       5.44866915       8.89763948       7.70558182
Cs       5.44866915      17.79527894       7.70558182
Cs      16.34600746      -8.89763946       7.70558182
Cs      16.34600746       0.00000001       7.70558182
Cs      16.34600746       8.89763948       7.70558182
Cs      16.34600746      17.79527894       7.70558182
Cs      -5.44866916      -8.89763946      23.11674545
Cs      -5.44866916       0.00000001      23.11674545
Cs      -5.44866916       8.89763948      23.11674545
Cs      -5.44866916      17.79527894      23.11674545
Cs       5.44866915      -8.89763946      23.11674545
Cs       5.44866915       0.00000001      23.11674545
Cs       5.44866915       8.89763948      23.11674545
Cs       5.44866915      17.79527894      23.11674545
Cs      16.34600746      -8.89763946      23.11674545
Cs      16.34600746       0.00000001      23.11674545
Cs      16.34600746       8.89763948      23.11674545
Cs      16.34600746      17.79527894      23.11674545
Cs      -1.81622305     -13.34645921       5.13705454
Cs      -1.81622305      -4.44881973       5.13705454
Cs      -1.81622305       4.44881973       5.13705454
Cs      -1.81622305      13.34645921       5.13705454
Cs       9.08111526     -13.34645921       5.13705454
Cs       9.08111526      -4.44881973       5.13705454
Cs       9.08111526       4.44881973       5.13705454
Cs       9.08111526      13.34645921       5.13705454
Cs      19.97845357     -13.34645921       5.13705454
Cs      19.97845357      -4.44881973       5.13705454
Cs      19.97845357       4.44881973       5.13705454
Cs      19.97845357      13.34645921       5.13705454
Cs      -1.81622305     -13.34645921      20.54821817
Cs      -1.81622305      -4.44881973      20.54821817
Cs      -1.81622305       4.44881973      20.54821817
Cs      -1.81622305      13.34645921      20.54821817
Cs       9.08111526     -13.34645921      20.54821817
Cs       9.08111526      -4.44881973      20.54821817
Cs       9.08111526       4.44881973      20.54821817
Cs       9.08111526      13.34645921      20.54821817
Cs      19.97845357     -13.34645921      20.54821817
Cs      19.97845357      -4.44881973      20.54821817
Cs      19.97845357       4.44881973      20.54821817
Cs      19.97845357      13.34645921      20.54821817
Cs      -9.08111526     -13.34645921      10.27410909
Cs      -9.08111526      -4.44881973      10.27410909
Cs      -9.08111526       4.44881973      10.27410909
Cs      -9.08111526      13.34645921      10.27410909
Cs       1.81622305     -13.34645921      10.27410909
Cs       1.81622305      -4.44881973      10.27410909
Cs       1.81622305       4.44881973      10.27410909
Cs       1.81622305      13.34645921      10.27410909
Cs      12.71356136     -13.34645921      10.27410909
Cs      12.71356136      -4.44881973      10.27410909
Cs      12.71356136       4.44881973      10.27410909
Cs      12.71356136      13.34645921      10.27410909
Cs      -9.08111526     -13.34645921      25.68527272
Cs      -9.08111526      -4.44881973      25.68527272
Cs      -9.08111526       4.44881973      25.68527272
Cs      -9.08111526      13.34645921      25.68527272
Cs       1.81622305     -13.34645921      25.68527272
Cs       1.81622305      -4.44881973      25.68527272
Cs       1.81622305       4.44881973      25.68527272
Cs       1.81622305      13.34645921      25.68527272
Cs      12.71356136     -13.34645921      25.68527272
Cs      12.71356136      -4.44881973      25.68527272
Cs      12.71356136       4.44881973      25.68527272
Cs      12.71356136      13.34645921      25.68527272
Cs      -5.44866916     -13.34645921       0.00000000
Cs      -5.44866916      -4.44881973       0.00000000
Cs      -5.44866916       4.44881973       0.00000000
Cs      -5.44866916      13.34645921       0.00000000
Cs       5.44866915     -13.34645921       0.00000000
Cs       5.44866915      -4.44881973       0.00000000
Cs       5.44866915       4.44881973       0.00000000
Cs       5.44866915      13.34645921       0.00000000
Cs      16.34600746     -13.34645921       0.00000000
Cs      16.34600746      -4.44881973       0.00000000
Cs      16.34600746       4.44881973       0.00000000
Cs      16.34600746      13.34645921       0.00000000
Cs      -5.44866916     -13.34645921      15.41116363
Cs      -5.44866916      -4.44881973      15.41116363
Cs      -5.44866916       4.44881973      15.41116363
Cs      -5.44866916      13.34645921      15.41116363
Cs       5.44866915     -13.34645921      15.41116363
Cs       5.44866915      -4.44881973      15.41116363
Cs       5.44866915       4.44881973      15.41116363
Cs       5.44866915      13.34645921      15.41116363
Cs      16.34600746     -13.34645921      15.41116363
Cs      16.34600746      -4.44881973      15.41116363
Cs      16.34600746       4.44881973      15.41116363
Cs      16.34600746      13.34645921      15.41116363
Cs      -1.81622305      -8.89763946      12.84263636
Cs      -1.81622305       0.00000001      12.84263636
Cs      -1.81622305       8.89763948      12.84263636
Cs      -1.81622305      17.79527894      12.84263636
Cs       9.08111526      -8.89763946      12.84263636
Cs       9.08111526       0.00000001      12.84263636
Cs       9.08111526       8.89763948      12.84263636
Cs       9.08111526      17.79527894      12.84263636
Cs      19.97845357      -8.89763946      12.84263636
Cs      19.97845357       0.00000001      12.84263636
Cs      19.97845357       8.89763948      12.84263636
Cs      19.97845357      17.79527894      12.84263636
Cs      -1.81622305      -8.89763946      28.25379999
Cs      -1.81622305       0.00000001      28.25379999
Cs      -1.81622305       8.89763948      28.25379999
Cs      -1.81622305      17.79527894      28.25379999
Cs       9.08111526      -8.89763946      28.25379999
Cs       9.08111526       0.00000001      28.25379999
Cs       9.08111526       8.89763948      28.25379999
Cs       9.08111526      17.79527894      28.25379999
Cs      19.97845357      -8.89763946      28.25379999
Cs      19.97845357       0.00000001      28.25379999
Cs      19.97845357       8.89763948      28.25379999
Cs      19.97845357      17.79527894      28.25379999
Cs      -9.08111526      -8.89763946       2.56852727
Cs      -9.08111526       0.00000001       2.56852727
Cs      -9.08111526       8.89763948       2.56852727
Cs      -9.08111526      17.79527894       2.56852727
Cs       1.81622305      -8.89763946       2.56852727
Cs       1.81622305       0.00000001       2.56852727
Cs       1.81622305       8.89763948       2.56852727
Cs       1.81622305      17.79527894       2.56852727
Cs      12.71356136      -8.89763946       2.56852727
Cs      12.71356136       0.00000001       2.56852727
Cs      12.71356136       8.89763948       2.56852727
Cs      12.71356136      17.79527894       2.56852727
Cs      -9.08111526      -8.89763946      17.97969090
Cs      -9.08111526       0.00000001      17.97969090
Cs      -9.08111526       8.89763948      17.97969090
Cs      -9.08111526      17.79527894      17.97969090
Cs       1.81622305      -8.89763946      17.97969090
Cs       1.81622305       0.00000001      17.97969090
Cs       1.81622305       8.89763948      17.97969090
Cs       1.81622305      17.79527894      17.97969090
Cs      12.71356136      -8.89763946      17.97969090
Cs      12.71356136       0.00000001      17.97969090
Cs      12.71356136       8.89763948      17.97969090
Cs      12.71356136      17.79527894      17.97969090
Cs      -5.44866916      -8.89763946      53.93907271
Cs      -5.44866916       0.00000001      53.93907271
Cs      -5.44866916       8.89763948      53.93907271
Cs      -5.44866916      17.79527894      53.93907271
Cs       5.44866915      -8.89763946      53.93907271
Cs       5.44866915       0.00000001      53.93907271
Cs       5.44866915       8.89763948      53.93907271
Cs       5.44866915      17.79527894      53.93907271
Cs      16.34600746      -8.89763946      53.93907271
Cs      16.34600746       0.00000001      53.93907271
Cs      16.34600746       8.89763948      53.93907271
Cs      16.34600746      17.79527894      53.93907271
Cs      -5.44866916      -8.89763946      38.52790908
Cs      -5.44866916       0.00000001      38.52790908
Cs      -5.44866916       8.89763948      38.52790908
Cs      -5.44866916      17.79527894      38.52790908
Cs       5.44866915      -8.89763946      38.52790908
Cs       5.44866915       0.00000001      38.52790908
Cs       5.44866915       8.89763948      38.52790908
Cs       5.44866915      17.79527894      38.52790908
Cs      16.34600746      -8.89763946      38.52790908
Cs      16.34600746       0.00000001      38.52790908
Cs      16.34600746       8.89763948      38.52790908
Cs      16.34600746      17.79527894      38.52790908
Cs      -1.81622305     -13.34645921      56.50759998
Cs      -1.81622305      -4.44881973      56.50759998
Cs      -1.81622305       4.44881973      56.50759998
Cs      -1.81622305      13.34645921      56.50759998
Cs       9.08111526     -13.34645921      56.50759998
Cs       9.08111526      -4.44881973      56.50759998
Cs       9.08111526       4.44881973      56.50759998
Cs       9.08111526      13.34645921      56.50759998
Cs      19.97845357     -13.34645921      56.50759998
Cs      19.97845357      -4.44881973      56.50759998
Cs      19.97845357       4.44881973      56.50759998
Cs      19.97845357      13.34645921      56.50759998
Cs      -1.81622305     -13.34645921      41.09643635
Cs      -1.81622305      -4.44881973      41.09643635
Cs      -1.81622305       4.44881973      41.09643635
Cs      -1.81622305      13.34645921      41.09643635
Cs       9.08111526     -13.34645921      41.09643635
Cs       9.08111526      -4.44881973      41.09643635
Cs       9.08111526       4.44881973      41.09643635
Cs       9.08111526      13.34645921      41.09643635
Cs      19.97845357     -13.34645921      41.09643635
Cs      19.97845357      -4.44881973      41.09643635
Cs      19.97845357       4.44881973      41.09643635
Cs      19.97845357      13.34645921      41.09643635
Cs      -9.08111526     -13.34645921      51.37054543
Cs      -9.08111526      -4.44881973      51.37054543
Cs      -9.08111526       4.44881973      51.37054543
Cs      -9.08111526      13.34645921      51.37054543
Cs       1.81622305     -13.34645921      51.37054543
Cs       1.81622305      -4.44881973      51.37054543
Cs       1.81622305       4.44881973      51.37054543
Cs       1.81622305      13.34645921      51.37054543
Cs      12.71356136     -13.34645921      51.37054543
Cs      12.71356136      -4.44881973      51.37054543
Cs      12.71356136       4.44881973      51.37054543
Cs      12.71356136      13.34645921      51.37054543
Cs      -9.08111526     -13.34645921      35.95938180
Cs      -9.08111526      -4.44881973      35.95938180
Cs      -9.08111526       4.44881973      35.95938180
Cs      -9.08111526      13.34645921      35.95938180
Cs       1.81622305     -13.34645921      35.95938180
Cs       1.81622305      -4.44881973      35.95938180
Cs       1.81622305       4.44881973      35.95938180
Cs       1.81622305      13.34645921      35.95938180
Cs      12.71356136     -13.34645921      35.95938180
Cs      12.71356136      -4.44881973      35.95938180
Cs      12.71356136       4.44881973      35.95938180
Cs      12.71356136      13.34645921      35.95938180
Cs      -5.44866916     -13.34645921      30.82232726
Cs      -5.44866916      -4.44881973      30.82232726
Cs      -5.44866916       4.44881973      30.82232726
Cs      -5.44866916      13.34645921      30.82232726
Cs       5.44866915     -13.34645921      30.82232726
Cs       5.44866915      -4.44881973      30.82232726
Cs       5.44866915       4.44881973      30.82232726
Cs       5.44866915      13.34645921      30.82232726
Cs      16.34600746     -13.34645921      30.82232726
Cs      16.34600746      -4.44881973      30.82232726
Cs      16.34600746       4.44881973      30.82232726
Cs      16.34600746      13.34645921      30.82232726
Cs      -5.44866916     -13.34645921      46.23349089
Cs      -5.44866916      -4.44881973      46.23349089
Cs      -5.44866916       4.44881973      46.23349089
Cs      -5.44866916      13.34645921      46.23349089
Cs       5.44866915     -13.34645921      46.23349089
Cs       5.44866915      -4.44881973      46.23349089
Cs       5.44866915       4.44881973      46.23349089
Cs       5.44866915      13.34645921      46.23349089
Cs      16.34600746     -13.34645921      46.23349089
Cs      16.34600746      -4.44881973      46.23349089
Cs      16.34600746       4.44881973      46.23349089
Cs      16.34600746      13.34645921      46.23349089
Cs      -1.81622305      -8.89763946      48.80201816
Cs      -1.81622305       0.00000001      48.80201816
Cs      -1.81622305       8.89763948      48.80201816
Cs      -1.81622305      17.79527894      48.80201816
Cs       9.08111526      -8.89763946      48.80201816
Cs       9.08111526       0.00000001      48.80201816
Cs       9.08111526       8.89763948      48.80201816
Cs       9.08111526      17.79527894      48.80201816
Cs      19.97845357      -8.89763946      48.80201816
Cs      19.97845357       0.00000001      48.80201816
Cs      19.97845357       8.89763948      48.80201816
Cs      19.97845357      17.79527894      48.80201816
Cs      -1.81622305      -8.89763946      33.39085453
Cs      -1.81622305       0.00000001      33.39085453
Cs      -1.81622305       8.89763948      33.39085453
Cs      -1.81622305      17.79527894      33.39085453
Cs       9.08111526      -8.89763946      33.39085453
Cs       9.08111526       0.00000001      33.39085453
Cs       9.08111526       8.89763948      33.39085453
Cs       9.08111526      17.79527894      33.39085453
Cs      19.97845357      -8.89763946      33.39085453
Cs      19.97845357       0.00000001      33.39085453
Cs      19.97845357       8.89763948      33.39085453
Cs      19.97845357      17.79527894      33.39085453
Cs      -9.08111526      -8.89763946      59.07612725
Cs      -9.08111526       0.00000001      59.07612725
Cs      -9.08111526       8.89763948      59.07612725
Cs      -9.08111526      17.79527894      59.07612725
Cs       1.81622305      -8.89763946      59.07612725
Cs       1.81622305       0.00000001      59.07612725
Cs       1.81622305       8.89763948      59.07612725
Cs       1.81622305      17.79527894      59.07612725
Cs      12.71356136      -8.89763946      59.07612725
Cs      12.71356136       0.00000001      59.07612725
Cs      12.71356136       8.89763948      59.07612725
Cs      12.71356136      17.79527894      59.07612725
Cs      -9.08111526      -8.89763946      43.66496362
Cs      -9.08111526       0.00000001      43.66496362
Cs      -9.08111526       8.89763948      43.66496362
Cs      -9.08111526      17.79527894      43.66496362
Cs       1.81622305      -8.89763946      43.66496362
Cs       1.81622305       0.00000001      43.66496362
Cs       1.81622305       8.89763948      43.66496362
Cs       1.81622305      17.79527894      43.66496362
Cs      12.71356136      -8.89763946      43.66496362
Cs      12.71356136       0.00000001      43.66496362
Cs      12.71356136       8.89763948      43.66496362
Cs      12.71356136      17.79527894      43.66496362
I       -1.81622305     -11.12204933      60.36039088
I       -1.81622305      -2.22440987      60.36039088
I       -1.81622305       6.67322961      60.36039088
I       -1.81622305      15.57086907      60.36039088
I        9.08111526     -11.12204933      60.36039088
I        9.08111526      -2.22440987      60.36039088
I        9.08111526       6.67322961      60.36039088
I        9.08111526      15.57086907      60.36039088
I       19.97845357     -11.12204933      60.36039088
I       19.97845357      -2.22440987      60.36039088
I       19.97845357       6.67322961      60.36039088
I       19.97845357      15.57086907      60.36039088
I       -1.81622305     -11.12204933      44.94922725
I       -1.81622305      -2.22440987      44.94922725
I       -1.81622305       6.67322961      44.94922725
I       -1.81622305      15.57086907      44.94922725
I        9.08111526     -11.12204933      44.94922725
I        9.08111526      -2.22440987      44.94922725
I        9.08111526       6.67322961      44.94922725
I        9.08111526      15.57086907      44.94922725
I       19.97845357     -11.12204933      44.94922725
I       19.97845357      -2.22440987      44.94922725
I       19.97845357       6.67322961      44.94922725
I       19.97845357      15.57086907      44.94922725
I       -9.08111526     -11.12204933      55.22333634
I       -9.08111526      -2.22440987      55.22333634
I       -9.08111526       6.67322961      55.22333634
I       -9.08111526      15.57086907      55.22333634
I        1.81622305     -11.12204933      55.22333634
I        1.81622305      -2.22440987      55.22333634
I        1.81622305       6.67322961      55.22333634
I        1.81622305      15.57086907      55.22333634
I       12.71356136     -11.12204933      55.22333634
I       12.71356136      -2.22440987      55.22333634
I       12.71356136       6.67322961      55.22333634
I       12.71356136      15.57086907      55.22333634
I       -9.08111526     -11.12204933      39.81217271
I       -9.08111526      -2.22440987      39.81217271
I       -9.08111526       6.67322961      39.81217271
I       -9.08111526      15.57086907      39.81217271
I        1.81622305     -11.12204933      39.81217271
I        1.81622305      -2.22440987      39.81217271
I        1.81622305       6.67322961      39.81217271
I        1.81622305      15.57086907      39.81217271
I       12.71356136     -11.12204933      39.81217271
I       12.71356136      -2.22440987      39.81217271
I       12.71356136       6.67322961      39.81217271
I       12.71356136      15.57086907      39.81217271
I       -5.44866916     -11.12204933      50.08628180
I       -5.44866916      -2.22440987      50.08628180
I       -5.44866916       6.67322961      50.08628180
I       -5.44866916      15.57086907      50.08628180
I        5.44866915     -11.12204933      50.08628180
I        5.44866915      -2.22440987      50.08628180
I        5.44866915       6.67322961      50.08628180
I        5.44866915      15.57086907      50.08628180
I       16.34600746     -11.12204933      50.08628180
I       16.34600746      -2.22440987      50.08628180
I       16.34600746       6.67322961      50.08628180
I       16.34600746      15.57086907      50.08628180
I       -5.44866916     -11.12204933      34.67511817
I       -5.44866916      -2.22440987      34.67511817
I       -5.44866916       6.67322961      34.67511817
I       -5.44866916      15.57086907      34.67511817
I        5.44866915     -11.12204933      34.67511817
I        5.44866915      -2.22440987      34.67511817
I        5.44866915       6.67322961      34.67511817
I        5.44866915      15.57086907      34.67511817
I       16.34600746     -11.12204933      34.67511817
I       16.34600746      -2.22440987      34.67511817
I       16.34600746       6.67322961      34.67511817
I       16.34600746      15.57086907      34.67511817
I       -1.81622305      -6.67322960      52.65480907
I       -1.81622305       2.22440987      52.65480907
I       -1.81622305      11.12204933      52.65480907
I       -1.81622305      20.01968881      52.65480907
I        9.08111526      -6.67322960      52.65480907
I        9.08111526       2.22440987      52.65480907
I        9.08111526      11.12204933      52.65480907
I        9.08111526      20.01968881      52.65480907
I       19.97845357      -6.67322960      52.65480907
I       19.97845357       2.22440987      52.65480907
I       19.97845357      11.12204933      52.65480907
I       19.97845357      20.01968881      52.65480907
I       -1.81622305      -6.67322960      37.24364544
I       -1.81622305       2.22440987      37.24364544
I       -1.81622305      11.12204933      37.24364544
I       -1.81622305      20.01968881      37.24364544
I        9.08111526      -6.67322960      37.24364544
I        9.08111526       2.22440987      37.24364544
I        9.08111526      11.12204933      37.24364544
I        9.08111526      20.01968881      37.24364544
I       19.97845357      -6.67322960      37.24364544
I       19.97845357       2.22440987      37.24364544
I       19.97845357      11.12204933      37.24364544
I       19.97845357      20.01968881      37.24364544
I       -9.08111526      -6.67322960      47.51775453
I       -9.08111526       2.22440987      47.51775453
I       -9.08111526      11.12204933      47.51775453
I       -9.08111526      20.01968881      47.51775453
I        1.81622305      -6.67322960      47.51775453
I        1.81622305       2.22440987      47.51775453
I        1.81622305      11.12204933      47.51775453
I        1.81622305      20.01968881      47.51775453
I       12.71356136      -6.67322960      47.51775453
I       12.71356136       2.22440987      47.51775453
I       12.71356136      11.12204933      47.51775453
I       12.71356136      20.01968881      47.51775453
I       -9.08111526      -6.67322960      32.10659090
I       -9.08111526       2.22440987      32.10659090
I       -9.08111526      11.12204933      32.10659090
I       -9.08111526      20.01968881      32.10659090
I        1.81622305      -6.67322960      32.10659090
I        1.81622305       2.22440987      32.10659090
I        1.81622305      11.12204933      32.10659090
I        1.81622305      20.01968881      32.10659090
I       12.71356136      -6.67322960      32.10659090
I       12.71356136       2.22440987      32.10659090
I       12.71356136      11.12204933      32.10659090
I       12.71356136      20.01968881      32.10659090
I       -1.81622305      -8.89763946       5.13705454
I       -1.81622305       0.00000001       5.13705454
I       -1.81622305       8.89763948       5.13705454
I       -1.81622305      17.79527894       5.13705454
I        9.08111526      -8.89763946       5.13705454
I        9.08111526       0.00000001       5.13705454
I        9.08111526       8.89763948       5.13705454
I        9.08111526      17.79527894       5.13705454
I       19.97845357      -8.89763946       5.13705454
I       19.97845357       0.00000001       5.13705454
I       19.97845357       8.89763948       5.13705454
I       19.97845357      17.79527894       5.13705454
I       -1.81622305      -8.89763946      20.54821817
I       -1.81622305       0.00000001      20.54821817
I       -1.81622305       8.89763948      20.54821817
I       -1.81622305      17.79527894      20.54821817
I        9.08111526      -8.89763946      20.54821817
I        9.08111526       0.00000001      20.54821817
I        9.08111526       8.89763948      20.54821817
I        9.08111526      17.79527894      20.54821817
I       19.97845357      -8.89763946      20.54821817
I       19.97845357       0.00000001      20.54821817
I       19.97845357       8.89763948      20.54821817
I       19.97845357      17.79527894      20.54821817
I       -9.08111526     -13.34645921       2.56852727
I       -9.08111526      -4.44881973       2.56852727
I       -9.08111526       4.44881973       2.56852727
I       -9.08111526      13.34645921       2.56852727
I        1.81622305     -13.34645921       2.56852727
I        1.81622305      -4.44881973       2.56852727
I        1.81622305       4.44881973       2.56852727
I        1.81622305      13.34645921       2.56852727
I       12.71356136     -13.34645921       2.56852727
I       12.71356136      -4.44881973       2.56852727
I       12.71356136       4.44881973       2.56852727
I       12.71356136      13.34645921       2.56852727
I       -9.08111526     -13.34645921      17.97969090
I       -9.08111526      -4.44881973      17.97969090
I       -9.08111526       4.44881973      17.97969090
I       -9.08111526      13.34645921      17.97969090
I        1.81622305     -13.34645921      17.97969090
I        1.81622305      -4.44881973      17.97969090
I        1.81622305       4.44881973      17.97969090
I        1.81622305      13.34645921      17.97969090
I       12.71356136     -13.34645921      17.97969090
I       12.71356136      -4.44881973      17.97969090
I       12.71356136       4.44881973      17.97969090
I       12.71356136      13.34645921      17.97969090
I       -5.44866916     -13.34645921       7.70558182
I       -5.44866916      -4.44881973       7.70558182
I       -5.44866916       4.44881973       7.70558182
I       -5.44866916      13.34645921       7.70558182
I        5.44866915     -13.34645921       7.70558182
I        5.44866915      -4.44881973       7.70558182
I        5.44866915       4.44881973       7.70558182
I        5.44866915      13.34645921       7.70558182
I       16.34600746     -13.34645921       7.70558182
I       16.34600746      -4.44881973       7.70558182
I       16.34600746       4.44881973       7.70558182
I       16.34600746      13.34645921       7.70558182
I       -5.44866916     -13.34645921      23.11674545
I       -5.44866916      -4.44881973      23.11674545
I       -5.44866916       4.44881973      23.11674545
I       -5.44866916      13.34645921      23.11674545
I        5.44866915     -13.34645921      23.11674545
I        5.44866915      -4.44881973      23.11674545
I        5.44866915       4.44881973      23.11674545
I        5.44866915      13.34645921      23.11674545
I       16.34600746     -13.34645921      23.11674545
I       16.34600746      -4.44881973      23.11674545
I       16.34600746       4.44881973      23.11674545
I       16.34600746      13.34645921      23.11674545
I       -1.81622305     -13.34645921      12.84263636
I       -1.81622305      -4.44881973      12.84263636
I       -1.81622305       4.44881973      12.84263636
I       -1.81622305      13.34645921      12.84263636
I        9.08111526     -13.34645921      12.84263636
I        9.08111526      -4.44881973      12.84263636
I        9.08111526       4.44881973      12.84263636
I        9.08111526      13.34645921      12.84263636
I       19.97845357     -13.34645921      12.84263636
I       19.97845357      -4.44881973      12.84263636
I       19.97845357       4.44881973      12.84263636
I       19.97845357      13.34645921      12.84263636
I       -1.81622305     -13.34645921      28.25379999
I       -1.81622305      -4.44881973      28.25379999
I       -1.81622305       4.44881973      28.25379999
I       -1.81622305      13.34645921      28.25379999
I        9.08111526     -13.34645921      28.25379999
I        9.08111526      -4.44881973      28.25379999
I        9.08111526       4.44881973      28.25379999
I        9.08111526      13.34645921      28.25379999
I       19.97845357     -13.34645921      28.25379999
I       19.97845357      -4.44881973      28.25379999
I       19.97845357       4.44881973      28.25379999
I       19.97845357      13.34645921      28.25379999
I       -9.08111526      -8.89763946      10.27410909
I       -9.08111526       0.00000001      10.27410909
I       -9.08111526       8.89763948      10.27410909
I       -9.08111526      17.79527894      10.27410909
I        1.81622305      -8.89763946      10.27410909
I        1.81622305       0.00000001      10.27410909
I        1.81622305       8.89763948      10.27410909
I        1.81622305      17.79527894      10.27410909
I       12.71356136      -8.89763946      10.27410909
I       12.71356136       0.00000001      10.27410909
I       12.71356136       8.89763948      10.27410909
I       12.71356136      17.79527894      10.27410909
I       -9.08111526      -8.89763946      25.68527272
I       -9.08111526       0.00000001      25.68527272
I       -9.08111526       8.89763948      25.68527272
I       -9.08111526      17.79527894      25.68527272
I        1.81622305      -8.89763946      25.68527272
I        1.81622305       0.00000001      25.68527272
I        1.81622305       8.89763948      25.68527272
I        1.81622305      17.79527894      25.68527272
I       12.71356136      -8.89763946      25.68527272
I       12.71356136       0.00000001      25.68527272
I       12.71356136       8.89763948      25.68527272
I       12.71356136      17.79527894      25.68527272
I       -5.44866916      -8.89763946       0.00000000
I       -5.44866916       0.00000001       0.00000000
I       -5.44866916       8.89763948       0.00000000
I       -5.44866916      17.79527894       0.00000000
I        5.44866915      -8.89763946       0.00000000
I        5.44866915       0.00000001       0.00000000
I        5.44866915       8.89763948       0.00000000
I        5.44866915      17.79527894       0.00000000
I       16.34600746      -8.89763946       0.00000000
I       16.34600746       0.00000001       0.00000000
I       16.34600746       8.89763948       0.00000000
I       16.34600746      17.79527894       0.00000000
I       -5.44866916      -8.89763946      15.41116363
I       -5.44866916       0.00000001      15.41116363
I       -5.44866916       8.89763948      15.41116363
I       -5.44866916      17.79527894      15.41116363
I        5.44866915      -8.89763946      15.41116363
I        5.44866915       0.00000001      15.41116363
I        5.44866915       8.89763948      15.41116363
I        5.44866915      17.79527894      15.41116363
I       16.34600746      -8.89763946      15.41116363
I       16.34600746       0.00000001      15.41116363
I       16.34600746       8.89763948      15.41116363
I       16.34600746      17.79527894      15.41116363
I       -5.44866916      -6.67322960       3.85279091
I       -5.44866916       2.22440987       3.85279091
I       -5.44866916      11.12204933       3.85279091
I       -5.44866916      20.01968881       3.85279091
I        5.44866915      -6.67322960       3.85279091
I        5.44866915       2.22440987       3.85279091
I        5.44866915      11.12204933       3.85279091
I        5.44866915      20.01968881       3.85279091
I       16.34600746      -6.67322960       3.85279091
I       16.34600746       2.22440987       3.85279091
I       16.34600746      11.12204933       3.85279091
I       16.34600746      20.01968881       3.85279091
I       -5.44866916      -6.67322960      19.26395454
I       -5.44866916       2.22440987      19.26395454
I       -5.44866916      11.12204933      19.26395454
I       -5.44866916      20.01968881      19.26395454
I        5.44866915      -6.67322960      19.26395454
I        5.44866915       2.22440987      19.26395454
I        5.44866915      11.12204933      19.26395454
I        5.44866915      20.01968881      19.26395454
I       16.34600746      -6.67322960      19.26395454
I       16.34600746       2.22440987      19.26395454
I       16.34600746      11.12204933      19.26395454
I       16.34600746      20.01968881      19.26395454
I       -1.81622305     -11.12204933       1.28426364
I       -1.81622305      -2.22440987       1.28426364
I       -1.81622305       6.67322961       1.28426364
I       -1.81622305      15.57086907       1.28426364
I        9.08111526     -11.12204933       1.28426364
I        9.08111526      -2.22440987       1.28426364
I        9.08111526       6.67322961       1.28426364
I        9.08111526      15.57086907       1.28426364
I       19.97845357     -11.12204933       1.28426364
I       19.97845357      -2.22440987       1.28426364
I       19.97845357       6.67322961       1.28426364
I       19.97845357      15.57086907       1.28426364
I       -1.81622305     -11.12204933      16.69542727
I       -1.81622305      -2.22440987      16.69542727
I       -1.81622305       6.67322961      16.69542727
I       -1.81622305      15.57086907      16.69542727
I        9.08111526     -11.12204933      16.69542727
I        9.08111526      -2.22440987      16.69542727
I        9.08111526       6.67322961      16.69542727
I        9.08111526      15.57086907      16.69542727
I       19.97845357     -11.12204933      16.69542727
I       19.97845357      -2.22440987      16.69542727
I       19.97845357       6.67322961      16.69542727
I       19.97845357      15.57086907      16.69542727
I       -9.08111526     -11.12204933       6.42131818
I       -9.08111526      -2.22440987       6.42131818
I       -9.08111526       6.67322961       6.42131818
I       -9.08111526      15.57086907       6.42131818
I        1.81622305     -11.12204933       6.42131818
I        1.81622305      -2.22440987       6.42131818
I        1.81622305       6.67322961       6.42131818
I        1.81622305      15.57086907       6.42131818
I       12.71356136     -11.12204933       6.42131818
I       12.71356136      -2.22440987       6.42131818
I       12.71356136       6.67322961       6.42131818
I       12.71356136      15.57086907       6.42131818
I       -9.08111526     -11.12204933      21.83248181
I       -9.08111526      -2.22440987      21.83248181
I       -9.08111526       6.67322961      21.83248181
I       -9.08111526      15.57086907      21.83248181
I        1.81622305     -11.12204933      21.83248181
I        1.81622305      -2.22440987      21.83248181
I        1.81622305       6.67322961      21.83248181
I        1.81622305      15.57086907      21.83248181
I       12.71356136     -11.12204933      21.83248181
I       12.71356136      -2.22440987      21.83248181
I       12.71356136       6.67322961      21.83248181
I       12.71356136      15.57086907      21.83248181
I       -5.44866916     -11.12204933      11.55837272
I       -5.44866916      -2.22440987      11.55837272
I       -5.44866916       6.67322961      11.55837272
I       -5.44866916      15.57086907      11.55837272
I        5.44866915     -11.12204933      11.55837272
I        5.44866915      -2.22440987      11.55837272
I        5.44866915       6.67322961      11.55837272
I        5.44866915      15.57086907      11.55837272
I       16.34600746     -11.12204933      11.55837272
I       16.34600746      -2.22440987      11.55837272
I       16.34600746       6.67322961      11.55837272
I       16.34600746      15.57086907      11.55837272
I       -5.44866916     -11.12204933      26.96953635
I       -5.44866916      -2.22440987      26.96953635
I       -5.44866916       6.67322961      26.96953635
I       -5.44866916      15.57086907      26.96953635
I        5.44866915     -11.12204933      26.96953635
I        5.44866915      -2.22440987      26.96953635
I        5.44866915       6.67322961      26.96953635
I        5.44866915      15.57086907      26.96953635
I       16.34600746     -11.12204933      26.96953635
I       16.34600746      -2.22440987      26.96953635
I       16.34600746       6.67322961      26.96953635
I       16.34600746      15.57086907      26.96953635
I       -1.81622305      -6.67322960       8.98984545
I       -1.81622305       2.22440987       8.98984545
I       -1.81622305      11.12204933       8.98984545
I       -1.81622305      20.01968881       8.98984545
I        9.08111526      -6.67322960       8.98984545
I        9.08111526       2.22440987       8.98984545
I        9.08111526      11.12204933       8.98984545
I        9.08111526      20.01968881       8.98984545
I       19.97845357      -6.67322960       8.98984545
I       19.97845357       2.22440987       8.98984545
I       19.97845357      11.12204933       8.98984545
I       19.97845357      20.01968881       8.98984545
I       -1.81622305      -6.67322960      24.40100908
I       -1.81622305       2.22440987      24.40100908
I       -1.81622305      11.12204933      24.40100908
I       -1.81622305      20.01968881      24.40100908
I        9.08111526      -6.67322960      24.40100908
I        9.08111526       2.22440987      24.40100908
I        9.08111526      11.12204933      24.40100908
I        9.08111526      20.01968881      24.40100908
I       19.97845357      -6.67322960      24.40100908
I       19.97845357       2.22440987      24.40100908
I       19.97845357      11.12204933      24.40100908
I       19.97845357      20.01968881      24.40100908
I       -9.08111526      -6.67322960      14.12689999
I       -9.08111526       2.22440987      14.12689999
I       -9.08111526      11.12204933      14.12689999
I       -9.08111526      20.01968881      14.12689999
I        1.81622305      -6.67322960      14.12689999
I        1.81622305       2.22440987      14.12689999
I        1.81622305      11.12204933      14.12689999
I        1.81622305      20.01968881      14.12689999
I       12.71356136      -6.67322960      14.12689999
I       12.71356136       2.22440987      14.12689999
I       12.71356136      11.12204933      14.12689999
I       12.71356136      20.01968881      14.12689999
I       -9.08111526      -6.67322960      29.53806362
I       -9.08111526       2.22440987      29.53806362
I       -9.08111526      11.12204933      29.53806362
I       -9.08111526      20.01968881      29.53806362
I        1.81622305      -6.67322960      29.53806362
I        1.81622305       2.22440987      29.53806362
I        1.81622305      11.12204933      29.53806362
I        1.81622305      20.01968881      29.53806362
I       12.71356136      -6.67322960      29.53806362
I       12.71356136       2.22440987      29.53806362
I       12.71356136      11.12204933      29.53806362
I       12.71356136      20.01968881      29.53806362
I       -5.44866916     -11.12204933       3.85279091
I       -5.44866916      -2.22440987       3.85279091
I       -5.44866916       6.67322961       3.85279091
I       -5.44866916      15.57086907       3.85279091
I        5.44866915     -11.12204933       3.85279091
I        5.44866915      -2.22440987       3.85279091
I        5.44866915       6.67322961       3.85279091
I        5.44866915      15.57086907       3.85279091
I       16.34600746     -11.12204933       3.85279091
I       16.34600746      -2.22440987       3.85279091
I       16.34600746       6.67322961       3.85279091
I       16.34600746      15.57086907       3.85279091
I       -5.44866916     -11.12204933      19.26395454
I       -5.44866916      -2.22440987      19.26395454
I       -5.44866916       6.67322961      19.26395454
I       -5.44866916      15.57086907      19.26395454
I        5.44866915     -11.12204933      19.26395454
I        5.44866915      -2.22440987      19.26395454
I        5.44866915       6.67322961      19.26395454
I        5.44866915      15.57086907      19.26395454
I       16.34600746     -11.12204933      19.26395454
I       16.34600746      -2.22440987      19.26395454
I       16.34600746       6.67322961      19.26395454
I       16.34600746      15.57086907      19.26395454
I       -1.81622305      -6.67322960       1.28426364
I       -1.81622305       2.22440987       1.28426364
I       -1.81622305      11.12204933       1.28426364
I       -1.81622305      20.01968881       1.28426364
I        9.08111526      -6.67322960       1.28426364
I        9.08111526       2.22440987       1.28426364
I        9.08111526      11.12204933       1.28426364
I        9.08111526      20.01968881       1.28426364
I       19.97845357      -6.67322960       1.28426364
I       19.97845357       2.22440987       1.28426364
I       19.97845357      11.12204933       1.28426364
I       19.97845357      20.01968881       1.28426364
I       -1.81622305      -6.67322960      16.69542727
I       -1.81622305       2.22440987      16.69542727
I       -1.81622305      11.12204933      16.69542727
I       -1.81622305      20.01968881      16.69542727
I        9.08111526      -6.67322960      16.69542727
I        9.08111526       2.22440987      16.69542727
I        9.08111526      11.12204933      16.69542727
I        9.08111526      20.01968881      16.69542727
I       19.97845357      -6.67322960      16.69542727
I       19.97845357       2.22440987      16.69542727
I       19.97845357      11.12204933      16.69542727
I       19.97845357      20.01968881      16.69542727
I       -9.08111526      -6.67322960       6.42131818
I       -9.08111526       2.22440987       6.42131818
I       -9.08111526      11.12204933       6.42131818
I       -9.08111526      20.01968881       6.42131818
I        1.81622305      -6.67322960       6.42131818
I        1.81622305       2.22440987       6.42131818
I        1.81622305      11.12204933       6.42131818
I        1.81622305      20.01968881       6.42131818
I       12.71356136      -6.67322960       6.42131818
I       12.71356136       2.22440987       6.42131818
I       12.71356136      11.12204933       6.42131818
I       12.71356136      20.01968881       6.42131818
I       -9.08111526      -6.67322960      21.83248181
I       -9.08111526       2.22440987      21.83248181
I       -9.08111526      11.12204933      21.83248181
I       -9.08111526      20.01968881      21.83248181
I        1.81622305      -6.67322960      21.83248181
I        1.81622305       2.22440987      21.83248181
I        1.81622305      11.12204933      21.83248181
I        1.81622305      20.01968881      21.83248181
I       12.71356136      -6.67322960      21.83248181
I       12.71356136       2.22440987      21.83248181
I       12.71356136      11.12204933      21.83248181
I       12.71356136      20.01968881      21.83248181
I       -5.44866916      -6.67322960      11.55837272
I       -5.44866916       2.22440987      11.55837272
I       -5.44866916      11.12204933      11.55837272
I       -5.44866916      20.01968881      11.55837272
I        5.44866915      -6.67322960      11.55837272
I        5.44866915       2.22440987      11.55837272
I        5.44866915      11.12204933      11.55837272
I        5.44866915      20.01968881      11.55837272
I       16.34600746      -6.67322960      11.55837272
I       16.34600746       2.22440987      11.55837272
I       16.34600746      11.12204933      11.55837272
I       16.34600746      20.01968881      11.55837272
I       -5.44866916      -6.67322960      26.96953635
I       -5.44866916       2.22440987      26.96953635
I       -5.44866916      11.12204933      26.96953635
I       -5.44866916      20.01968881      26.96953635
I        5.44866915      -6.67322960      26.96953635
I        5.44866915       2.22440987      26.96953635
I        5.44866915      11.12204933      26.96953635
I        5.44866915      20.01968881      26.96953635
I       16.34600746      -6.67322960      26.96953635
I       16.34600746       2.22440987      26.96953635
I       16.34600746      11.12204933      26.96953635
I       16.34600746      20.01968881      26.96953635
I       -1.81622305     -11.12204933       8.98984545
I       -1.81622305      -2.22440987       8.98984545
I       -1.81622305       6.67322961       8.98984545
I       -1.81622305      15.57086907       8.98984545
I        9.08111526     -11.12204933       8.98984545
I        9.08111526      -2.22440987       8.98984545
I        9.08111526       6.67322961       8.98984545
I        9.08111526      15.57086907       8.98984545
I       19.97845357     -11.12204933       8.98984545
I       19.97845357      -2.22440987       8.98984545
I       19.97845357       6.67322961       8.98984545
I       19.97845357      15.57086907       8.98984545
I       -1.81622305     -11.12204933      24.40100908
I       -1.81622305      -2.22440987      24.40100908
I       -1.81622305       6.67322961      24.40100908
I       -1.81622305      15.57086907      24.40100908
I        9.08111526     -11.12204933      24.40100908
I        9.08111526      -2.22440987      24.40100908
I        9.08111526       6.67322961      24.40100908
I        9.08111526      15.57086907      24.40100908
I       19.97845357     -11.12204933      24.40100908
I       19.97845357      -2.22440987      24.40100908
I       19.97845357       6.67322961      24.40100908
I       19.97845357      15.57086907      24.40100908
I       -9.08111526     -11.12204933      14.12689999
I       -9.08111526      -2.22440987      14.12689999
I       -9.08111526       6.67322961      14.12689999
I       -9.08111526      15.57086907      14.12689999
I        1.81622305     -11.12204933      14.12689999
I        1.81622305      -2.22440987      14.12689999
I        1.81622305       6.67322961      14.12689999
I        1.81622305      15.57086907      14.12689999
I       12.71356136     -11.12204933      14.12689999
I       12.71356136      -2.22440987      14.12689999
I       12.71356136       6.67322961      14.12689999
I       12.71356136      15.57086907      14.12689999
I       -9.08111526     -11.12204933      29.53806362
I       -9.08111526      -2.22440987      29.53806362
I       -9.08111526       6.67322961      29.53806362
I       -9.08111526      15.57086907      29.53806362
I        1.81622305     -11.12204933      29.53806362
I        1.81622305      -2.22440987      29.53806362
I        1.81622305       6.67322961      29.53806362
I        1.81622305      15.57086907      29.53806362
I       12.71356136     -11.12204933      29.53806362
I       12.71356136      -2.22440987      29.53806362
I       12.71356136       6.67322961      29.53806362
I       12.71356136      15.57086907      29.53806362
I       -1.81622305      -8.89763946      56.50759998
I       -1.81622305       0.00000001      56.50759998
I       -1.81622305       8.89763948      56.50759998
I       -1.81622305      17.79527894      56.50759998
I        9.08111526      -8.89763946      56.50759998
I        9.08111526       0.00000001      56.50759998
I        9.08111526       8.89763948      56.50759998
I        9.08111526      17.79527894      56.50759998
I       19.97845357      -8.89763946      56.50759998
I       19.97845357       0.00000001      56.50759998
I       19.97845357       8.89763948      56.50759998
I       19.97845357      17.79527894      56.50759998
I       -1.81622305      -8.89763946      41.09643635
I       -1.81622305       0.00000001      41.09643635
I       -1.81622305       8.89763948      41.09643635
I       -1.81622305      17.79527894      41.09643635
I        9.08111526      -8.89763946      41.09643635
I        9.08111526       0.00000001      41.09643635
I        9.08111526       8.89763948      41.09643635
I        9.08111526      17.79527894      41.09643635
I       19.97845357      -8.89763946      41.09643635
I       19.97845357       0.00000001      41.09643635
I       19.97845357       8.89763948      41.09643635
I       19.97845357      17.79527894      41.09643635
I       -9.08111526     -13.34645921      59.07612725
I       -9.08111526      -4.44881973      59.07612725
I       -9.08111526       4.44881973      59.07612725
I       -9.08111526      13.34645921      59.07612725
I        1.81622305     -13.34645921      59.07612725
I        1.81622305      -4.44881973      59.07612725
I        1.81622305       4.44881973      59.07612725
I        1.81622305      13.34645921      59.07612725
I       12.71356136     -13.34645921      59.07612725
I       12.71356136      -4.44881973      59.07612725
I       12.71356136       4.44881973      59.07612725
I       12.71356136      13.34645921      59.07612725
I       -9.08111526     -13.34645921      43.66496362
I       -9.08111526      -4.44881973      43.66496362
I       -9.08111526       4.44881973      43.66496362
I       -9.08111526      13.34645921      43.66496362
I        1.81622305     -13.34645921      43.66496362
I        1.81622305      -4.44881973      43.66496362
I        1.81622305       4.44881973      43.66496362
I        1.81622305      13.34645921      43.66496362
I       12.71356136     -13.34645921      43.66496362
I       12.71356136      -4.44881973      43.66496362
I       12.71356136       4.44881973      43.66496362
I       12.71356136      13.34645921      43.66496362
I       -5.44866916     -13.34645921      53.93907271
I       -5.44866916      -4.44881973      53.93907271
I       -5.44866916       4.44881973      53.93907271
I       -5.44866916      13.34645921      53.93907271
I        5.44866915     -13.34645921      53.93907271
I        5.44866915      -4.44881973      53.93907271
I        5.44866915       4.44881973      53.93907271
I        5.44866915      13.34645921      53.93907271
I       16.34600746     -13.34645921      53.93907271
I       16.34600746      -4.44881973      53.93907271
I       16.34600746       4.44881973      53.93907271
I       16.34600746      13.34645921      53.93907271
I       -5.44866916     -13.34645921      38.52790908
I       -5.44866916      -4.44881973      38.52790908
I       -5.44866916       4.44881973      38.52790908
I       -5.44866916      13.34645921      38.52790908
I        5.44866915     -13.34645921      38.52790908
I        5.44866915      -4.44881973      38.52790908
I        5.44866915       4.44881973      38.52790908
I        5.44866915      13.34645921      38.52790908
I       16.34600746     -13.34645921      38.52790908
I       16.34600746      -4.44881973      38.52790908
I       16.34600746       4.44881973      38.52790908
I       16.34600746      13.34645921      38.52790908
I       -1.81622305     -13.34645921      48.80201816
I       -1.81622305      -4.44881973      48.80201816
I       -1.81622305       4.44881973      48.80201816
I       -1.81622305      13.34645921      48.80201816
I        9.08111526     -13.34645921      48.80201816
I        9.08111526      -4.44881973      48.80201816
I        9.08111526       4.44881973      48.80201816
I        9.08111526      13.34645921      48.80201816
I       19.97845357     -13.34645921      48.80201816
I       19.97845357      -4.44881973      48.80201816
I       19.97845357       4.44881973      48.80201816
I       19.97845357      13.34645921      48.80201816
I       -1.81622305     -13.34645921      33.39085453
I       -1.81622305      -4.44881973      33.39085453
I       -1.81622305       4.44881973      33.39085453
I       -1.81622305      13.34645921      33.39085453
I        9.08111526     -13.34645921      33.39085453
I        9.08111526      -4.44881973      33.39085453
I        9.08111526       4.44881973      33.39085453
I        9.08111526      13.34645921      33.39085453
I       19.97845357     -13.34645921      33.39085453
I       19.97845357      -4.44881973      33.39085453
I       19.97845357       4.44881973      33.39085453
I       19.97845357      13.34645921      33.39085453
I       -9.08111526      -8.89763946      51.37054543
I       -9.08111526       0.00000001      51.37054543
I       -9.08111526       8.89763948      51.37054543
I       -9.08111526      17.79527894      51.37054543
I        1.81622305      -8.89763946      51.37054543
I        1.81622305       0.00000001      51.37054543
I        1.81622305       8.89763948      51.37054543
I        1.81622305      17.79527894      51.37054543
I       12.71356136      -8.89763946      51.37054543
I       12.71356136       0.00000001      51.37054543
I       12.71356136       8.89763948      51.37054543
I       12.71356136      17.79527894      51.37054543
I       -9.08111526      -8.89763946      35.95938180
I       -9.08111526       0.00000001      35.95938180
I       -9.08111526       8.89763948      35.95938180
I       -9.08111526      17.79527894      35.95938180
I        1.81622305      -8.89763946      35.95938180
I        1.81622305       0.00000001      35.95938180
I        1.81622305       8.89763948      35.95938180
I        1.81622305      17.79527894      35.95938180
I       12.71356136      -8.89763946      35.95938180
I       12.71356136       0.00000001      35.95938180
I       12.71356136       8.89763948      35.95938180
I       12.71356136      17.79527894      35.95938180
I       -5.44866916      -8.89763946      30.82232726
I       -5.44866916       0.00000001      30.82232726
I       -5.44866916       8.89763948      30.82232726
I       -5.44866916      17.79527894      30.82232726
I        5.44866915      -8.89763946      30.82232726
I        5.44866915       0.00000001      30.82232726
I        5.44866915       8.89763948      30.82232726
I        5.44866915      17.79527894      30.82232726
I       16.34600746      -8.89763946      30.82232726
I       16.34600746       0.00000001      30.82232726
I       16.34600746       8.89763948      30.82232726
I       16.34600746      17.79527894      30.82232726
I       -5.44866916      -8.89763946      46.23349089
I       -5.44866916       0.00000001      46.23349089
I       -5.44866916       8.89763948      46.23349089
I       -5.44866916      17.79527894      46.23349089
I        5.44866915      -8.89763946      46.23349089
I        5.44866915       0.00000001      46.23349089
I        5.44866915       8.89763948      46.23349089
I        5.44866915      17.79527894      46.23349089
I       16.34600746      -8.89763946      46.23349089
I       16.34600746       0.00000001      46.23349089
I       16.34600746       8.89763948      46.23349089
I       16.34600746      17.79527894      46.23349089
I       -5.44866916     -11.12204933      57.79186361
I       -5.44866916      -2.22440987      57.79186361
I       -5.44866916       6.67322961      57.79186361
I       -5.44866916      15.57086907      57.79186361
I        5.44866915     -11.12204933      57.79186361
I        5.44866915      -2.22440987      57.79186361
I        5.44866915       6.67322961      57.79186361
I        5.44866915      15.57086907      57.79186361
I       16.34600746     -11.12204933      57.79186361
I       16.34600746      -2.22440987      57.79186361
I       16.34600746       6.67322961      57.79186361
I       16.34600746      15.57086907      57.79186361
I       -5.44866916     -11.12204933      42.38069998
I       -5.44866916      -2.22440987      42.38069998
I       -5.44866916       6.67322961      42.38069998
I       -5.44866916      15.57086907      42.38069998
I        5.44866915     -11.12204933      42.38069998
I        5.44866915      -2.22440987      42.38069998
I        5.44866915       6.67322961      42.38069998
I        5.44866915      15.57086907      42.38069998
I       16.34600746     -11.12204933      42.38069998
I       16.34600746      -2.22440987      42.38069998
I       16.34600746       6.67322961      42.38069998
I       16.34600746      15.57086907      42.38069998
I       -1.81622305      -6.67322960      60.36039088
I       -1.81622305       2.22440987      60.36039088
I       -1.81622305      11.12204933      60.36039088
I       -1.81622305      20.01968881      60.36039088
I        9.08111526      -6.67322960      60.36039088
I        9.08111526       2.22440987      60.36039088
I        9.08111526      11.12204933      60.36039088
I        9.08111526      20.01968881      60.36039088
I       19.97845357      -6.67322960      60.36039088
I       19.97845357       2.22440987      60.36039088
I       19.97845357      11.12204933      60.36039088
I       19.97845357      20.01968881      60.36039088
I       -1.81622305      -6.67322960      44.94922725
I       -1.81622305       2.22440987      44.94922725
I       -1.81622305      11.12204933      44.94922725
I       -1.81622305      20.01968881      44.94922725
I        9.08111526      -6.67322960      44.94922725
I        9.08111526       2.22440987      44.94922725
I        9.08111526      11.12204933      44.94922725
I        9.08111526      20.01968881      44.94922725
I       19.97845357      -6.67322960      44.94922725
I       19.97845357       2.22440987      44.94922725
I       19.97845357      11.12204933      44.94922725
I       19.97845357      20.01968881      44.94922725
I       -9.08111526      -6.67322960      55.22333634
I       -9.08111526       2.22440987      55.22333634
I       -9.08111526      11.12204933      55.22333634
I       -9.08111526      20.01968881      55.22333634
I        1.81622305      -6.67322960      55.22333634
I        1.81622305       2.22440987      55.22333634
I        1.81622305      11.12204933      55.22333634
I        1.81622305      20.01968881      55.22333634
I       12.71356136      -6.67322960      55.22333634
I       12.71356136       2.22440987      55.22333634
I       12.71356136      11.12204933      55.22333634
I       12.71356136      20.01968881      55.22333634
I       -9.08111526      -6.67322960      39.81217271
I       -9.08111526       2.22440987      39.81217271
I       -9.08111526      11.12204933      39.81217271
I       -9.08111526      20.01968881      39.81217271
I        1.81622305      -6.67322960      39.81217271
I        1.81622305       2.22440987      39.81217271
I        1.81622305      11.12204933      39.81217271
I        1.81622305      20.01968881      39.81217271
I       12.71356136      -6.67322960      39.81217271
I       12.71356136       2.22440987      39.81217271
I       12.71356136      11.12204933      39.81217271
I       12.71356136      20.01968881      39.81217271
I       -5.44866916      -6.67322960      50.08628180
I       -5.44866916       2.22440987      50.08628180
I       -5.44866916      11.12204933      50.08628180
I       -5.44866916      20.01968881      50.08628180
I        5.44866915      -6.67322960      50.08628180
I        5.44866915       2.22440987      50.08628180
I        5.44866915      11.12204933      50.08628180
I        5.44866915      20.01968881      50.08628180
I       16.34600746      -6.67322960      50.08628180
I       16.34600746       2.22440987      50.08628180
I       16.34600746      11.12204933      50.08628180
I       16.34600746      20.01968881      50.08628180
I       -5.44866916      -6.67322960      34.67511817
I       -5.44866916       2.22440987      34.67511817
I       -5.44866916      11.12204933      34.67511817
I       -5.44866916      20.01968881      34.67511817
I        5.44866915      -6.67322960      34.67511817
I        5.44866915       2.22440987      34.67511817
I        5.44866915      11.12204933      34.67511817
I        5.44866915      20.01968881      34.67511817
I       16.34600746      -6.67322960      34.67511817
I       16.34600746       2.22440987      34.67511817
I       16.34600746      11.12204933      34.67511817
I       16.34600746      20.01968881      34.67511817
I       -1.81622305     -11.12204933      52.65480907
I       -1.81622305      -2.22440987      52.65480907
I       -1.81622305       6.67322961      52.65480907
I       -1.81622305      15.57086907      52.65480907
I        9.08111526     -11.12204933      52.65480907
I        9.08111526      -2.22440987      52.65480907
I        9.08111526       6.67322961      52.65480907
I        9.08111526      15.57086907      52.65480907
I       19.97845357     -11.12204933      52.65480907
I       19.97845357      -2.22440987      52.65480907
I       19.97845357       6.67322961      52.65480907
I       19.97845357      15.57086907      52.65480907
I       -1.81622305     -11.12204933      37.24364544
I       -1.81622305      -2.22440987      37.24364544
I       -1.81622305       6.67322961      37.24364544
I       -1.81622305      15.57086907      37.24364544
I        9.08111526     -11.12204933      37.24364544
I        9.08111526      -2.22440987      37.24364544
I        9.08111526       6.67322961      37.24364544
I        9.08111526      15.57086907      37.24364544
I       19.97845357     -11.12204933      37.24364544
I       19.97845357      -2.22440987      37.24364544
I       19.97845357       6.67322961      37.24364544
I       19.97845357      15.57086907      37.24364544
I       -9.08111526     -11.12204933      47.51775453
I       -9.08111526      -2.22440987      47.51775453
I       -9.08111526       6.67322961      47.51775453
I       -9.08111526      15.57086907      47.51775453
I        1.81622305     -11.12204933      47.51775453
I        1.81622305      -2.22440987      47.51775453
I        1.81622305       6.67322961      47.51775453
I        1.81622305      15.57086907      47.51775453
I       12.71356136     -11.12204933      47.51775453
I       12.71356136      -2.22440987      47.51775453
I       12.71356136       6.67322961      47.51775453
I       12.71356136      15.57086907      47.51775453
I       -9.08111526     -11.12204933      32.10659090
I       -9.08111526      -2.22440987      32.10659090
I       -9.08111526       6.67322961      32.10659090
I       -9.08111526      15.57086907      32.10659090
I        1.81622305     -11.12204933      32.10659090
I        1.81622305      -2.22440987      32.10659090
I        1.81622305       6.67322961      32.10659090
I        1.81622305      15.57086907      32.10659090
I       12.71356136     -11.12204933      32.10659090
I       12.71356136      -2.22440987      32.10659090
I       12.71356136       6.67322961      32.10659090
I       12.71356136      15.57086907      32.10659090
I       -5.44866916      -6.67322960      57.79186361
I       -5.44866916       2.22440987      57.79186361
I       -5.44866916      11.12204933      57.79186361
I       -5.44866916      20.01968881      57.79186361
I        5.44866915      -6.67322960      57.79186361
I        5.44866915       2.22440987      57.79186361
I        5.44866915      11.12204933      57.79186361
I        5.44866915      20.01968881      57.79186361
I       16.34600746      -6.67322960      57.79186361
I       16.34600746       2.22440987      57.79186361
I       16.34600746      11.12204933      57.79186361
I       16.34600746      20.01968881      57.79186361
I       -5.44866916      -6.67322960      42.38069998
I       -5.44866916       2.22440987      42.38069998
I       -5.44866916      11.12204933      42.38069998
I       -5.44866916      20.01968881      42.38069998
I        5.44866915      -6.67322960      42.38069998
I        5.44866915       2.22440987      42.38069998
I        5.44866915      11.12204933      42.38069998
I        5.44866915      20.01968881      42.38069998
I       16.34600746      -6.67322960      42.38069998
I       16.34600746       2.22440987      42.38069998
I       16.34600746      11.12204933      42.38069998
I       16.34600746      20.01968881      42.38069998
Pb      -3.63244610      -8.89763946       2.56852727
Pb      -3.63244610       0.00000001       2.56852727
Pb      -3.63244610       8.89763948       2.56852727
Pb      -3.63244610      17.79527894       2.56852727
Pb       7.26489221      -8.89763946       2.56852727
Pb       7.26489221       0.00000001       2.56852727
Pb       7.26489221       8.89763948       2.56852727
Pb       7.26489221      17.79527894       2.56852727
Pb      18.16223052      -8.89763946       2.56852727
Pb      18.16223052       0.00000001       2.56852727
Pb      18.16223052       8.89763948       2.56852727
Pb      18.16223052      17.79527894       2.56852727
Pb      -3.63244610      -8.89763946      17.97969090
Pb      -3.63244610       0.00000001      17.97969090
Pb      -3.63244610       8.89763948      17.97969090
Pb      -3.63244610      17.79527894      17.97969090
Pb       7.26489221      -8.89763946      17.97969090
Pb       7.26489221       0.00000001      17.97969090
Pb       7.26489221       8.89763948      17.97969090
Pb       7.26489221      17.79527894      17.97969090
Pb      18.16223052      -8.89763946      17.97969090
Pb      18.16223052       0.00000001      17.97969090
Pb      18.16223052       8.89763948      17.97969090
Pb      18.16223052      17.79527894      17.97969090
Pb     -10.89733831     -13.34645921       0.00000000
Pb     -10.89733831      -4.44881973       0.00000000
Pb     -10.89733831       4.44881973       0.00000000
Pb     -10.89733831      13.34645921       0.00000000
Pb       0.00000000     -13.34645921       0.00000000
Pb       0.00000000      -4.44881973       0.00000000
Pb       0.00000000       4.44881973       0.00000000
Pb       0.00000000      13.34645921       0.00000000
Pb      10.89733831     -13.34645921       0.00000000
Pb      10.89733831      -4.44881973       0.00000000
Pb      10.89733831       4.44881973       0.00000000
Pb      10.89733831      13.34645921       0.00000000
Pb     -10.89733831     -13.34645921      15.41116363
Pb     -10.89733831      -4.44881973      15.41116363
Pb     -10.89733831       4.44881973      15.41116363
Pb     -10.89733831      13.34645921      15.41116363
Pb       0.00000000     -13.34645921      15.41116363
Pb       0.00000000      -4.44881973      15.41116363
Pb       0.00000000       4.44881973      15.41116363
Pb       0.00000000      13.34645921      15.41116363
Pb      10.89733831     -13.34645921      15.41116363
Pb      10.89733831      -4.44881973      15.41116363
Pb      10.89733831       4.44881973      15.41116363
Pb      10.89733831      13.34645921      15.41116363
Pb      -7.26489221     -13.34645921       5.13705454
Pb      -7.26489221      -4.44881973       5.13705454
Pb      -7.26489221       4.44881973       5.13705454
Pb      -7.26489221      13.34645921       5.13705454
Pb       3.63244610     -13.34645921       5.13705454
Pb       3.63244610      -4.44881973       5.13705454
Pb       3.63244610       4.44881973       5.13705454
Pb       3.63244610      13.34645921       5.13705454
Pb      14.52978441     -13.34645921       5.13705454
Pb      14.52978441      -4.44881973       5.13705454
Pb      14.52978441       4.44881973       5.13705454
Pb      14.52978441      13.34645921       5.13705454
Pb      -7.26489221     -13.34645921      20.54821817
Pb      -7.26489221      -4.44881973      20.54821817
Pb      -7.26489221       4.44881973      20.54821817
Pb      -7.26489221      13.34645921      20.54821817
Pb       3.63244610     -13.34645921      20.54821817
Pb       3.63244610      -4.44881973      20.54821817
Pb       3.63244610       4.44881973      20.54821817
Pb       3.63244610      13.34645921      20.54821817
Pb      14.52978441     -13.34645921      20.54821817
Pb      14.52978441      -4.44881973      20.54821817
Pb      14.52978441       4.44881973      20.54821817
Pb      14.52978441      13.34645921      20.54821817
Pb      -3.63244610     -13.34645921      10.27410909
Pb      -3.63244610      -4.44881973      10.27410909
Pb      -3.63244610       4.44881973      10.27410909
Pb      -3.63244610      13.34645921      10.27410909
Pb       7.26489221     -13.34645921      10.27410909
Pb       7.26489221      -4.44881973      10.27410909
Pb       7.26489221       4.44881973      10.27410909
Pb       7.26489221      13.34645921      10.27410909
Pb      18.16223052     -13.34645921      10.27410909
Pb      18.16223052      -4.44881973      10.27410909
Pb      18.16223052       4.44881973      10.27410909
Pb      18.16223052      13.34645921      10.27410909
Pb      -3.63244610     -13.34645921      25.68527272
Pb      -3.63244610      -4.44881973      25.68527272
Pb      -3.63244610       4.44881973      25.68527272
Pb      -3.63244610      13.34645921      25.68527272
Pb       7.26489221     -13.34645921      25.68527272
Pb       7.26489221      -4.44881973      25.68527272
Pb       7.26489221       4.44881973      25.68527272
Pb       7.26489221      13.34645921      25.68527272
Pb      18.16223052     -13.34645921      25.68527272
Pb      18.16223052      -4.44881973      25.68527272
Pb      18.16223052       4.44881973      25.68527272
Pb      18.16223052      13.34645921      25.68527272
Pb     -10.89733831      -8.89763946       7.70558182
Pb     -10.89733831       0.00000001       7.70558182
Pb     -10.89733831       8.89763948       7.70558182
Pb     -10.89733831      17.79527894       7.70558182
Pb       0.00000000      -8.89763946       7.70558182
Pb       0.00000000       0.00000001       7.70558182
Pb       0.00000000       8.89763948       7.70558182
Pb       0.00000000      17.79527894       7.70558182
Pb      10.89733831      -8.89763946       7.70558182
Pb      10.89733831       0.00000001       7.70558182
Pb      10.89733831       8.89763948       7.70558182
Pb      10.89733831      17.79527894       7.70558182
Pb     -10.89733831      -8.89763946      23.11674545
Pb     -10.89733831       0.00000001      23.11674545
Pb     -10.89733831       8.89763948      23.11674545
Pb     -10.89733831      17.79527894      23.11674545
Pb       0.00000000      -8.89763946      23.11674545
Pb       0.00000000       0.00000001      23.11674545
Pb       0.00000000       8.89763948      23.11674545
Pb       0.00000000      17.79527894      23.11674545
Pb      10.89733831      -8.89763946      23.11674545
Pb      10.89733831       0.00000001      23.11674545
Pb      10.89733831       8.89763948      23.11674545
Pb      10.89733831      17.79527894      23.11674545
Pb      -7.26489221      -8.89763946      12.84263636
Pb      -7.26489221       0.00000001      12.84263636
Pb      -7.26489221       8.89763948      12.84263636
Pb      -7.26489221      17.79527894      12.84263636
Pb       3.63244610      -8.89763946      12.84263636
Pb       3.63244610       0.00000001      12.84263636
Pb       3.63244610       8.89763948      12.84263636
Pb       3.63244610      17.79527894      12.84263636
Pb      14.52978441      -8.89763946      12.84263636
Pb      14.52978441       0.00000001      12.84263636
Pb      14.52978441       8.89763948      12.84263636
Pb      14.52978441      17.79527894      12.84263636
Pb      -7.26489221      -8.89763946      28.25379999
Pb      -7.26489221       0.00000001      28.25379999
Pb      -7.26489221       8.89763948      28.25379999
Pb      -7.26489221      17.79527894      28.25379999
Pb       3.63244610      -8.89763946      28.25379999
Pb       3.63244610       0.00000001      28.25379999
Pb       3.63244610       8.89763948      28.25379999
Pb       3.63244610      17.79527894      28.25379999
Pb      14.52978441      -8.89763946      28.25379999
Pb      14.52978441       0.00000001      28.25379999
Pb      14.52978441       8.89763948      28.25379999
Pb      14.52978441      17.79527894      28.25379999
Pb      -3.63244610      -8.89763946      59.07612725
Pb      -3.63244610       0.00000001      59.07612725
Pb      -3.63244610       8.89763948      59.07612725
Pb      -3.63244610      17.79527894      59.07612725
Pb       7.26489221      -8.89763946      59.07612725
Pb       7.26489221       0.00000001      59.07612725
Pb       7.26489221       8.89763948      59.07612725
Pb       7.26489221      17.79527894      59.07612725
Pb      18.16223052      -8.89763946      59.07612725
Pb      18.16223052       0.00000001      59.07612725
Pb      18.16223052       8.89763948      59.07612725
Pb      18.16223052      17.79527894      59.07612725
Pb      -3.63244610      -8.89763946      43.66496362
Pb      -3.63244610       0.00000001      43.66496362
Pb      -3.63244610       8.89763948      43.66496362
Pb      -3.63244610      17.79527894      43.66496362
Pb       7.26489221      -8.89763946      43.66496362
Pb       7.26489221       0.00000001      43.66496362
Pb       7.26489221       8.89763948      43.66496362
Pb       7.26489221      17.79527894      43.66496362
Pb      18.16223052      -8.89763946      43.66496362
Pb      18.16223052       0.00000001      43.66496362
Pb      18.16223052       8.89763948      43.66496362
Pb      18.16223052      17.79527894      43.66496362
Pb     -10.89733831     -13.34645921      30.82232726
Pb     -10.89733831      -4.44881973      30.82232726
Pb     -10.89733831       4.44881973      30.82232726
Pb     -10.89733831      13.34645921      30.82232726
Pb       0.00000000     -13.34645921      30.82232726
Pb       0.00000000      -4.44881973      30.82232726
Pb       0.00000000       4.44881973      30.82232726
Pb       0.00000000      13.34645921      30.82232726
Pb      10.89733831     -13.34645921      30.82232726
Pb      10.89733831      -4.44881973      30.82232726
Pb      10.89733831       4.44881973      30.82232726
Pb      10.89733831      13.34645921      30.82232726
Pb     -10.89733831     -13.34645921      46.23349089
Pb     -10.89733831      -4.44881973      46.23349089
Pb     -10.89733831       4.44881973      46.23349089
Pb     -10.89733831      13.34645921      46.23349089
Pb       0.00000000     -13.34645921      46.23349089
Pb       0.00000000      -4.44881973      46.23349089
Pb       0.00000000       4.44881973      46.23349089
Pb       0.00000000      13.34645921      46.23349089
Pb      10.89733831     -13.34645921      46.23349089
Pb      10.89733831      -4.44881973      46.23349089
Pb      10.89733831       4.44881973      46.23349089
Pb      10.89733831      13.34645921      46.23349089
Pb      -7.26489221     -13.34645921      56.50759998
Pb      -7.26489221      -4.44881973      56.50759998
Pb      -7.26489221       4.44881973      56.50759998
Pb      -7.26489221      13.34645921      56.50759998
Pb       3.63244610     -13.34645921      56.50759998
Pb       3.63244610      -4.44881973      56.50759998
Pb       3.63244610       4.44881973      56.50759998
Pb       3.63244610      13.34645921      56.50759998
Pb      14.52978441     -13.34645921      56.50759998
Pb      14.52978441      -4.44881973      56.50759998
Pb      14.52978441       4.44881973      56.50759998
Pb      14.52978441      13.34645921      56.50759998
Pb      -7.26489221     -13.34645921      41.09643635
Pb      -7.26489221      -4.44881973      41.09643635
Pb      -7.26489221       4.44881973      41.09643635
Pb      -7.26489221      13.34645921      41.09643635
Pb       3.63244610     -13.34645921      41.09643635
Pb       3.63244610      -4.44881973      41.09643635
Pb       3.63244610       4.44881973      41.09643635
Pb       3.63244610      13.34645921      41.09643635
Pb      14.52978441     -13.34645921      41.09643635
Pb      14.52978441      -4.44881973      41.09643635
Pb      14.52978441       4.44881973      41.09643635
Pb      14.52978441      13.34645921      41.09643635
Pb      -3.63244610     -13.34645921      51.37054543
Pb      -3.63244610      -4.44881973      51.37054543
Pb      -3.63244610       4.44881973      51.37054543
Pb      -3.63244610      13.34645921      51.37054543
Pb       7.26489221     -13.34645921      51.37054543
Pb       7.26489221      -4.44881973      51.37054543
Pb       7.26489221       4.44881973      51.37054543
Pb       7.26489221      13.34645921      51.37054543
Pb      18.16223052     -13.34645921      51.37054543
Pb      18.16223052      -4.44881973      51.37054543
Pb      18.16223052       4.44881973      51.37054543
Pb      18.16223052      13.34645921      51.37054543
Pb      -3.63244610     -13.34645921      35.95938180
Pb      -3.63244610      -4.44881973      35.95938180
Pb      -3.63244610       4.44881973      35.95938180
Pb      -3.63244610      13.34645921      35.95938180
Pb       7.26489221     -13.34645921      35.95938180
Pb       7.26489221      -4.44881973      35.95938180
Pb       7.26489221       4.44881973      35.95938180
Pb       7.26489221      13.34645921      35.95938180
Pb      18.16223052     -13.34645921      35.95938180
Pb      18.16223052      -4.44881973      35.95938180
Pb      18.16223052       4.44881973      35.95938180
Pb      18.16223052      13.34645921      35.95938180
Pb     -10.89733831      -8.89763946      53.93907271
Pb     -10.89733831       0.00000001      53.93907271
Pb     -10.89733831       8.89763948      53.93907271
Pb     -10.89733831      17.79527894      53.93907271
Pb       0.00000000      -8.89763946      53.93907271
Pb       0.00000000       0.00000001      53.93907271
Pb       0.00000000       8.89763948      53.93907271
Pb       0.00000000      17.79527894      53.93907271
Pb      10.89733831      -8.89763946      53.93907271
Pb      10.89733831       0.00000001      53.93907271
Pb      10.89733831       8.89763948      53.93907271
Pb      10.89733831      17.79527894      53.93907271
Pb     -10.89733831      -8.89763946      38.52790908
Pb     -10.89733831       0.00000001      38.52790908
Pb     -10.89733831       8.89763948      38.52790908
Pb     -10.89733831      17.79527894      38.52790908
Pb       0.00000000      -8.89763946      38.52790908
Pb       0.00000000       0.00000001      38.52790908
Pb       0.00000000       8.89763948      38.52790908
Pb       0.00000000      17.79527894      38.52790908
Pb      10.89733831      -8.89763946      38.52790908
Pb      10.89733831       0.00000001      38.52790908
Pb      10.89733831       8.89763948      38.52790908
Pb      10.89733831      17.79527894      38.52790908
Pb      -7.26489221      -8.89763946      48.80201816
Pb      -7.26489221       0.00000001      48.80201816
Pb      -7.26489221       8.89763948      48.80201816
Pb      -7.26489221      17.79527894      48.80201816
Pb       3.63244610      -8.89763946      48.80201816
Pb       3.63244610       0.00000001      48.80201816
Pb       3.63244610       8.89763948      48.80201816
Pb       3.63244610      17.79527894      48.80201816
Pb      14.52978441      -8.89763946      48.80201816
Pb      14.52978441       0.00000001      48.80201816
Pb      14.52978441       8.89763948      48.80201816
Pb      14.52978441      17.79527894      48.80201816
Pb      -7.26489221      -8.89763946      33.39085453
Pb      -7.26489221       0.00000001      33.39085453
Pb      -7.26489221       8.89763948      33.39085453
Pb      -7.26489221      17.79527894      33.39085453
Pb       3.63244610      -8.89763946      33.39085453
Pb       3.63244610       0.00000001      33.39085453
Pb       3.63244610       8.89763948      33.39085453
Pb       3.63244610      17.79527894      33.39085453
Pb      14.52978441      -8.89763946      33.39085453
Pb      14.52978441       0.00000001      33.39085453
Pb      14.52978441       8.89763948      33.39085453
Pb      14.52978441      17.79527894      33.39085453
