# Supplementary material for: What Happens at Surfaces and Grain Boundaries of Halide Perovskites: Insights from Reactive Molecular Dynamics Simulations of CsPbI3
Source: ACS Appl Mater Interfaces. 2022 Aug 30;14(36):40841–50. doi: 10.1021/acsami.2c09239 (PMC9478958; doi:10.1021/acsami.2c09239)
Supplement: Supplementary file 2 — am2c09239_si_002.zip [file am2c09239_si_002.zip › supplementary-structures/grain-boundaries/5S210_04_00.xyz]

2340
Lattice="37.74948726 0.0 0.0 0.0 42.20520978 0.0 0.0 0.0 73.15569697" Properties=species:S:1:pos:R:3 pbc="T T T"
Cs     -12.58316242     -12.66156293       0.00000000
Cs     -12.58316242       1.40684033       0.00000000
Cs     -12.58316242      15.47524359       0.00000000
Cs      -6.29158122     -12.66156293       0.00000000
Cs      -6.29158122       1.40684033       0.00000000
Cs      -6.29158122      15.47524359       0.00000000
Cs      -0.00000000     -12.66156293       0.00000000
Cs      -0.00000000       1.40684033       0.00000000
Cs      -0.00000000      15.47524359       0.00000000
Cs       6.29158120     -12.66156293       0.00000000
Cs       6.29158120       1.40684033       0.00000000
Cs       6.29158120      15.47524359       0.00000000
Cs      12.58316242     -12.66156293       0.00000000
Cs      12.58316242       1.40684033       0.00000000
Cs      12.58316242      15.47524359       0.00000000
Cs      18.87474363     -12.66156293       0.00000000
Cs      18.87474363       1.40684033       0.00000000
Cs      18.87474363      15.47524359       0.00000000
Cs     -12.58316242      -7.03420163       2.81368065
Cs     -12.58316242       7.03420163       2.81368065
Cs     -12.58316242      21.10260489       2.81368065
Cs      -6.29158122      -7.03420163       2.81368065
Cs      -6.29158122       7.03420163       2.81368065
Cs      -6.29158122      21.10260489       2.81368065
Cs      -0.00000000      -7.03420163       2.81368065
Cs      -0.00000000       7.03420163       2.81368065
Cs      -0.00000000      21.10260489       2.81368065
Cs       6.29158120      -7.03420163       2.81368065
Cs       6.29158120       7.03420163       2.81368065
Cs       6.29158120      21.10260489       2.81368065
Cs      12.58316242      -7.03420163       2.81368065
Cs      12.58316242       7.03420163       2.81368065
Cs      12.58316242      21.10260489       2.81368065
Cs      18.87474363      -7.03420163       2.81368065
Cs      18.87474363       7.03420163       2.81368065
Cs      18.87474363      21.10260489       2.81368065
Cs     -12.58316242      -1.40684032       5.62736131
Cs     -12.58316242      12.66156294       5.62736131
Cs     -12.58316242      26.72996620       5.62736131
Cs      -6.29158122      -1.40684032       5.62736131
Cs      -6.29158122      12.66156294       5.62736131
Cs      -6.29158122      26.72996620       5.62736131
Cs      -0.00000000      -1.40684032       5.62736131
Cs      -0.00000000      12.66156294       5.62736131
Cs      -0.00000000      26.72996620       5.62736131
Cs       6.29158120      -1.40684032       5.62736131
Cs       6.29158120      12.66156294       5.62736131
Cs       6.29158120      26.72996620       5.62736131
Cs      12.58316242      -1.40684032       5.62736131
Cs      12.58316242      12.66156294       5.62736131
Cs      12.58316242      26.72996620       5.62736131
Cs      18.87474363      -1.40684032       5.62736131
Cs      18.87474363      12.66156294       5.62736131
Cs      18.87474363      26.72996620       5.62736131
Cs     -12.58316242      -9.84788228       8.44104196
Cs     -12.58316242       4.22052098       8.44104196
Cs     -12.58316242      18.28892424       8.44104196
Cs      -6.29158122      -9.84788228       8.44104196
Cs      -6.29158122       4.22052098       8.44104196
Cs      -6.29158122      18.28892424       8.44104196
Cs      -0.00000000      -9.84788228       8.44104196
Cs      -0.00000000       4.22052098       8.44104196
Cs      -0.00000000      18.28892424       8.44104196
Cs       6.29158120      -9.84788228       8.44104196
Cs       6.29158120       4.22052098       8.44104196
Cs       6.29158120      18.28892424       8.44104196
Cs      12.58316242      -9.84788228       8.44104196
Cs      12.58316242       4.22052098       8.44104196
Cs      12.58316242      18.28892424       8.44104196
Cs      18.87474363      -9.84788228       8.44104196
Cs      18.87474363       4.22052098       8.44104196
Cs      18.87474363      18.28892424       8.44104196
Cs     -12.58316242      -4.22052098      11.25472261
Cs     -12.58316242       9.84788228      11.25472261
Cs     -12.58316242      23.91628554      11.25472261
Cs      -6.29158122      -4.22052098      11.25472261
Cs      -6.29158122       9.84788228      11.25472261
Cs      -6.29158122      23.91628554      11.25472261
Cs      -0.00000000      -4.22052098      11.25472261
Cs      -0.00000000       9.84788228      11.25472261
Cs      -0.00000000      23.91628554      11.25472261
Cs       6.29158120      -4.22052098      11.25472261
Cs       6.29158120       9.84788228      11.25472261
Cs       6.29158120      23.91628554      11.25472261
Cs      12.58316242      -4.22052098      11.25472261
Cs      12.58316242       9.84788228      11.25472261
Cs      12.58316242      23.91628554      11.25472261
Cs      18.87474363      -4.22052098      11.25472261
Cs      18.87474363       9.84788228      11.25472261
Cs      18.87474363      23.91628554      11.25472261
Cs     -12.58316242     -12.66156293      14.06840326
Cs     -12.58316242       1.40684033      14.06840326
Cs     -12.58316242      15.47524359      14.06840326
Cs      -6.29158122     -12.66156293      14.06840326
Cs      -6.29158122       1.40684033      14.06840326
Cs      -6.29158122      15.47524359      14.06840326
Cs      -0.00000000     -12.66156293      14.06840326
Cs      -0.00000000       1.40684033      14.06840326
Cs      -0.00000000      15.47524359      14.06840326
Cs       6.29158120     -12.66156293      14.06840326
Cs       6.29158120       1.40684033      14.06840326
Cs       6.29158120      15.47524359      14.06840326
Cs      12.58316242     -12.66156293      14.06840326
Cs      12.58316242       1.40684033      14.06840326
Cs      12.58316242      15.47524359      14.06840326
Cs      18.87474363     -12.66156293      14.06840326
Cs      18.87474363       1.40684033      14.06840326
Cs      18.87474363      15.47524359      14.06840326
Cs     -12.58316242      -7.03420163      16.88208392
Cs     -12.58316242       7.03420163      16.88208392
Cs     -12.58316242      21.10260489      16.88208392
Cs      -6.29158122      -7.03420163      16.88208392
Cs      -6.29158122       7.03420163      16.88208392
Cs      -6.29158122      21.10260489      16.88208392
Cs      -0.00000000      -7.03420163      16.88208392
Cs      -0.00000000       7.03420163      16.88208392
Cs      -0.00000000      21.10260489      16.88208392
Cs       6.29158120      -7.03420163      16.88208392
Cs       6.29158120       7.03420163      16.88208392
Cs       6.29158120      21.10260489      16.88208392
Cs      12.58316242      -7.03420163      16.88208392
Cs      12.58316242       7.03420163      16.88208392
Cs      12.58316242      21.10260489      16.88208392
Cs      18.87474363      -7.03420163      16.88208392
Cs      18.87474363       7.03420163      16.88208392
Cs      18.87474363      21.10260489      16.88208392
Cs     -12.58316242      -1.40684032      19.69576457
Cs     -12.58316242      12.66156294      19.69576457
Cs     -12.58316242      26.72996620      19.69576457
Cs      -6.29158122      -1.40684032      19.69576457
Cs      -6.29158122      12.66156294      19.69576457
Cs      -6.29158122      26.72996620      19.69576457
Cs      -0.00000000      -1.40684032      19.69576457
Cs      -0.00000000      12.66156294      19.69576457
Cs      -0.00000000      26.72996620      19.69576457
Cs       6.29158120      -1.40684032      19.69576457
Cs       6.29158120      12.66156294      19.69576457
Cs       6.29158120      26.72996620      19.69576457
Cs      12.58316242      -1.40684032      19.69576457
Cs      12.58316242      12.66156294      19.69576457
Cs      12.58316242      26.72996620      19.69576457
Cs      18.87474363      -1.40684032      19.69576457
Cs      18.87474363      12.66156294      19.69576457
Cs      18.87474363      26.72996620      19.69576457
Cs     -12.58316242      -9.84788228      22.50944522
Cs     -12.58316242       4.22052098      22.50944522
Cs     -12.58316242      18.28892424      22.50944522
Cs      -6.29158122      -9.84788228      22.50944522
Cs      -6.29158122       4.22052098      22.50944522
Cs      -6.29158122      18.28892424      22.50944522
Cs      -0.00000000      -9.84788228      22.50944522
Cs      -0.00000000       4.22052098      22.50944522
Cs      -0.00000000      18.28892424      22.50944522
Cs       6.29158120      -9.84788228      22.50944522
Cs       6.29158120       4.22052098      22.50944522
Cs       6.29158120      18.28892424      22.50944522
Cs      12.58316242      -9.84788228      22.50944522
Cs      12.58316242       4.22052098      22.50944522
Cs      12.58316242      18.28892424      22.50944522
Cs      18.87474363      -9.84788228      22.50944522
Cs      18.87474363       4.22052098      22.50944522
Cs      18.87474363      18.28892424      22.50944522
Cs     -12.58316242      -4.22052098      25.32312587
Cs     -12.58316242       9.84788228      25.32312587
Cs     -12.58316242      23.91628554      25.32312587
Cs      -6.29158122      -4.22052098      25.32312587
Cs      -6.29158122       9.84788228      25.32312587
Cs      -6.29158122      23.91628554      25.32312587
Cs      -0.00000000      -4.22052098      25.32312587
Cs      -0.00000000       9.84788228      25.32312587
Cs      -0.00000000      23.91628554      25.32312587
Cs       6.29158120      -4.22052098      25.32312587
Cs       6.29158120       9.84788228      25.32312587
Cs       6.29158120      23.91628554      25.32312587
Cs      12.58316242      -4.22052098      25.32312587
Cs      12.58316242       9.84788228      25.32312587
Cs      12.58316242      23.91628554      25.32312587
Cs      18.87474363      -4.22052098      25.32312587
Cs      18.87474363       9.84788228      25.32312587
Cs      18.87474363      23.91628554      25.32312587
Cs     -12.58316242     -12.66156293      28.13680653
Cs     -12.58316242       1.40684033      28.13680653
Cs     -12.58316242      15.47524359      28.13680653
Cs      -6.29158122     -12.66156293      28.13680653
Cs      -6.29158122       1.40684033      28.13680653
Cs      -6.29158122      15.47524359      28.13680653
Cs      -0.00000000     -12.66156293      28.13680653
Cs      -0.00000000       1.40684033      28.13680653
Cs      -0.00000000      15.47524359      28.13680653
Cs       6.29158120     -12.66156293      28.13680653
Cs       6.29158120       1.40684033      28.13680653
Cs       6.29158120      15.47524359      28.13680653
Cs      12.58316242     -12.66156293      28.13680653
Cs      12.58316242       1.40684033      28.13680653
Cs      12.58316242      15.47524359      28.13680653
Cs      18.87474363     -12.66156293      28.13680653
Cs      18.87474363       1.40684033      28.13680653
Cs      18.87474363      15.47524359      28.13680653
Cs     -12.58316242      -7.03420163      30.95048718
Cs     -12.58316242       7.03420163      30.95048718
Cs     -12.58316242      21.10260489      30.95048718
Cs      -6.29158122      -7.03420163      30.95048718
Cs      -6.29158122       7.03420163      30.95048718
Cs      -6.29158122      21.10260489      30.95048718
Cs      -0.00000000      -7.03420163      30.95048718
Cs      -0.00000000       7.03420163      30.95048718
Cs      -0.00000000      21.10260489      30.95048718
Cs       6.29158120      -7.03420163      30.95048718
Cs       6.29158120       7.03420163      30.95048718
Cs       6.29158120      21.10260489      30.95048718
Cs      12.58316242      -7.03420163      30.95048718
Cs      12.58316242       7.03420163      30.95048718
Cs      12.58316242      21.10260489      30.95048718
Cs      18.87474363      -7.03420163      30.95048718
Cs      18.87474363       7.03420163      30.95048718
Cs      18.87474363      21.10260489      30.95048718
Cs     -12.58316242      -1.40684032      33.76416783
Cs     -12.58316242      12.66156294      33.76416783
Cs     -12.58316242      26.72996620      33.76416783
Cs      -6.29158122      -1.40684032      33.76416783
Cs      -6.29158122      12.66156294      33.76416783
Cs      -6.29158122      26.72996620      33.76416783
Cs      -0.00000000      -1.40684032      33.76416783
Cs      -0.00000000      12.66156294      33.76416783
Cs      -0.00000000      26.72996620      33.76416783
Cs       6.29158120      -1.40684032      33.76416783
Cs       6.29158120      12.66156294      33.76416783
Cs       6.29158120      26.72996620      33.76416783
Cs      12.58316242      -1.40684032      33.76416783
Cs      12.58316242      12.66156294      33.76416783
Cs      12.58316242      26.72996620      33.76416783
Cs      18.87474363      -1.40684032      33.76416783
Cs      18.87474363      12.66156294      33.76416783
Cs      18.87474363      26.72996620      33.76416783
Cs     -12.58316242      -1.40684032      36.57784848
Cs     -12.58316242      12.66156294      36.57784848
Cs     -12.58316242      26.72996620      36.57784848
Cs      -6.29158122      -1.40684032      36.57784848
Cs      -6.29158122      12.66156294      36.57784848
Cs      -6.29158122      26.72996620      36.57784848
Cs      -0.00000000      -1.40684032      36.57784848
Cs      -0.00000000      12.66156294      36.57784848
Cs      -0.00000000      26.72996620      36.57784848
Cs       6.29158120      -1.40684032      36.57784848
Cs       6.29158120      12.66156294      36.57784848
Cs       6.29158120      26.72996620      36.57784848
Cs      12.58316242      -1.40684032      36.57784848
Cs      12.58316242      12.66156294      36.57784848
Cs      12.58316242      26.72996620      36.57784848
Cs      18.87474363      -1.40684032      36.57784848
Cs      18.87474363      12.66156294      36.57784848
Cs      18.87474363      26.72996620      36.57784848
Cs     -12.58316242      -7.03420163      39.39152914
Cs     -12.58316242       7.03420163      39.39152914
Cs     -12.58316242      21.10260489      39.39152914
Cs      -6.29158122      -7.03420163      39.39152914
Cs      -6.29158122       7.03420163      39.39152914
Cs      -6.29158122      21.10260489      39.39152914
Cs      -0.00000000      -7.03420163      39.39152914
Cs      -0.00000000       7.03420163      39.39152914
Cs      -0.00000000      21.10260489      39.39152914
Cs       6.29158120      -7.03420163      39.39152914
Cs       6.29158120       7.03420163      39.39152914
Cs       6.29158120      21.10260489      39.39152914
Cs      12.58316242      -7.03420163      39.39152914
Cs      12.58316242       7.03420163      39.39152914
Cs      12.58316242      21.10260489      39.39152914
Cs      18.87474363      -7.03420163      39.39152914
Cs      18.87474363       7.03420163      39.39152914
Cs      18.87474363      21.10260489      39.39152914
Cs     -12.58316242     -12.66156293      42.20520979
Cs     -12.58316242       1.40684033      42.20520979
Cs     -12.58316242      15.47524359      42.20520979
Cs      -6.29158122     -12.66156293      42.20520979
Cs      -6.29158122       1.40684033      42.20520979
Cs      -6.29158122      15.47524359      42.20520979
Cs      -0.00000000     -12.66156293      42.20520979
Cs      -0.00000000       1.40684033      42.20520979
Cs      -0.00000000      15.47524359      42.20520979
Cs       6.29158120     -12.66156293      42.20520979
Cs       6.29158120       1.40684033      42.20520979
Cs       6.29158120      15.47524359      42.20520979
Cs      12.58316242     -12.66156293      42.20520979
Cs      12.58316242       1.40684033      42.20520979
Cs      12.58316242      15.47524359      42.20520979
Cs      18.87474363     -12.66156293      42.20520979
Cs      18.87474363       1.40684033      42.20520979
Cs      18.87474363      15.47524359      42.20520979
Cs     -12.58316242      -4.22052098      45.01889044
Cs     -12.58316242       9.84788228      45.01889044
Cs     -12.58316242      23.91628554      45.01889044
Cs      -6.29158122      -4.22052098      45.01889044
Cs      -6.29158122       9.84788228      45.01889044
Cs      -6.29158122      23.91628554      45.01889044
Cs      -0.00000000      -4.22052098      45.01889044
Cs      -0.00000000       9.84788228      45.01889044
Cs      -0.00000000      23.91628554      45.01889044
Cs       6.29158120      -4.22052098      45.01889044
Cs       6.29158120       9.84788228      45.01889044
Cs       6.29158120      23.91628554      45.01889044
Cs      12.58316242      -4.22052098      45.01889044
Cs      12.58316242       9.84788228      45.01889044
Cs      12.58316242      23.91628554      45.01889044
Cs      18.87474363      -4.22052098      45.01889044
Cs      18.87474363       9.84788228      45.01889044
Cs      18.87474363      23.91628554      45.01889044
Cs     -12.58316242      -9.84788228      47.83257109
Cs     -12.58316242       4.22052098      47.83257109
Cs     -12.58316242      18.28892424      47.83257109
Cs      -6.29158122      -9.84788228      47.83257109
Cs      -6.29158122       4.22052098      47.83257109
Cs      -6.29158122      18.28892424      47.83257109
Cs      -0.00000000      -9.84788228      47.83257109
Cs      -0.00000000       4.22052098      47.83257109
Cs      -0.00000000      18.28892424      47.83257109
Cs       6.29158120      -9.84788228      47.83257109
Cs       6.29158120       4.22052098      47.83257109
Cs       6.29158120      18.28892424      47.83257109
Cs      12.58316242      -9.84788228      47.83257109
Cs      12.58316242       4.22052098      47.83257109
Cs      12.58316242      18.28892424      47.83257109
Cs      18.87474363      -9.84788228      47.83257109
Cs      18.87474363       4.22052098      47.83257109
Cs      18.87474363      18.28892424      47.83257109
Cs     -12.58316242      -1.40684032      50.64625175
Cs     -12.58316242      12.66156294      50.64625175
Cs     -12.58316242      26.72996620      50.64625175
Cs      -6.29158122      -1.40684032      50.64625175
Cs      -6.29158122      12.66156294      50.64625175
Cs      -6.29158122      26.72996620      50.64625175
Cs      -0.00000000      -1.40684032      50.64625175
Cs      -0.00000000      12.66156294      50.64625175
Cs      -0.00000000      26.72996620      50.64625175
Cs       6.29158120      -1.40684032      50.64625175
Cs       6.29158120      12.66156294      50.64625175
Cs       6.29158120      26.72996620      50.64625175
Cs      12.58316242      -1.40684032      50.64625175
Cs      12.58316242      12.66156294      50.64625175
Cs      12.58316242      26.72996620      50.64625175
Cs      18.87474363      -1.40684032      50.64625175
Cs      18.87474363      12.66156294      50.64625175
Cs      18.87474363      26.72996620      50.64625175
Cs     -12.58316242      -7.03420163      53.45993240
Cs     -12.58316242       7.03420163      53.45993240
Cs     -12.58316242      21.10260489      53.45993240
Cs      -6.29158122      -7.03420163      53.45993240
Cs      -6.29158122       7.03420163      53.45993240
Cs      -6.29158122      21.10260489      53.45993240
Cs      -0.00000000      -7.03420163      53.45993240
Cs      -0.00000000       7.03420163      53.45993240
Cs      -0.00000000      21.10260489      53.45993240
Cs       6.29158120      -7.03420163      53.45993240
Cs       6.29158120       7.03420163      53.45993240
Cs       6.29158120      21.10260489      53.45993240
Cs      12.58316242      -7.03420163      53.45993240
Cs      12.58316242       7.03420163      53.45993240
Cs      12.58316242      21.10260489      53.45993240
Cs      18.87474363      -7.03420163      53.45993240
Cs      18.87474363       7.03420163      53.45993240
Cs      18.87474363      21.10260489      53.45993240
Cs     -12.58316242     -12.66156293      56.27361305
Cs     -12.58316242       1.40684033      56.27361305
Cs     -12.58316242      15.47524359      56.27361305
Cs      -6.29158122     -12.66156293      56.27361305
Cs      -6.29158122       1.40684033      56.27361305
Cs      -6.29158122      15.47524359      56.27361305
Cs      -0.00000000     -12.66156293      56.27361305
Cs      -0.00000000       1.40684033      56.27361305
Cs      -0.00000000      15.47524359      56.27361305
Cs       6.29158120     -12.66156293      56.27361305
Cs       6.29158120       1.40684033      56.27361305
Cs       6.29158120      15.47524359      56.27361305
Cs      12.58316242     -12.66156293      56.27361305
Cs      12.58316242       1.40684033      56.27361305
Cs      12.58316242      15.47524359      56.27361305
Cs      18.87474363     -12.66156293      56.27361305
Cs      18.87474363       1.40684033      56.27361305
Cs      18.87474363      15.47524359      56.27361305
Cs     -12.58316242      -4.22052098      59.08729370
Cs     -12.58316242       9.84788228      59.08729370
Cs     -12.58316242      23.91628554      59.08729370
Cs      -6.29158122      -4.22052098      59.08729370
Cs      -6.29158122       9.84788228      59.08729370
Cs      -6.29158122      23.91628554      59.08729370
Cs      -0.00000000      -4.22052098      59.08729370
Cs      -0.00000000       9.84788228      59.08729370
Cs      -0.00000000      23.91628554      59.08729370
Cs       6.29158120      -4.22052098      59.08729370
Cs       6.29158120       9.84788228      59.08729370
Cs       6.29158120      23.91628554      59.08729370
Cs      12.58316242      -4.22052098      59.08729370
Cs      12.58316242       9.84788228      59.08729370
Cs      12.58316242      23.91628554      59.08729370
Cs      18.87474363      -4.22052098      59.08729370
Cs      18.87474363       9.84788228      59.08729370
Cs      18.87474363      23.91628554      59.08729370
Cs     -12.58316242      -9.84788228      61.90097436
Cs     -12.58316242       4.22052098      61.90097436
Cs     -12.58316242      18.28892424      61.90097436
Cs      -6.29158122      -9.84788228      61.90097436
Cs      -6.29158122       4.22052098      61.90097436
Cs      -6.29158122      18.28892424      61.90097436
Cs      -0.00000000      -9.84788228      61.90097436
Cs      -0.00000000       4.22052098      61.90097436
Cs      -0.00000000      18.28892424      61.90097436
Cs       6.29158120      -9.84788228      61.90097436
Cs       6.29158120       4.22052098      61.90097436
Cs       6.29158120      18.28892424      61.90097436
Cs      12.58316242      -9.84788228      61.90097436
Cs      12.58316242       4.22052098      61.90097436
Cs      12.58316242      18.28892424      61.90097436
Cs      18.87474363      -9.84788228      61.90097436
Cs      18.87474363       4.22052098      61.90097436
Cs      18.87474363      18.28892424      61.90097436
Cs     -12.58316242      -1.40684032      64.71465501
Cs     -12.58316242      12.66156294      64.71465501
Cs     -12.58316242      26.72996620      64.71465501
Cs      -6.29158122      -1.40684032      64.71465501
Cs      -6.29158122      12.66156294      64.71465501
Cs      -6.29158122      26.72996620      64.71465501
Cs      -0.00000000      -1.40684032      64.71465501
Cs      -0.00000000      12.66156294      64.71465501
Cs      -0.00000000      26.72996620      64.71465501
Cs       6.29158120      -1.40684032      64.71465501
Cs       6.29158120      12.66156294      64.71465501
Cs       6.29158120      26.72996620      64.71465501
Cs      12.58316242      -1.40684032      64.71465501
Cs      12.58316242      12.66156294      64.71465501
Cs      12.58316242      26.72996620      64.71465501
Cs      18.87474363      -1.40684032      64.71465501
Cs      18.87474363      12.66156294      64.71465501
Cs      18.87474363      26.72996620      64.71465501
Cs     -12.58316242      -7.03420163      67.52833566
Cs     -12.58316242       7.03420163      67.52833566
Cs     -12.58316242      21.10260489      67.52833566
Cs      -6.29158122      -7.03420163      67.52833566
Cs      -6.29158122       7.03420163      67.52833566
Cs      -6.29158122      21.10260489      67.52833566
Cs      -0.00000000      -7.03420163      67.52833566
Cs      -0.00000000       7.03420163      67.52833566
Cs      -0.00000000      21.10260489      67.52833566
Cs       6.29158120      -7.03420163      67.52833566
Cs       6.29158120       7.03420163      67.52833566
Cs       6.29158120      21.10260489      67.52833566
Cs      12.58316242      -7.03420163      67.52833566
Cs      12.58316242       7.03420163      67.52833566
Cs      12.58316242      21.10260489      67.52833566
Cs      18.87474363      -7.03420163      67.52833566
Cs      18.87474363       7.03420163      67.52833566
Cs      18.87474363      21.10260489      67.52833566
Cs     -12.58316242     -12.66156293      70.34201631
Cs     -12.58316242       1.40684033      70.34201631
Cs     -12.58316242      15.47524359      70.34201631
Cs      -6.29158122     -12.66156293      70.34201631
Cs      -6.29158122       1.40684033      70.34201631
Cs      -6.29158122      15.47524359      70.34201631
Cs      -0.00000000     -12.66156293      70.34201631
Cs      -0.00000000       1.40684033      70.34201631
Cs      -0.00000000      15.47524359      70.34201631
Cs       6.29158120     -12.66156293      70.34201631
Cs       6.29158120       1.40684033      70.34201631
Cs       6.29158120      15.47524359      70.34201631
Cs      12.58316242     -12.66156293      70.34201631
Cs      12.58316242       1.40684033      70.34201631
Cs      12.58316242      15.47524359      70.34201631
Cs      18.87474363     -12.66156293      70.34201631
Cs      18.87474363       1.40684033      70.34201631
Cs      18.87474363      15.47524359      70.34201631
I       12.58316242      16.88208391      66.12149533
I       18.87474363     -11.25472261      66.12149533
I       18.87474363       2.81368065      66.12149533
I       18.87474363      16.88208391      66.12149533
I      -15.72895302      -4.22052098      66.12149533
I      -15.72895302       9.84788228      66.12149533
I      -15.72895302      23.91628554      66.12149533
I       -9.43737182      -4.22052098      66.12149533
I       -9.43737182       9.84788228      66.12149533
I       -9.43737182      23.91628554      66.12149533
I       -3.14579061      -4.22052098      66.12149533
I       -3.14579061       9.84788228      66.12149533
I       -3.14579061      23.91628554      66.12149533
I        3.14579061      -4.22052098      66.12149533
I        3.14579061       9.84788228      66.12149533
I        3.14579061      23.91628554      66.12149533
I        9.43737182      -4.22052098      66.12149533
I        9.43737182       9.84788228      66.12149533
I        9.43737182      23.91628554      66.12149533
I       15.72895302      -4.22052098      66.12149533
I       15.72895302       9.84788228      66.12149533
I       15.72895302      23.91628554      66.12149533
I      -15.72895302     -14.06840326      67.52833566
I      -15.72895302       0.00000000      67.52833566
I      -15.72895302      14.06840326      67.52833566
I       -9.43737182     -14.06840326      67.52833566
I       -9.43737182       0.00000000      67.52833566
I       -9.43737182      14.06840326      67.52833566
I       -3.14579061     -14.06840326      67.52833566
I       -3.14579061       0.00000000      67.52833566
I       -3.14579061      14.06840326      67.52833566
I        3.14579061     -14.06840326      67.52833566
I        3.14579061       0.00000000      67.52833566
I        3.14579061      14.06840326      67.52833566
I        9.43737182     -14.06840326      67.52833566
I        9.43737182       0.00000000      67.52833566
I        9.43737182      14.06840326      67.52833566
I       15.72895302     -14.06840326      67.52833566
I       15.72895302       0.00000000      67.52833566
I       15.72895302      14.06840326      67.52833566
I      -12.58316242      -2.81368065      68.93517599
I      -12.58316242      11.25472261      68.93517599
I      -12.58316242      25.32312587      68.93517599
I       -6.29158122      -2.81368065      68.93517599
I       -6.29158122      11.25472261      68.93517599
I       -6.29158122      25.32312587      68.93517599
I       -0.00000000      -2.81368065      68.93517599
I       -0.00000000      11.25472261      68.93517599
I       -0.00000000      25.32312587      68.93517599
I        6.29158120      -2.81368065      68.93517599
I        6.29158120      11.25472261      68.93517599
I        6.29158120      25.32312587      68.93517599
I       12.58316242      -2.81368065      68.93517599
I       12.58316242      11.25472261      68.93517599
I       12.58316242      25.32312587      68.93517599
I       18.87474363      -2.81368065      68.93517599
I       18.87474363      11.25472261      68.93517599
I       18.87474363      25.32312587      68.93517599
I      -15.72895302      -9.84788228      68.93517599
I      -15.72895302       4.22052098      68.93517599
I      -15.72895302      18.28892424      68.93517599
I       -9.43737182      -9.84788228      68.93517599
I       -9.43737182       4.22052098      68.93517599
I       -9.43737182      18.28892424      68.93517599
I       -3.14579061      -9.84788228      68.93517599
I       -3.14579061       4.22052098      68.93517599
I       -3.14579061      18.28892424      68.93517599
I        3.14579061      -9.84788228      68.93517599
I        3.14579061       4.22052098      68.93517599
I        3.14579061      18.28892424      68.93517599
I        9.43737182      -9.84788228      68.93517599
I        9.43737182       4.22052098      68.93517599
I        9.43737182      18.28892424      68.93517599
I       15.72895302      -9.84788228      68.93517599
I       15.72895302       4.22052098      68.93517599
I       15.72895302      18.28892424      68.93517599
I      -15.72895302      -5.62736130      70.34201631
I      -15.72895302       8.44104196      70.34201631
I      -15.72895302      22.50944522      70.34201631
I       -9.43737182      -5.62736130      70.34201631
I       -9.43737182       8.44104196      70.34201631
I       -9.43737182      22.50944522      70.34201631
I       -3.14579061      -5.62736130      70.34201631
I       -3.14579061       8.44104196      70.34201631
I       -3.14579061      22.50944522      70.34201631
I        3.14579061      -5.62736130      70.34201631
I        3.14579061       8.44104196      70.34201631
I        3.14579061      22.50944522      70.34201631
I        9.43737182      -5.62736130      70.34201631
I        9.43737182       8.44104196      70.34201631
I        9.43737182      22.50944522      70.34201631
I       15.72895302      -5.62736130      70.34201631
I       15.72895302       8.44104196      70.34201631
I       15.72895302      22.50944522      70.34201631
I      -12.58316242      -8.44104195      71.74885664
I      -12.58316242       5.62736131      71.74885664
I      -12.58316242      19.69576457      71.74885664
I       -6.29158122      -8.44104195      71.74885664
I       -6.29158122       5.62736131      71.74885664
I       -6.29158122      19.69576457      71.74885664
I       -0.00000000      -8.44104195      71.74885664
I       -0.00000000       5.62736131      71.74885664
I       -0.00000000      19.69576457      71.74885664
I        6.29158120      -8.44104195      71.74885664
I        6.29158120       5.62736131      71.74885664
I        6.29158120      19.69576457      71.74885664
I       12.58316242      -8.44104195      71.74885664
I       12.58316242       5.62736131      71.74885664
I       12.58316242      19.69576457      71.74885664
I       18.87474363      -8.44104195      71.74885664
I       18.87474363       5.62736131      71.74885664
I       18.87474363      19.69576457      71.74885664
I      -15.72895302      -1.40684032      71.74885664
I      -15.72895302      12.66156294      71.74885664
I      -15.72895302      26.72996620      71.74885664
I       -9.43737182      -1.40684032      71.74885664
I       -9.43737182      12.66156294      71.74885664
I       -9.43737182      26.72996620      71.74885664
I       -3.14579061      -1.40684032      71.74885664
I       -3.14579061      12.66156294      71.74885664
I       -3.14579061      26.72996620      71.74885664
I        3.14579061      -1.40684032      71.74885664
I        3.14579061      12.66156294      71.74885664
I        3.14579061      26.72996620      71.74885664
I        9.43737182      -1.40684032      71.74885664
I        9.43737182      12.66156294      71.74885664
I        9.43737182      26.72996620      71.74885664
I       15.72895302      -1.40684032      71.74885664
I       15.72895302      12.66156294      71.74885664
I       15.72895302      26.72996620      71.74885664
I      -15.72895302      -5.62736130       0.00000000
I      -15.72895302       8.44104196       0.00000000
I      -15.72895302      22.50944522       0.00000000
I       -9.43737182      -5.62736130       0.00000000
I       -9.43737182       8.44104196       0.00000000
I       -9.43737182      22.50944522       0.00000000
I       -3.14579061      -5.62736130       0.00000000
I       -3.14579061       8.44104196       0.00000000
I       -3.14579061      22.50944522       0.00000000
I        3.14579061      -5.62736130       0.00000000
I        3.14579061       8.44104196       0.00000000
I        3.14579061      22.50944522       0.00000000
I        9.43737182      -5.62736130       0.00000000
I        9.43737182       8.44104196       0.00000000
I        9.43737182      22.50944522       0.00000000
I       15.72895302      -5.62736130       0.00000000
I       15.72895302       8.44104196       0.00000000
I       15.72895302      22.50944522       0.00000000
I      -12.58316242      -2.81368065       1.40684033
I      -12.58316242      11.25472261       1.40684033
I      -12.58316242      25.32312587       1.40684033
I       -6.29158122      -2.81368065       1.40684033
I       -6.29158122      11.25472261       1.40684033
I       -6.29158122      25.32312587       1.40684033
I       -0.00000000      -2.81368065       1.40684033
I       -0.00000000      11.25472261       1.40684033
I       -0.00000000      25.32312587       1.40684033
I        6.29158120      -2.81368065       1.40684033
I        6.29158120      11.25472261       1.40684033
I        6.29158120      25.32312587       1.40684033
I       12.58316242      -2.81368065       1.40684033
I       12.58316242      11.25472261       1.40684033
I       12.58316242      25.32312587       1.40684033
I       18.87474363      -2.81368065       1.40684033
I       18.87474363      11.25472261       1.40684033
I       18.87474363      25.32312587       1.40684033
I      -15.72895302      -9.84788228       1.40684033
I      -15.72895302       4.22052098       1.40684033
I      -15.72895302      18.28892424       1.40684033
I       -9.43737182      -9.84788228       1.40684033
I       -9.43737182       4.22052098       1.40684033
I       -9.43737182      18.28892424       1.40684033
I       -3.14579061      -9.84788228       1.40684033
I       -3.14579061       4.22052098       1.40684033
I       -3.14579061      18.28892424       1.40684033
I        3.14579061      -9.84788228       1.40684033
I        3.14579061       4.22052098       1.40684033
I        3.14579061      18.28892424       1.40684033
I        9.43737182      -9.84788228       1.40684033
I        9.43737182       4.22052098       1.40684033
I        9.43737182      18.28892424       1.40684033
I       15.72895302      -9.84788228       1.40684033
I       15.72895302       4.22052098       1.40684033
I       15.72895302      18.28892424       1.40684033
I      -15.72895302     -14.06840326       2.81368065
I      -15.72895302       0.00000000       2.81368065
I      -15.72895302      14.06840326       2.81368065
I       -9.43737182     -14.06840326       2.81368065
I       -9.43737182       0.00000000       2.81368065
I       -9.43737182      14.06840326       2.81368065
I       -3.14579061     -14.06840326       2.81368065
I       -3.14579061       0.00000000       2.81368065
I       -3.14579061      14.06840326       2.81368065
I        3.14579061     -14.06840326       2.81368065
I        3.14579061       0.00000000       2.81368065
I        3.14579061      14.06840326       2.81368065
I        9.43737182     -14.06840326       2.81368065
I        9.43737182       0.00000000       2.81368065
I        9.43737182      14.06840326       2.81368065
I       15.72895302     -14.06840326       2.81368065
I       15.72895302       0.00000000       2.81368065
I       15.72895302      14.06840326       2.81368065
I      -15.72895302      -4.22052098       4.22052098
I      -15.72895302       9.84788228       4.22052098
I      -15.72895302      23.91628554       4.22052098
I       -9.43737182      -4.22052098       4.22052098
I       -9.43737182       9.84788228       4.22052098
I       -9.43737182      23.91628554       4.22052098
I       -3.14579061      -4.22052098       4.22052098
I       -3.14579061       9.84788228       4.22052098
I       -3.14579061      23.91628554       4.22052098
I        3.14579061      -4.22052098       4.22052098
I        3.14579061       9.84788228       4.22052098
I        3.14579061      23.91628554       4.22052098
I        9.43737182      -4.22052098       4.22052098
I        9.43737182       9.84788228       4.22052098
I        9.43737182      23.91628554       4.22052098
I       15.72895302      -4.22052098       4.22052098
I       15.72895302       9.84788228       4.22052098
I       15.72895302      23.91628554       4.22052098
I      -12.58316242     -11.25472261       4.22052098
I      -12.58316242       2.81368065       4.22052098
I      -12.58316242      16.88208391       4.22052098
I       -6.29158122     -11.25472261       4.22052098
I       -6.29158122       2.81368065       4.22052098
I       -6.29158122      16.88208391       4.22052098
I       -0.00000000     -11.25472261       4.22052098
I       -0.00000000       2.81368065       4.22052098
I       -0.00000000      16.88208391       4.22052098
I        6.29158120     -11.25472261       4.22052098
I        6.29158120       2.81368065       4.22052098
I        6.29158120      16.88208391       4.22052098
I       12.58316242     -11.25472261       4.22052098
I       12.58316242       2.81368065       4.22052098
I       12.58316242      16.88208391       4.22052098
I       18.87474363     -11.25472261       4.22052098
I       18.87474363       2.81368065       4.22052098
I       18.87474363      16.88208391       4.22052098
I      -15.72895302      -8.44104195       5.62736131
I      -15.72895302       5.62736131       5.62736131
I      -15.72895302      19.69576457       5.62736131
I       -9.43737182      -8.44104195       5.62736131
I       -9.43737182       5.62736131       5.62736131
I       -9.43737182      19.69576457       5.62736131
I       -3.14579061      -8.44104195       5.62736131
I       -3.14579061       5.62736131       5.62736131
I       -3.14579061      19.69576457       5.62736131
I        3.14579061      -8.44104195       5.62736131
I        3.14579061       5.62736131       5.62736131
I        3.14579061      19.69576457       5.62736131
I        9.43737182      -8.44104195       5.62736131
I        9.43737182       5.62736131       5.62736131
I        9.43737182      19.69576457       5.62736131
I       15.72895302      -8.44104195       5.62736131
I       15.72895302       5.62736131       5.62736131
I       15.72895302      19.69576457       5.62736131
I      -12.58316242      -5.62736130       7.03420163
I      -12.58316242       8.44104196       7.03420163
I      -12.58316242      22.50944522       7.03420163
I       -6.29158122      -5.62736130       7.03420163
I       -6.29158122       8.44104196       7.03420163
I       -6.29158122      22.50944522       7.03420163
I       -0.00000000      -5.62736130       7.03420163
I       -0.00000000       8.44104196       7.03420163
I       -0.00000000      22.50944522       7.03420163
I        6.29158120      -5.62736130       7.03420163
I        6.29158120       8.44104196       7.03420163
I        6.29158120      22.50944522       7.03420163
I       12.58316242      -5.62736130       7.03420163
I       12.58316242       8.44104196       7.03420163
I       12.58316242      22.50944522       7.03420163
I       18.87474363      -5.62736130       7.03420163
I       18.87474363       8.44104196       7.03420163
I       18.87474363      22.50944522       7.03420163
I      -15.72895302     -12.66156293       7.03420163
I      -15.72895302       1.40684033       7.03420163
I      -15.72895302      15.47524359       7.03420163
I       -9.43737182     -12.66156293       7.03420163
I       -9.43737182       1.40684033       7.03420163
I       -9.43737182      15.47524359       7.03420163
I       -3.14579061     -12.66156293       7.03420163
I       -3.14579061       1.40684033       7.03420163
I       -3.14579061      15.47524359       7.03420163
I        3.14579061     -12.66156293       7.03420163
I        3.14579061       1.40684033       7.03420163
I        3.14579061      15.47524359       7.03420163
I        9.43737182     -12.66156293       7.03420163
I        9.43737182       1.40684033       7.03420163
I        9.43737182      15.47524359       7.03420163
I       15.72895302     -12.66156293       7.03420163
I       15.72895302       1.40684033       7.03420163
I       15.72895302      15.47524359       7.03420163
I      -15.72895302      -2.81368065       8.44104196
I      -15.72895302      11.25472261       8.44104196
I      -15.72895302      25.32312587       8.44104196
I       -9.43737182      -2.81368065       8.44104196
I       -9.43737182      11.25472261       8.44104196
I       -9.43737182      25.32312587       8.44104196
I       -3.14579061      -2.81368065       8.44104196
I       -3.14579061      11.25472261       8.44104196
I       -3.14579061      25.32312587       8.44104196
I        3.14579061      -2.81368065       8.44104196
I        3.14579061      11.25472261       8.44104196
I        3.14579061      25.32312587       8.44104196
I        9.43737182      -2.81368065       8.44104196
I        9.43737182      11.25472261       8.44104196
I        9.43737182      25.32312587       8.44104196
I       15.72895302      -2.81368065       8.44104196
I       15.72895302      11.25472261       8.44104196
I       15.72895302      25.32312587       8.44104196
I      -12.58316242     -14.06840326       9.84788228
I      -12.58316242       0.00000000       9.84788228
I      -12.58316242      14.06840326       9.84788228
I       -6.29158122     -14.06840326       9.84788228
I       -6.29158122       0.00000000       9.84788228
I       -6.29158122      14.06840326       9.84788228
I       -0.00000000     -14.06840326       9.84788228
I       -0.00000000       0.00000000       9.84788228
I       -0.00000000      14.06840326       9.84788228
I        6.29158120     -14.06840326       9.84788228
I        6.29158120       0.00000000       9.84788228
I        6.29158120      14.06840326       9.84788228
I       12.58316242     -14.06840326       9.84788228
I       12.58316242       0.00000000       9.84788228
I       12.58316242      14.06840326       9.84788228
I       18.87474363     -14.06840326       9.84788228
I       18.87474363       0.00000000       9.84788228
I       18.87474363      14.06840326       9.84788228
I      -15.72895302      -7.03420163       9.84788228
I      -15.72895302       7.03420163       9.84788228
I      -15.72895302      21.10260489       9.84788228
I       -9.43737182      -7.03420163       9.84788228
I       -9.43737182       7.03420163       9.84788228
I       -9.43737182      21.10260489       9.84788228
I       -3.14579061      -7.03420163       9.84788228
I       -3.14579061       7.03420163       9.84788228
I       -3.14579061      21.10260489       9.84788228
I        3.14579061      -7.03420163       9.84788228
I        3.14579061       7.03420163       9.84788228
I        3.14579061      21.10260489       9.84788228
I        9.43737182      -7.03420163       9.84788228
I        9.43737182       7.03420163       9.84788228
I        9.43737182      21.10260489       9.84788228
I       15.72895302      -7.03420163       9.84788228
I       15.72895302       7.03420163       9.84788228
I       15.72895302      21.10260489       9.84788228
I      -15.72895302     -11.25472261      11.25472261
I      -15.72895302       2.81368065      11.25472261
I      -15.72895302      16.88208391      11.25472261
I       -9.43737182     -11.25472261      11.25472261
I       -9.43737182       2.81368065      11.25472261
I       -9.43737182      16.88208391      11.25472261
I       -3.14579061     -11.25472261      11.25472261
I       -3.14579061       2.81368065      11.25472261
I       -3.14579061      16.88208391      11.25472261
I        3.14579061     -11.25472261      11.25472261
I        3.14579061       2.81368065      11.25472261
I        3.14579061      16.88208391      11.25472261
I        9.43737182     -11.25472261      11.25472261
I        9.43737182       2.81368065      11.25472261
I        9.43737182      16.88208391      11.25472261
I       15.72895302     -11.25472261      11.25472261
I       15.72895302       2.81368065      11.25472261
I       15.72895302      16.88208391      11.25472261
I      -12.58316242      -8.44104195      12.66156294
I      -12.58316242       5.62736131      12.66156294
I      -12.58316242      19.69576457      12.66156294
I       -6.29158122      -8.44104195      12.66156294
I       -6.29158122       5.62736131      12.66156294
I       -6.29158122      19.69576457      12.66156294
I       -0.00000000      -8.44104195      12.66156294
I       -0.00000000       5.62736131      12.66156294
I       -0.00000000      19.69576457      12.66156294
I        6.29158120      -8.44104195      12.66156294
I        6.29158120       5.62736131      12.66156294
I        6.29158120      19.69576457      12.66156294
I       12.58316242      -8.44104195      12.66156294
I       12.58316242       5.62736131      12.66156294
I       12.58316242      19.69576457      12.66156294
I       18.87474363      -8.44104195      12.66156294
I       18.87474363       5.62736131      12.66156294
I       18.87474363      19.69576457      12.66156294
I      -15.72895302      -1.40684032      12.66156294
I      -15.72895302      12.66156294      12.66156294
I      -15.72895302      26.72996620      12.66156294
I       -9.43737182      -1.40684032      12.66156294
I       -9.43737182      12.66156294      12.66156294
I       -9.43737182      26.72996620      12.66156294
I       -3.14579061      -1.40684032      12.66156294
I       -3.14579061      12.66156294      12.66156294
I       -3.14579061      26.72996620      12.66156294
I        3.14579061      -1.40684032      12.66156294
I        3.14579061      12.66156294      12.66156294
I        3.14579061      26.72996620      12.66156294
I        9.43737182      -1.40684032      12.66156294
I        9.43737182      12.66156294      12.66156294
I        9.43737182      26.72996620      12.66156294
I       15.72895302      -1.40684032      12.66156294
I       15.72895302      12.66156294      12.66156294
I       15.72895302      26.72996620      12.66156294
I      -15.72895302      -5.62736130      14.06840326
I      -15.72895302       8.44104196      14.06840326
I      -15.72895302      22.50944522      14.06840326
I       -9.43737182      -5.62736130      14.06840326
I       -9.43737182       8.44104196      14.06840326
I       -9.43737182      22.50944522      14.06840326
I       -3.14579061      -5.62736130      14.06840326
I       -3.14579061       8.44104196      14.06840326
I       -3.14579061      22.50944522      14.06840326
I        3.14579061      -5.62736130      14.06840326
I        3.14579061       8.44104196      14.06840326
I        3.14579061      22.50944522      14.06840326
I        9.43737182      -5.62736130      14.06840326
I        9.43737182       8.44104196      14.06840326
I        9.43737182      22.50944522      14.06840326
I       15.72895302      -5.62736130      14.06840326
I       15.72895302       8.44104196      14.06840326
I       15.72895302      22.50944522      14.06840326
I      -15.72895302      -9.84788228      15.47524359
I      -15.72895302       4.22052098      15.47524359
I      -15.72895302      18.28892424      15.47524359
I       -9.43737182      -9.84788228      15.47524359
I       -9.43737182       4.22052098      15.47524359
I       -9.43737182      18.28892424      15.47524359
I       -3.14579061      -9.84788228      15.47524359
I       -3.14579061       4.22052098      15.47524359
I       -3.14579061      18.28892424      15.47524359
I        3.14579061      -9.84788228      15.47524359
I        3.14579061       4.22052098      15.47524359
I        3.14579061      18.28892424      15.47524359
I        9.43737182      -9.84788228      15.47524359
I        9.43737182       4.22052098      15.47524359
I        9.43737182      18.28892424      15.47524359
I       15.72895302      -9.84788228      15.47524359
I       15.72895302       4.22052098      15.47524359
I       15.72895302      18.28892424      15.47524359
I      -12.58316242      -2.81368065      15.47524359
I      -12.58316242      11.25472261      15.47524359
I      -12.58316242      25.32312587      15.47524359
I       -6.29158122      -2.81368065      15.47524359
I       -6.29158122      11.25472261      15.47524359
I       -6.29158122      25.32312587      15.47524359
I       -0.00000000      -2.81368065      15.47524359
I       -0.00000000      11.25472261      15.47524359
I       -0.00000000      25.32312587      15.47524359
I        6.29158120      -2.81368065      15.47524359
I        6.29158120      11.25472261      15.47524359
I        6.29158120      25.32312587      15.47524359
I       12.58316242      -2.81368065      15.47524359
I       12.58316242      11.25472261      15.47524359
I       12.58316242      25.32312587      15.47524359
I       18.87474363      -2.81368065      15.47524359
I       18.87474363      11.25472261      15.47524359
I       18.87474363      25.32312587      15.47524359
I      -15.72895302     -14.06840326      16.88208392
I      -15.72895302       0.00000000      16.88208392
I      -15.72895302      14.06840326      16.88208392
I       -9.43737182     -14.06840326      16.88208392
I       -9.43737182       0.00000000      16.88208392
I       -9.43737182      14.06840326      16.88208392
I       -3.14579061     -14.06840326      16.88208392
I       -3.14579061       0.00000000      16.88208392
I       -3.14579061      14.06840326      16.88208392
I        3.14579061     -14.06840326      16.88208392
I        3.14579061       0.00000000      16.88208392
I        3.14579061      14.06840326      16.88208392
I        9.43737182     -14.06840326      16.88208392
I        9.43737182       0.00000000      16.88208392
I        9.43737182      14.06840326      16.88208392
I       15.72895302     -14.06840326      16.88208392
I       15.72895302       0.00000000      16.88208392
I       15.72895302      14.06840326      16.88208392
I      -12.58316242     -11.25472261      18.28892424
I      -12.58316242       2.81368065      18.28892424
I      -12.58316242      16.88208391      18.28892424
I       -6.29158122     -11.25472261      18.28892424
I       -6.29158122       2.81368065      18.28892424
I       -6.29158122      16.88208391      18.28892424
I       -0.00000000     -11.25472261      18.28892424
I       -0.00000000       2.81368065      18.28892424
I       -0.00000000      16.88208391      18.28892424
I        6.29158120     -11.25472261      18.28892424
I        6.29158120       2.81368065      18.28892424
I        6.29158120      16.88208391      18.28892424
I       12.58316242     -11.25472261      18.28892424
I       12.58316242       2.81368065      18.28892424
I       12.58316242      16.88208391      18.28892424
I       18.87474363     -11.25472261      18.28892424
I       18.87474363       2.81368065      18.28892424
I       18.87474363      16.88208391      18.28892424
I      -15.72895302      -4.22052098      18.28892424
I      -15.72895302       9.84788228      18.28892424
I      -15.72895302      23.91628554      18.28892424
I       -9.43737182      -4.22052098      18.28892424
I       -9.43737182       9.84788228      18.28892424
I       -9.43737182      23.91628554      18.28892424
I       -3.14579061      -4.22052098      18.28892424
I       -3.14579061       9.84788228      18.28892424
I       -3.14579061      23.91628554      18.28892424
I        3.14579061      -4.22052098      18.28892424
I        3.14579061       9.84788228      18.28892424
I        3.14579061      23.91628554      18.28892424
I        9.43737182      -4.22052098      18.28892424
I        9.43737182       9.84788228      18.28892424
I        9.43737182      23.91628554      18.28892424
I       15.72895302      -4.22052098      18.28892424
I       15.72895302       9.84788228      18.28892424
I       15.72895302      23.91628554      18.28892424
I      -15.72895302      -8.44104195      19.69576457
I      -15.72895302       5.62736131      19.69576457
I      -15.72895302      19.69576457      19.69576457
I       -9.43737182      -8.44104195      19.69576457
I       -9.43737182       5.62736131      19.69576457
I       -9.43737182      19.69576457      19.69576457
I       -3.14579061      -8.44104195      19.69576457
I       -3.14579061       5.62736131      19.69576457
I       -3.14579061      19.69576457      19.69576457
I        3.14579061      -8.44104195      19.69576457
I        3.14579061       5.62736131      19.69576457
I        3.14579061      19.69576457      19.69576457
I        9.43737182      -8.44104195      19.69576457
I        9.43737182       5.62736131      19.69576457
I        9.43737182      19.69576457      19.69576457
I       15.72895302      -8.44104195      19.69576457
I       15.72895302       5.62736131      19.69576457
I       15.72895302      19.69576457      19.69576457
I      -12.58316242      -5.62736130      21.10260489
I      -12.58316242       8.44104196      21.10260489
I      -12.58316242      22.50944522      21.10260489
I       -6.29158122      -5.62736130      21.10260489
I       -6.29158122       8.44104196      21.10260489
I       -6.29158122      22.50944522      21.10260489
I       -0.00000000      -5.62736130      21.10260489
I       -0.00000000       8.44104196      21.10260489
I       -0.00000000      22.50944522      21.10260489
I        6.29158120      -5.62736130      21.10260489
I        6.29158120       8.44104196      21.10260489
I        6.29158120      22.50944522      21.10260489
I       12.58316242      -5.62736130      21.10260489
I       12.58316242       8.44104196      21.10260489
I       12.58316242      22.50944522      21.10260489
I       18.87474363      -5.62736130      21.10260489
I       18.87474363       8.44104196      21.10260489
I       18.87474363      22.50944522      21.10260489
I      -15.72895302     -12.66156293      21.10260489
I      -15.72895302       1.40684033      21.10260489
I      -15.72895302      15.47524359      21.10260489
I       -9.43737182     -12.66156293      21.10260489
I       -9.43737182       1.40684033      21.10260489
I       -9.43737182      15.47524359      21.10260489
I       -3.14579061     -12.66156293      21.10260489
I       -3.14579061       1.40684033      21.10260489
I       -3.14579061      15.47524359      21.10260489
I        3.14579061     -12.66156293      21.10260489
I        3.14579061       1.40684033      21.10260489
I        3.14579061      15.47524359      21.10260489
I        9.43737182     -12.66156293      21.10260489
I        9.43737182       1.40684033      21.10260489
I        9.43737182      15.47524359      21.10260489
I       15.72895302     -12.66156293      21.10260489
I       15.72895302       1.40684033      21.10260489
I       15.72895302      15.47524359      21.10260489
I      -15.72895302      -2.81368065      22.50944522
I      -15.72895302      11.25472261      22.50944522
I      -15.72895302      25.32312587      22.50944522
I       -9.43737182      -2.81368065      22.50944522
I       -9.43737182      11.25472261      22.50944522
I       -9.43737182      25.32312587      22.50944522
I       -3.14579061      -2.81368065      22.50944522
I       -3.14579061      11.25472261      22.50944522
I       -3.14579061      25.32312587      22.50944522
I        3.14579061      -2.81368065      22.50944522
I        3.14579061      11.25472261      22.50944522
I        3.14579061      25.32312587      22.50944522
I        9.43737182      -2.81368065      22.50944522
I        9.43737182      11.25472261      22.50944522
I        9.43737182      25.32312587      22.50944522
I       15.72895302      -2.81368065      22.50944522
I       15.72895302      11.25472261      22.50944522
I       15.72895302      25.32312587      22.50944522
I      -12.58316242     -14.06840326      23.91628555
I      -12.58316242       0.00000000      23.91628555
I      -12.58316242      14.06840326      23.91628555
I       -6.29158122     -14.06840326      23.91628555
I       -6.29158122       0.00000000      23.91628555
I       -6.29158122      14.06840326      23.91628555
I       -0.00000000     -14.06840326      23.91628555
I       -0.00000000       0.00000000      23.91628555
I       -0.00000000      14.06840326      23.91628555
I        6.29158120     -14.06840326      23.91628555
I        6.29158120       0.00000000      23.91628555
I        6.29158120      14.06840326      23.91628555
I       12.58316242     -14.06840326      23.91628555
I       12.58316242       0.00000000      23.91628555
I       12.58316242      14.06840326      23.91628555
I       18.87474363     -14.06840326      23.91628555
I       18.87474363       0.00000000      23.91628555
I       18.87474363      14.06840326      23.91628555
I      -15.72895302      -7.03420163      23.91628555
I      -15.72895302       7.03420163      23.91628555
I      -15.72895302      21.10260489      23.91628555
I       -9.43737182      -7.03420163      23.91628555
I       -9.43737182       7.03420163      23.91628555
I       -9.43737182      21.10260489      23.91628555
I       -3.14579061      -7.03420163      23.91628555
I       -3.14579061       7.03420163      23.91628555
I       -3.14579061      21.10260489      23.91628555
I        3.14579061      -7.03420163      23.91628555
I        3.14579061       7.03420163      23.91628555
I        3.14579061      21.10260489      23.91628555
I        9.43737182      -7.03420163      23.91628555
I        9.43737182       7.03420163      23.91628555
I        9.43737182      21.10260489      23.91628555
I       15.72895302      -7.03420163      23.91628555
I       15.72895302       7.03420163      23.91628555
I       15.72895302      21.10260489      23.91628555
I      -15.72895302     -11.25472261      25.32312587
I      -15.72895302       2.81368065      25.32312587
I      -15.72895302      16.88208391      25.32312587
I       -9.43737182     -11.25472261      25.32312587
I       -9.43737182       2.81368065      25.32312587
I       -9.43737182      16.88208391      25.32312587
I       -3.14579061     -11.25472261      25.32312587
I       -3.14579061       2.81368065      25.32312587
I       -3.14579061      16.88208391      25.32312587
I        3.14579061     -11.25472261      25.32312587
I        3.14579061       2.81368065      25.32312587
I        3.14579061      16.88208391      25.32312587
I        9.43737182     -11.25472261      25.32312587
I        9.43737182       2.81368065      25.32312587
I        9.43737182      16.88208391      25.32312587
I       15.72895302     -11.25472261      25.32312587
I       15.72895302       2.81368065      25.32312587
I       15.72895302      16.88208391      25.32312587
I      -12.58316242      -8.44104195      26.72996620
I      -12.58316242       5.62736131      26.72996620
I      -12.58316242      19.69576457      26.72996620
I       -6.29158122      -8.44104195      26.72996620
I       -6.29158122       5.62736131      26.72996620
I       -6.29158122      19.69576457      26.72996620
I       -0.00000000      -8.44104195      26.72996620
I       -0.00000000       5.62736131      26.72996620
I       -0.00000000      19.69576457      26.72996620
I        6.29158120      -8.44104195      26.72996620
I        6.29158120       5.62736131      26.72996620
I        6.29158120      19.69576457      26.72996620
I       12.58316242      -8.44104195      26.72996620
I       12.58316242       5.62736131      26.72996620
I       12.58316242      19.69576457      26.72996620
I       18.87474363      -8.44104195      26.72996620
I       18.87474363       5.62736131      26.72996620
I       18.87474363      19.69576457      26.72996620
I      -15.72895302      -1.40684032      26.72996620
I      -15.72895302      12.66156294      26.72996620
I      -15.72895302      26.72996620      26.72996620
I       -9.43737182      -1.40684032      26.72996620
I       -9.43737182      12.66156294      26.72996620
I       -9.43737182      26.72996620      26.72996620
I       -3.14579061      -1.40684032      26.72996620
I       -3.14579061      12.66156294      26.72996620
I       -3.14579061      26.72996620      26.72996620
I        3.14579061      -1.40684032      26.72996620
I        3.14579061      12.66156294      26.72996620
I        3.14579061      26.72996620      26.72996620
I        9.43737182      -1.40684032      26.72996620
I        9.43737182      12.66156294      26.72996620
I        9.43737182      26.72996620      26.72996620
I       15.72895302      -1.40684032      26.72996620
I       15.72895302      12.66156294      26.72996620
I       15.72895302      26.72996620      26.72996620
I      -15.72895302      -5.62736130      28.13680653
I      -15.72895302       8.44104196      28.13680653
I      -15.72895302      22.50944522      28.13680653
I       -9.43737182      -5.62736130      28.13680653
I       -9.43737182       8.44104196      28.13680653
I       -9.43737182      22.50944522      28.13680653
I       -3.14579061      -5.62736130      28.13680653
I       -3.14579061       8.44104196      28.13680653
I       -3.14579061      22.50944522      28.13680653
I        3.14579061      -5.62736130      28.13680653
I        3.14579061       8.44104196      28.13680653
I        3.14579061      22.50944522      28.13680653
I        9.43737182      -5.62736130      28.13680653
I        9.43737182       8.44104196      28.13680653
I        9.43737182      22.50944522      28.13680653
I       15.72895302      -5.62736130      28.13680653
I       15.72895302       8.44104196      28.13680653
I       15.72895302      22.50944522      28.13680653
I      -12.58316242      -2.81368065      29.54364685
I      -12.58316242      11.25472261      29.54364685
I      -12.58316242      25.32312587      29.54364685
I       -6.29158122      -2.81368065      29.54364685
I       -6.29158122      11.25472261      29.54364685
I       -6.29158122      25.32312587      29.54364685
I       -0.00000000      -2.81368065      29.54364685
I       -0.00000000      11.25472261      29.54364685
I       -0.00000000      25.32312587      29.54364685
I        6.29158120      -2.81368065      29.54364685
I        6.29158120      11.25472261      29.54364685
I        6.29158120      25.32312587      29.54364685
I       12.58316242      -2.81368065      29.54364685
I       12.58316242      11.25472261      29.54364685
I       12.58316242      25.32312587      29.54364685
I       18.87474363      -2.81368065      29.54364685
I       18.87474363      11.25472261      29.54364685
I       18.87474363      25.32312587      29.54364685
I      -15.72895302      -9.84788228      29.54364685
I      -15.72895302       4.22052098      29.54364685
I      -15.72895302      18.28892424      29.54364685
I       -9.43737182      -9.84788228      29.54364685
I       -9.43737182       4.22052098      29.54364685
I       -9.43737182      18.28892424      29.54364685
I       -3.14579061      -9.84788228      29.54364685
I       -3.14579061       4.22052098      29.54364685
I       -3.14579061      18.28892424      29.54364685
I        3.14579061      -9.84788228      29.54364685
I        3.14579061       4.22052098      29.54364685
I        3.14579061      18.28892424      29.54364685
I        9.43737182      -9.84788228      29.54364685
I        9.43737182       4.22052098      29.54364685
I        9.43737182      18.28892424      29.54364685
I       15.72895302      -9.84788228      29.54364685
I       15.72895302       4.22052098      29.54364685
I       15.72895302      18.28892424      29.54364685
I      -15.72895302     -14.06840326      30.95048718
I      -15.72895302       0.00000000      30.95048718
I      -15.72895302      14.06840326      30.95048718
I       -9.43737182     -14.06840326      30.95048718
I       -9.43737182       0.00000000      30.95048718
I       -9.43737182      14.06840326      30.95048718
I       -3.14579061     -14.06840326      30.95048718
I       -3.14579061       0.00000000      30.95048718
I       -3.14579061      14.06840326      30.95048718
I        3.14579061     -14.06840326      30.95048718
I        3.14579061       0.00000000      30.95048718
I        3.14579061      14.06840326      30.95048718
I        9.43737182     -14.06840326      30.95048718
I        9.43737182       0.00000000      30.95048718
I        9.43737182      14.06840326      30.95048718
I       15.72895302     -14.06840326      30.95048718
I       15.72895302       0.00000000      30.95048718
I       15.72895302      14.06840326      30.95048718
I      -12.58316242     -11.25472261      32.35732750
I      -12.58316242       2.81368065      32.35732750
I      -12.58316242      16.88208391      32.35732750
I       -6.29158122     -11.25472261      32.35732750
I       -6.29158122       2.81368065      32.35732750
I       -6.29158122      16.88208391      32.35732750
I       -0.00000000     -11.25472261      32.35732750
I       -0.00000000       2.81368065      32.35732750
I       -0.00000000      16.88208391      32.35732750
I        6.29158120     -11.25472261      32.35732750
I        6.29158120       2.81368065      32.35732750
I        6.29158120      16.88208391      32.35732750
I       12.58316242     -11.25472261      32.35732750
I       12.58316242       2.81368065      32.35732750
I       12.58316242      16.88208391      32.35732750
I       18.87474363     -11.25472261      32.35732750
I       18.87474363       2.81368065      32.35732750
I       18.87474363      16.88208391      32.35732750
I      -15.72895302      -4.22052098      32.35732750
I      -15.72895302       9.84788228      32.35732750
I      -15.72895302      23.91628554      32.35732750
I       -9.43737182      -4.22052098      32.35732750
I       -9.43737182       9.84788228      32.35732750
I       -9.43737182      23.91628554      32.35732750
I       -3.14579061      -4.22052098      32.35732750
I       -3.14579061       9.84788228      32.35732750
I       -3.14579061      23.91628554      32.35732750
I        3.14579061      -4.22052098      32.35732750
I        3.14579061       9.84788228      32.35732750
I        3.14579061      23.91628554      32.35732750
I        9.43737182      -4.22052098      32.35732750
I        9.43737182       9.84788228      32.35732750
I        9.43737182      23.91628554      32.35732750
I       15.72895302      -4.22052098      32.35732750
I       15.72895302       9.84788228      32.35732750
I       15.72895302      23.91628554      32.35732750
I      -15.72895302      -8.44104195      33.76416783
I      -15.72895302       5.62736131      33.76416783
I      -15.72895302      19.69576457      33.76416783
I       -9.43737182      -8.44104195      33.76416783
I       -9.43737182       5.62736131      33.76416783
I       -9.43737182      19.69576457      33.76416783
I       -3.14579061      -8.44104195      33.76416783
I       -3.14579061       5.62736131      33.76416783
I       -3.14579061      19.69576457      33.76416783
I        3.14579061      -8.44104195      33.76416783
I        3.14579061       5.62736131      33.76416783
I        3.14579061      19.69576457      33.76416783
I        9.43737182      -8.44104195      33.76416783
I        9.43737182       5.62736131      33.76416783
I        9.43737182      19.69576457      33.76416783
I       15.72895302      -8.44104195      33.76416783
I       15.72895302       5.62736131      33.76416783
I       15.72895302      19.69576457      33.76416783
I      -12.58316242      -5.62736130      35.17100816
I      -12.58316242       8.44104196      35.17100816
I      -12.58316242      22.50944522      35.17100816
I       -6.29158122      -5.62736130      35.17100816
I       -6.29158122       8.44104196      35.17100816
I       -6.29158122      22.50944522      35.17100816
I       -0.00000000      -5.62736130      35.17100816
I       -0.00000000       8.44104196      35.17100816
I       -0.00000000      22.50944522      35.17100816
I        6.29158120      -5.62736130      35.17100816
I        6.29158120       8.44104196      35.17100816
I        6.29158120      22.50944522      35.17100816
I       12.58316242      -5.62736130      35.17100816
I       12.58316242       8.44104196      35.17100816
I       12.58316242      22.50944522      35.17100816
I       18.87474363      -5.62736130      35.17100816
I       18.87474363       8.44104196      35.17100816
I       18.87474363      22.50944522      35.17100816
I      -15.72895302     -12.66156293      35.17100816
I      -15.72895302       1.40684033      35.17100816
I      -15.72895302      15.47524359      35.17100816
I       -9.43737182     -12.66156293      35.17100816
I       -9.43737182       1.40684033      35.17100816
I       -9.43737182      15.47524359      35.17100816
I       -3.14579061     -12.66156293      35.17100816
I       -3.14579061       1.40684033      35.17100816
I       -3.14579061      15.47524359      35.17100816
I        3.14579061     -12.66156293      35.17100816
I        3.14579061       1.40684033      35.17100816
I        3.14579061      15.47524359      35.17100816
I        9.43737182     -12.66156293      35.17100816
I        9.43737182       1.40684033      35.17100816
I        9.43737182      15.47524359      35.17100816
I       15.72895302     -12.66156293      35.17100816
I       15.72895302       1.40684033      35.17100816
I       15.72895302      15.47524359      35.17100816
I      -15.72895302      -8.44104195      36.57784848
I      -15.72895302       5.62736131      36.57784848
I      -15.72895302      19.69576457      36.57784848
I       -9.43737182      -8.44104195      36.57784848
I       -9.43737182       5.62736131      36.57784848
I       -9.43737182      19.69576457      36.57784848
I       -3.14579061      -8.44104195      36.57784848
I       -3.14579061       5.62736131      36.57784848
I       -3.14579061      19.69576457      36.57784848
I        3.14579061      -8.44104195      36.57784848
I        3.14579061       5.62736131      36.57784848
I        3.14579061      19.69576457      36.57784848
I        9.43737182      -8.44104195      36.57784848
I        9.43737182       5.62736131      36.57784848
I        9.43737182      19.69576457      36.57784848
I       15.72895302      -8.44104195      36.57784848
I       15.72895302       5.62736131      36.57784848
I       15.72895302      19.69576457      36.57784848
I      -12.58316242     -11.25472261      37.98468881
I      -12.58316242       2.81368065      37.98468881
I      -12.58316242      16.88208391      37.98468881
I       -6.29158122     -11.25472261      37.98468881
I       -6.29158122       2.81368065      37.98468881
I       -6.29158122      16.88208391      37.98468881
I       -0.00000000     -11.25472261      37.98468881
I       -0.00000000       2.81368065      37.98468881
I       -0.00000000      16.88208391      37.98468881
I        6.29158120     -11.25472261      37.98468881
I        6.29158120       2.81368065      37.98468881
I        6.29158120      16.88208391      37.98468881
I       12.58316242     -11.25472261      37.98468881
I       12.58316242       2.81368065      37.98468881
I       12.58316242      16.88208391      37.98468881
I       18.87474363     -11.25472261      37.98468881
I       18.87474363       2.81368065      37.98468881
I       18.87474363      16.88208391      37.98468881
I      -15.72895302      -4.22052098      37.98468881
I      -15.72895302       9.84788228      37.98468881
I      -15.72895302      23.91628554      37.98468881
I       -9.43737182      -4.22052098      37.98468881
I       -9.43737182       9.84788228      37.98468881
I       -9.43737182      23.91628554      37.98468881
I       -3.14579061      -4.22052098      37.98468881
I       -3.14579061       9.84788228      37.98468881
I       -3.14579061      23.91628554      37.98468881
I        3.14579061      -4.22052098      37.98468881
I        3.14579061       9.84788228      37.98468881
I        3.14579061      23.91628554      37.98468881
I        9.43737182      -4.22052098      37.98468881
I        9.43737182       9.84788228      37.98468881
I        9.43737182      23.91628554      37.98468881
I       15.72895302      -4.22052098      37.98468881
I       15.72895302       9.84788228      37.98468881
I       15.72895302      23.91628554      37.98468881
I      -15.72895302     -14.06840326      39.39152914
I      -15.72895302       0.00000000      39.39152914
I      -15.72895302      14.06840326      39.39152914
I       -9.43737182     -14.06840326      39.39152914
I       -9.43737182       0.00000000      39.39152914
I       -9.43737182      14.06840326      39.39152914
I       -3.14579061     -14.06840326      39.39152914
I       -3.14579061       0.00000000      39.39152914
I       -3.14579061      14.06840326      39.39152914
I        3.14579061     -14.06840326      39.39152914
I        3.14579061       0.00000000      39.39152914
I        3.14579061      14.06840326      39.39152914
I        9.43737182     -14.06840326      39.39152914
I        9.43737182       0.00000000      39.39152914
I        9.43737182      14.06840326      39.39152914
I       15.72895302     -14.06840326      39.39152914
I       15.72895302       0.00000000      39.39152914
I       15.72895302      14.06840326      39.39152914
I      -12.58316242      -2.81368065      40.79836946
I      -12.58316242      11.25472261      40.79836946
I      -12.58316242      25.32312587      40.79836946
I       -6.29158122      -2.81368065      40.79836946
I       -6.29158122      11.25472261      40.79836946
I       -6.29158122      25.32312587      40.79836946
I       -0.00000000      -2.81368065      40.79836946
I       -0.00000000      11.25472261      40.79836946
I       -0.00000000      25.32312587      40.79836946
I        6.29158120      -2.81368065      40.79836946
I        6.29158120      11.25472261      40.79836946
I        6.29158120      25.32312587      40.79836946
I       12.58316242      -2.81368065      40.79836946
I       12.58316242      11.25472261      40.79836946
I       12.58316242      25.32312587      40.79836946
I       18.87474363      -2.81368065      40.79836946
I       18.87474363      11.25472261      40.79836946
I       18.87474363      25.32312587      40.79836946
I      -15.72895302      -9.84788228      40.79836946
I      -15.72895302       4.22052098      40.79836946
I      -15.72895302      18.28892424      40.79836946
I       -9.43737182      -9.84788228      40.79836946
I       -9.43737182       4.22052098      40.79836946
I       -9.43737182      18.28892424      40.79836946
I       -3.14579061      -9.84788228      40.79836946
I       -3.14579061       4.22052098      40.79836946
I       -3.14579061      18.28892424      40.79836946
I        3.14579061      -9.84788228      40.79836946
I        3.14579061       4.22052098      40.79836946
I        3.14579061      18.28892424      40.79836946
I        9.43737182      -9.84788228      40.79836946
I        9.43737182       4.22052098      40.79836946
I        9.43737182      18.28892424      40.79836946
I       15.72895302      -9.84788228      40.79836946
I       15.72895302       4.22052098      40.79836946
I       15.72895302      18.28892424      40.79836946
I      -15.72895302      -5.62736130      42.20520979
I      -15.72895302       8.44104196      42.20520979
I      -15.72895302      22.50944522      42.20520979
I       -9.43737182      -5.62736130      42.20520979
I       -9.43737182       8.44104196      42.20520979
I       -9.43737182      22.50944522      42.20520979
I       -3.14579061      -5.62736130      42.20520979
I       -3.14579061       8.44104196      42.20520979
I       -3.14579061      22.50944522      42.20520979
I        3.14579061      -5.62736130      42.20520979
I        3.14579061       8.44104196      42.20520979
I        3.14579061      22.50944522      42.20520979
I        9.43737182      -5.62736130      42.20520979
I        9.43737182       8.44104196      42.20520979
I        9.43737182      22.50944522      42.20520979
I       15.72895302      -5.62736130      42.20520979
I       15.72895302       8.44104196      42.20520979
I       15.72895302      22.50944522      42.20520979
I      -15.72895302      -1.40684032      43.61205011
I      -15.72895302      12.66156294      43.61205011
I      -15.72895302      26.72996620      43.61205011
I       -9.43737182      -1.40684032      43.61205011
I       -9.43737182      12.66156294      43.61205011
I       -9.43737182      26.72996620      43.61205011
I       -3.14579061      -1.40684032      43.61205011
I       -3.14579061      12.66156294      43.61205011
I       -3.14579061      26.72996620      43.61205011
I        3.14579061      -1.40684032      43.61205011
I        3.14579061      12.66156294      43.61205011
I        3.14579061      26.72996620      43.61205011
I        9.43737182      -1.40684032      43.61205011
I        9.43737182      12.66156294      43.61205011
I        9.43737182      26.72996620      43.61205011
I       15.72895302      -1.40684032      43.61205011
I       15.72895302      12.66156294      43.61205011
I       15.72895302      26.72996620      43.61205011
I      -12.58316242      -8.44104195      43.61205011
I      -12.58316242       5.62736131      43.61205011
I      -12.58316242      19.69576457      43.61205011
I       -6.29158122      -8.44104195      43.61205011
I       -6.29158122       5.62736131      43.61205011
I       -6.29158122      19.69576457      43.61205011
I       -0.00000000      -8.44104195      43.61205011
I       -0.00000000       5.62736131      43.61205011
I       -0.00000000      19.69576457      43.61205011
I        6.29158120      -8.44104195      43.61205011
I        6.29158120       5.62736131      43.61205011
I        6.29158120      19.69576457      43.61205011
I       12.58316242      -8.44104195      43.61205011
I       12.58316242       5.62736131      43.61205011
I       12.58316242      19.69576457      43.61205011
I       18.87474363      -8.44104195      43.61205011
I       18.87474363       5.62736131      43.61205011
I       18.87474363      19.69576457      43.61205011
I      -15.72895302     -11.25472261      45.01889044
I      -15.72895302       2.81368065      45.01889044
I      -15.72895302      16.88208391      45.01889044
I       -9.43737182     -11.25472261      45.01889044
I       -9.43737182       2.81368065      45.01889044
I       -9.43737182      16.88208391      45.01889044
I       -3.14579061     -11.25472261      45.01889044
I       -3.14579061       2.81368065      45.01889044
I       -3.14579061      16.88208391      45.01889044
I        3.14579061     -11.25472261      45.01889044
I        3.14579061       2.81368065      45.01889044
I        3.14579061      16.88208391      45.01889044
I        9.43737182     -11.25472261      45.01889044
I        9.43737182       2.81368065      45.01889044
I        9.43737182      16.88208391      45.01889044
I       15.72895302     -11.25472261      45.01889044
I       15.72895302       2.81368065      45.01889044
I       15.72895302      16.88208391      45.01889044
I      -15.72895302      -7.03420163      46.42573077
I      -15.72895302       7.03420163      46.42573077
I      -15.72895302      21.10260489      46.42573077
I       -9.43737182      -7.03420163      46.42573077
I       -9.43737182       7.03420163      46.42573077
I       -9.43737182      21.10260489      46.42573077
I       -3.14579061      -7.03420163      46.42573077
I       -3.14579061       7.03420163      46.42573077
I       -3.14579061      21.10260489      46.42573077
I        3.14579061      -7.03420163      46.42573077
I        3.14579061       7.03420163      46.42573077
I        3.14579061      21.10260489      46.42573077
I        9.43737182      -7.03420163      46.42573077
I        9.43737182       7.03420163      46.42573077
I        9.43737182      21.10260489      46.42573077
I       15.72895302      -7.03420163      46.42573077
I       15.72895302       7.03420163      46.42573077
I       15.72895302      21.10260489      46.42573077
I      -12.58316242     -14.06840326      46.42573077
I      -12.58316242       0.00000000      46.42573077
I      -12.58316242      14.06840326      46.42573077
I       -6.29158122     -14.06840326      46.42573077
I       -6.29158122       0.00000000      46.42573077
I       -6.29158122      14.06840326      46.42573077
I       -0.00000000     -14.06840326      46.42573077
I       -0.00000000       0.00000000      46.42573077
I       -0.00000000      14.06840326      46.42573077
I        6.29158120     -14.06840326      46.42573077
I        6.29158120       0.00000000      46.42573077
I        6.29158120      14.06840326      46.42573077
I       12.58316242     -14.06840326      46.42573077
I       12.58316242       0.00000000      46.42573077
I       12.58316242      14.06840326      46.42573077
I       18.87474363     -14.06840326      46.42573077
I       18.87474363       0.00000000      46.42573077
I       18.87474363      14.06840326      46.42573077
I      -15.72895302      -2.81368065      47.83257109
I      -15.72895302      11.25472261      47.83257109
I      -15.72895302      25.32312587      47.83257109
I       -9.43737182      -2.81368065      47.83257109
I       -9.43737182      11.25472261      47.83257109
I       -9.43737182      25.32312587      47.83257109
I       -3.14579061      -2.81368065      47.83257109
I       -3.14579061      11.25472261      47.83257109
I       -3.14579061      25.32312587      47.83257109
I        3.14579061      -2.81368065      47.83257109
I        3.14579061      11.25472261      47.83257109
I        3.14579061      25.32312587      47.83257109
I        9.43737182      -2.81368065      47.83257109
I        9.43737182      11.25472261      47.83257109
I        9.43737182      25.32312587      47.83257109
I       15.72895302      -2.81368065      47.83257109
I       15.72895302      11.25472261      47.83257109
I       15.72895302      25.32312587      47.83257109
I      -12.58316242      -5.62736130      49.23941142
I      -12.58316242       8.44104196      49.23941142
I      -12.58316242      22.50944522      49.23941142
I       -6.29158122      -5.62736130      49.23941142
I       -6.29158122       8.44104196      49.23941142
I       -6.29158122      22.50944522      49.23941142
I       -0.00000000      -5.62736130      49.23941142
I       -0.00000000       8.44104196      49.23941142
I       -0.00000000      22.50944522      49.23941142
I        6.29158120      -5.62736130      49.23941142
I        6.29158120       8.44104196      49.23941142
I        6.29158120      22.50944522      49.23941142
I       12.58316242      -5.62736130      49.23941142
I       12.58316242       8.44104196      49.23941142
I       12.58316242      22.50944522      49.23941142
I       18.87474363      -5.62736130      49.23941142
I       18.87474363       8.44104196      49.23941142
I       18.87474363      22.50944522      49.23941142
I      -15.72895302     -12.66156293      49.23941142
I      -15.72895302       1.40684033      49.23941142
I      -15.72895302      15.47524359      49.23941142
I       -9.43737182     -12.66156293      49.23941142
I       -9.43737182       1.40684033      49.23941142
I       -9.43737182      15.47524359      49.23941142
I       -3.14579061     -12.66156293      49.23941142
I       -3.14579061       1.40684033      49.23941142
I       -3.14579061      15.47524359      49.23941142
I        3.14579061     -12.66156293      49.23941142
I        3.14579061       1.40684033      49.23941142
I        3.14579061      15.47524359      49.23941142
I        9.43737182     -12.66156293      49.23941142
I        9.43737182       1.40684033      49.23941142
I        9.43737182      15.47524359      49.23941142
I       15.72895302     -12.66156293      49.23941142
I       15.72895302       1.40684033      49.23941142
I       15.72895302      15.47524359      49.23941142
I      -15.72895302      -8.44104195      50.64625175
I      -15.72895302       5.62736131      50.64625175
I      -15.72895302      19.69576457      50.64625175
I       -9.43737182      -8.44104195      50.64625175
I       -9.43737182       5.62736131      50.64625175
I       -9.43737182      19.69576457      50.64625175
I       -3.14579061      -8.44104195      50.64625175
I       -3.14579061       5.62736131      50.64625175
I       -3.14579061      19.69576457      50.64625175
I        3.14579061      -8.44104195      50.64625175
I        3.14579061       5.62736131      50.64625175
I        3.14579061      19.69576457      50.64625175
I        9.43737182      -8.44104195      50.64625175
I        9.43737182       5.62736131      50.64625175
I        9.43737182      19.69576457      50.64625175
I       15.72895302      -8.44104195      50.64625175
I       15.72895302       5.62736131      50.64625175
I       15.72895302      19.69576457      50.64625175
I      -12.58316242     -11.25472261      52.05309207
I      -12.58316242       2.81368065      52.05309207
I      -12.58316242      16.88208391      52.05309207
I       -6.29158122     -11.25472261      52.05309207
I       -6.29158122       2.81368065      52.05309207
I       -6.29158122      16.88208391      52.05309207
I       -0.00000000     -11.25472261      52.05309207
I       -0.00000000       2.81368065      52.05309207
I       -0.00000000      16.88208391      52.05309207
I        6.29158120     -11.25472261      52.05309207
I        6.29158120       2.81368065      52.05309207
I        6.29158120      16.88208391      52.05309207
I       12.58316242     -11.25472261      52.05309207
I       12.58316242       2.81368065      52.05309207
I       12.58316242      16.88208391      52.05309207
I       18.87474363     -11.25472261      52.05309207
I       18.87474363       2.81368065      52.05309207
I       18.87474363      16.88208391      52.05309207
I      -15.72895302      -4.22052098      52.05309207
I      -15.72895302       9.84788228      52.05309207
I      -15.72895302      23.91628554      52.05309207
I       -9.43737182      -4.22052098      52.05309207
I       -9.43737182       9.84788228      52.05309207
I       -9.43737182      23.91628554      52.05309207
I       -3.14579061      -4.22052098      52.05309207
I       -3.14579061       9.84788228      52.05309207
I       -3.14579061      23.91628554      52.05309207
I        3.14579061      -4.22052098      52.05309207
I        3.14579061       9.84788228      52.05309207
I        3.14579061      23.91628554      52.05309207
I        9.43737182      -4.22052098      52.05309207
I        9.43737182       9.84788228      52.05309207
I        9.43737182      23.91628554      52.05309207
I       15.72895302      -4.22052098      52.05309207
I       15.72895302       9.84788228      52.05309207
I       15.72895302      23.91628554      52.05309207
I      -15.72895302     -14.06840326      53.45993240
I      -15.72895302       0.00000000      53.45993240
I      -15.72895302      14.06840326      53.45993240
I       -9.43737182     -14.06840326      53.45993240
I       -9.43737182       0.00000000      53.45993240
I       -9.43737182      14.06840326      53.45993240
I       -3.14579061     -14.06840326      53.45993240
I       -3.14579061       0.00000000      53.45993240
I       -3.14579061      14.06840326      53.45993240
I        3.14579061     -14.06840326      53.45993240
I        3.14579061       0.00000000      53.45993240
I        3.14579061      14.06840326      53.45993240
I        9.43737182     -14.06840326      53.45993240
I        9.43737182       0.00000000      53.45993240
I        9.43737182      14.06840326      53.45993240
I       15.72895302     -14.06840326      53.45993240
I       15.72895302       0.00000000      53.45993240
I       15.72895302      14.06840326      53.45993240
I      -12.58316242      -2.81368065      54.86677272
I      -12.58316242      11.25472261      54.86677272
I      -12.58316242      25.32312587      54.86677272
I       -6.29158122      -2.81368065      54.86677272
I       -6.29158122      11.25472261      54.86677272
I       -6.29158122      25.32312587      54.86677272
I       -0.00000000      -2.81368065      54.86677272
I       -0.00000000      11.25472261      54.86677272
I       -0.00000000      25.32312587      54.86677272
I        6.29158120      -2.81368065      54.86677272
I        6.29158120      11.25472261      54.86677272
I        6.29158120      25.32312587      54.86677272
I       12.58316242      -2.81368065      54.86677272
I       12.58316242      11.25472261      54.86677272
I       12.58316242      25.32312587      54.86677272
I       18.87474363      -2.81368065      54.86677272
I       18.87474363      11.25472261      54.86677272
I       18.87474363      25.32312587      54.86677272
I      -15.72895302      -9.84788228      54.86677272
I      -15.72895302       4.22052098      54.86677272
I      -15.72895302      18.28892424      54.86677272
I       -9.43737182      -9.84788228      54.86677272
I       -9.43737182       4.22052098      54.86677272
I       -9.43737182      18.28892424      54.86677272
I       -3.14579061      -9.84788228      54.86677272
I       -3.14579061       4.22052098      54.86677272
I       -3.14579061      18.28892424      54.86677272
I        3.14579061      -9.84788228      54.86677272
I        3.14579061       4.22052098      54.86677272
I        3.14579061      18.28892424      54.86677272
I        9.43737182      -9.84788228      54.86677272
I        9.43737182       4.22052098      54.86677272
I        9.43737182      18.28892424      54.86677272
I       15.72895302      -9.84788228      54.86677272
I       15.72895302       4.22052098      54.86677272
I       15.72895302      18.28892424      54.86677272
I      -15.72895302      -5.62736130      56.27361305
I      -15.72895302       8.44104196      56.27361305
I      -15.72895302      22.50944522      56.27361305
I       -9.43737182      -5.62736130      56.27361305
I       -9.43737182       8.44104196      56.27361305
I       -9.43737182      22.50944522      56.27361305
I       -3.14579061      -5.62736130      56.27361305
I       -3.14579061       8.44104196      56.27361305
I       -3.14579061      22.50944522      56.27361305
I        3.14579061      -5.62736130      56.27361305
I        3.14579061       8.44104196      56.27361305
I        3.14579061      22.50944522      56.27361305
I        9.43737182      -5.62736130      56.27361305
I        9.43737182       8.44104196      56.27361305
I        9.43737182      22.50944522      56.27361305
I       15.72895302      -5.62736130      56.27361305
I       15.72895302       8.44104196      56.27361305
I       15.72895302      22.50944522      56.27361305
I      -12.58316242      -8.44104195      57.68045338
I      -12.58316242       5.62736131      57.68045338
I      -12.58316242      19.69576457      57.68045338
I       -6.29158122      -8.44104195      57.68045338
I       -6.29158122       5.62736131      57.68045338
I       -6.29158122      19.69576457      57.68045338
I       -0.00000000      -8.44104195      57.68045338
I       -0.00000000       5.62736131      57.68045338
I       -0.00000000      19.69576457      57.68045338
I        6.29158120      -8.44104195      57.68045338
I        6.29158120       5.62736131      57.68045338
I        6.29158120      19.69576457      57.68045338
I       12.58316242      -8.44104195      57.68045338
I       12.58316242       5.62736131      57.68045338
I       12.58316242      19.69576457      57.68045338
I       18.87474363      -8.44104195      57.68045338
I       18.87474363       5.62736131      57.68045338
I       18.87474363      19.69576457      57.68045338
I      -15.72895302      -1.40684032      57.68045338
I      -15.72895302      12.66156294      57.68045338
I      -15.72895302      26.72996620      57.68045338
I       -9.43737182      -1.40684032      57.68045338
I       -9.43737182      12.66156294      57.68045338
I       -9.43737182      26.72996620      57.68045338
I       -3.14579061      -1.40684032      57.68045338
I       -3.14579061      12.66156294      57.68045338
I       -3.14579061      26.72996620      57.68045338
I        3.14579061      -1.40684032      57.68045338
I        3.14579061      12.66156294      57.68045338
I        3.14579061      26.72996620      57.68045338
I        9.43737182      -1.40684032      57.68045338
I        9.43737182      12.66156294      57.68045338
I        9.43737182      26.72996620      57.68045338
I       15.72895302      -1.40684032      57.68045338
I       15.72895302      12.66156294      57.68045338
I       15.72895302      26.72996620      57.68045338
I      -15.72895302     -11.25472261      59.08729370
I      -15.72895302       2.81368065      59.08729370
I      -15.72895302      16.88208391      59.08729370
I       -9.43737182     -11.25472261      59.08729370
I       -9.43737182       2.81368065      59.08729370
I       -9.43737182      16.88208391      59.08729370
I       -3.14579061     -11.25472261      59.08729370
I       -3.14579061       2.81368065      59.08729370
I       -3.14579061      16.88208391      59.08729370
I        3.14579061     -11.25472261      59.08729370
I        3.14579061       2.81368065      59.08729370
I        3.14579061      16.88208391      59.08729370
I        9.43737182     -11.25472261      59.08729370
I        9.43737182       2.81368065      59.08729370
I        9.43737182      16.88208391      59.08729370
I       15.72895302     -11.25472261      59.08729370
I       15.72895302       2.81368065      59.08729370
I       15.72895302      16.88208391      59.08729370
I      -15.72895302      -7.03420163      60.49413403
I      -15.72895302       7.03420163      60.49413403
I      -15.72895302      21.10260489      60.49413403
I       -9.43737182      -7.03420163      60.49413403
I       -9.43737182       7.03420163      60.49413403
I       -9.43737182      21.10260489      60.49413403
I       -3.14579061      -7.03420163      60.49413403
I       -3.14579061       7.03420163      60.49413403
I       -3.14579061      21.10260489      60.49413403
I        3.14579061      -7.03420163      60.49413403
I        3.14579061       7.03420163      60.49413403
I        3.14579061      21.10260489      60.49413403
I        9.43737182      -7.03420163      60.49413403
I        9.43737182       7.03420163      60.49413403
I        9.43737182      21.10260489      60.49413403
I       15.72895302      -7.03420163      60.49413403
I       15.72895302       7.03420163      60.49413403
I       15.72895302      21.10260489      60.49413403
I      -12.58316242     -14.06840326      60.49413403
I      -12.58316242       0.00000000      60.49413403
I      -12.58316242      14.06840326      60.49413403
I       -6.29158122     -14.06840326      60.49413403
I       -6.29158122       0.00000000      60.49413403
I       -6.29158122      14.06840326      60.49413403
I       -0.00000000     -14.06840326      60.49413403
I       -0.00000000       0.00000000      60.49413403
I       -0.00000000      14.06840326      60.49413403
I        6.29158120     -14.06840326      60.49413403
I        6.29158120       0.00000000      60.49413403
I        6.29158120      14.06840326      60.49413403
I       12.58316242     -14.06840326      60.49413403
I       12.58316242       0.00000000      60.49413403
I       12.58316242      14.06840326      60.49413403
I       18.87474363     -14.06840326      60.49413403
I       18.87474363       0.00000000      60.49413403
I       18.87474363      14.06840326      60.49413403
I      -15.72895302      -2.81368065      61.90097436
I      -15.72895302      11.25472261      61.90097436
I      -15.72895302      25.32312587      61.90097436
I       -9.43737182      -2.81368065      61.90097436
I       -9.43737182      11.25472261      61.90097436
I       -9.43737182      25.32312587      61.90097436
I       -3.14579061      -2.81368065      61.90097436
I       -3.14579061      11.25472261      61.90097436
I       -3.14579061      25.32312587      61.90097436
I        3.14579061      -2.81368065      61.90097436
I        3.14579061      11.25472261      61.90097436
I        3.14579061      25.32312587      61.90097436
I        9.43737182      -2.81368065      61.90097436
I        9.43737182      11.25472261      61.90097436
I        9.43737182      25.32312587      61.90097436
I       15.72895302      -2.81368065      61.90097436
I       15.72895302      11.25472261      61.90097436
I       15.72895302      25.32312587      61.90097436
I      -15.72895302     -12.66156293      63.30781468
I      -15.72895302       1.40684033      63.30781468
I      -15.72895302      15.47524359      63.30781468
I       -9.43737182     -12.66156293      63.30781468
I       -9.43737182       1.40684033      63.30781468
I       -9.43737182      15.47524359      63.30781468
I       -3.14579061     -12.66156293      63.30781468
I       -3.14579061       1.40684033      63.30781468
I       -3.14579061      15.47524359      63.30781468
I        3.14579061     -12.66156293      63.30781468
I        3.14579061       1.40684033      63.30781468
I        3.14579061      15.47524359      63.30781468
I        9.43737182     -12.66156293      63.30781468
I        9.43737182       1.40684033      63.30781468
I        9.43737182      15.47524359      63.30781468
I       15.72895302     -12.66156293      63.30781468
I       15.72895302       1.40684033      63.30781468
I       15.72895302      15.47524359      63.30781468
I      -12.58316242      -5.62736130      63.30781468
I      -12.58316242       8.44104196      63.30781468
I      -12.58316242      22.50944522      63.30781468
I       -6.29158122      -5.62736130      63.30781468
I       -6.29158122       8.44104196      63.30781468
I       -6.29158122      22.50944522      63.30781468
I       -0.00000000      -5.62736130      63.30781468
I       -0.00000000       8.44104196      63.30781468
I       -0.00000000      22.50944522      63.30781468
I        6.29158120      -5.62736130      63.30781468
I        6.29158120       8.44104196      63.30781468
I        6.29158120      22.50944522      63.30781468
I       12.58316242      -5.62736130      63.30781468
I       12.58316242       8.44104196      63.30781468
I       12.58316242      22.50944522      63.30781468
I       18.87474363      -5.62736130      63.30781468
I       18.87474363       8.44104196      63.30781468
I       18.87474363      22.50944522      63.30781468
I      -15.72895302      -8.44104195      64.71465501
I      -15.72895302       5.62736131      64.71465501
I      -15.72895302      19.69576457      64.71465501
I       -9.43737182      -8.44104195      64.71465501
I       -9.43737182       5.62736131      64.71465501
I       -9.43737182      19.69576457      64.71465501
I       -3.14579061      -8.44104195      64.71465501
I       -3.14579061       5.62736131      64.71465501
I       -3.14579061      19.69576457      64.71465501
I        3.14579061      -8.44104195      64.71465501
I        3.14579061       5.62736131      64.71465501
I        3.14579061      19.69576457      64.71465501
I        9.43737182      -8.44104195      64.71465501
I        9.43737182       5.62736131      64.71465501
I        9.43737182      19.69576457      64.71465501
I       15.72895302      -8.44104195      64.71465501
I       15.72895302       5.62736131      64.71465501
I       15.72895302      19.69576457      64.71465501
I      -12.58316242     -11.25472261      66.12149533
I      -12.58316242       2.81368065      66.12149533
I      -12.58316242      16.88208391      66.12149533
I       -6.29158122     -11.25472261      66.12149533
I       -6.29158122       2.81368065      66.12149533
I       -6.29158122      16.88208391      66.12149533
I       -0.00000000     -11.25472261      66.12149533
I       -0.00000000       2.81368065      66.12149533
I       -0.00000000      16.88208391      66.12149533
I        6.29158120     -11.25472261      66.12149533
I        6.29158120       2.81368065      66.12149533
I        6.29158120      16.88208391      66.12149533
I       12.58316242     -11.25472261      66.12149533
I       12.58316242       2.81368065      66.12149533
Pb     -15.72895302      -2.81368065       1.40684033
Pb     -15.72895302      11.25472261       1.40684033
Pb     -15.72895302      25.32312587       1.40684033
Pb      -9.43737182      -2.81368065       1.40684033
Pb      -9.43737182      11.25472261       1.40684033
Pb      -9.43737182      25.32312587       1.40684033
Pb      -3.14579061      -2.81368065       1.40684033
Pb      -3.14579061      11.25472261       1.40684033
Pb      -3.14579061      25.32312587       1.40684033
Pb       3.14579061      -2.81368065       1.40684033
Pb       3.14579061      11.25472261       1.40684033
Pb       3.14579061      25.32312587       1.40684033
Pb       9.43737182      -2.81368065       1.40684033
Pb       9.43737182      11.25472261       1.40684033
Pb       9.43737182      25.32312587       1.40684033
Pb      15.72895302      -2.81368065       1.40684033
Pb      15.72895302      11.25472261       1.40684033
Pb      15.72895302      25.32312587       1.40684033
Pb     -15.72895302     -11.25472261       4.22052098
Pb     -15.72895302       2.81368065       4.22052098
Pb     -15.72895302      16.88208391       4.22052098
Pb      -9.43737182     -11.25472261       4.22052098
Pb      -9.43737182       2.81368065       4.22052098
Pb      -9.43737182      16.88208391       4.22052098
Pb      -3.14579061     -11.25472261       4.22052098
Pb      -3.14579061       2.81368065       4.22052098
Pb      -3.14579061      16.88208391       4.22052098
Pb       3.14579061     -11.25472261       4.22052098
Pb       3.14579061       2.81368065       4.22052098
Pb       3.14579061      16.88208391       4.22052098
Pb       9.43737182     -11.25472261       4.22052098
Pb       9.43737182       2.81368065       4.22052098
Pb       9.43737182      16.88208391       4.22052098
Pb      15.72895302     -11.25472261       4.22052098
Pb      15.72895302       2.81368065       4.22052098
Pb      15.72895302      16.88208391       4.22052098
Pb     -15.72895302      -5.62736130       7.03420163
Pb     -15.72895302       8.44104196       7.03420163
Pb     -15.72895302      22.50944522       7.03420163
Pb      -9.43737182      -5.62736130       7.03420163
Pb      -9.43737182       8.44104196       7.03420163
Pb      -9.43737182      22.50944522       7.03420163
Pb      -3.14579061      -5.62736130       7.03420163
Pb      -3.14579061       8.44104196       7.03420163
Pb      -3.14579061      22.50944522       7.03420163
Pb       3.14579061      -5.62736130       7.03420163
Pb       3.14579061       8.44104196       7.03420163
Pb       3.14579061      22.50944522       7.03420163
Pb       9.43737182      -5.62736130       7.03420163
Pb       9.43737182       8.44104196       7.03420163
Pb       9.43737182      22.50944522       7.03420163
Pb      15.72895302      -5.62736130       7.03420163
Pb      15.72895302       8.44104196       7.03420163
Pb      15.72895302      22.50944522       7.03420163
Pb     -15.72895302     -14.06840326       9.84788228
Pb     -15.72895302       0.00000000       9.84788228
Pb     -15.72895302      14.06840326       9.84788228
Pb      -9.43737182     -14.06840326       9.84788228
Pb      -9.43737182       0.00000000       9.84788228
Pb      -9.43737182      14.06840326       9.84788228
Pb      -3.14579061     -14.06840326       9.84788228
Pb      -3.14579061       0.00000000       9.84788228
Pb      -3.14579061      14.06840326       9.84788228
Pb       3.14579061     -14.06840326       9.84788228
Pb       3.14579061       0.00000000       9.84788228
Pb       3.14579061      14.06840326       9.84788228
Pb       9.43737182     -14.06840326       9.84788228
Pb       9.43737182       0.00000000       9.84788228
Pb       9.43737182      14.06840326       9.84788228
Pb      15.72895302     -14.06840326       9.84788228
Pb      15.72895302       0.00000000       9.84788228
Pb      15.72895302      14.06840326       9.84788228
Pb     -15.72895302      -8.44104195      12.66156294
Pb     -15.72895302       5.62736131      12.66156294
Pb     -15.72895302      19.69576457      12.66156294
Pb      -9.43737182      -8.44104195      12.66156294
Pb      -9.43737182       5.62736131      12.66156294
Pb      -9.43737182      19.69576457      12.66156294
Pb      -3.14579061      -8.44104195      12.66156294
Pb      -3.14579061       5.62736131      12.66156294
Pb      -3.14579061      19.69576457      12.66156294
Pb       3.14579061      -8.44104195      12.66156294
Pb       3.14579061       5.62736131      12.66156294
Pb       3.14579061      19.69576457      12.66156294
Pb       9.43737182      -8.44104195      12.66156294
Pb       9.43737182       5.62736131      12.66156294
Pb       9.43737182      19.69576457      12.66156294
Pb      15.72895302      -8.44104195      12.66156294
Pb      15.72895302       5.62736131      12.66156294
Pb      15.72895302      19.69576457      12.66156294
Pb     -15.72895302      -2.81368065      15.47524359
Pb     -15.72895302      11.25472261      15.47524359
Pb     -15.72895302      25.32312587      15.47524359
Pb      -9.43737182      -2.81368065      15.47524359
Pb      -9.43737182      11.25472261      15.47524359
Pb      -9.43737182      25.32312587      15.47524359
Pb      -3.14579061      -2.81368065      15.47524359
Pb      -3.14579061      11.25472261      15.47524359
Pb      -3.14579061      25.32312587      15.47524359
Pb       3.14579061      -2.81368065      15.47524359
Pb       3.14579061      11.25472261      15.47524359
Pb       3.14579061      25.32312587      15.47524359
Pb       9.43737182      -2.81368065      15.47524359
Pb       9.43737182      11.25472261      15.47524359
Pb       9.43737182      25.32312587      15.47524359
Pb      15.72895302      -2.81368065      15.47524359
Pb      15.72895302      11.25472261      15.47524359
Pb      15.72895302      25.32312587      15.47524359
Pb     -15.72895302     -11.25472261      18.28892424
Pb     -15.72895302       2.81368065      18.28892424
Pb     -15.72895302      16.88208391      18.28892424
Pb      -9.43737182     -11.25472261      18.28892424
Pb      -9.43737182       2.81368065      18.28892424
Pb      -9.43737182      16.88208391      18.28892424
Pb      -3.14579061     -11.25472261      18.28892424
Pb      -3.14579061       2.81368065      18.28892424
Pb      -3.14579061      16.88208391      18.28892424
Pb       3.14579061     -11.25472261      18.28892424
Pb       3.14579061       2.81368065      18.28892424
Pb       3.14579061      16.88208391      18.28892424
Pb       9.43737182     -11.25472261      18.28892424
Pb       9.43737182       2.81368065      18.28892424
Pb       9.43737182      16.88208391      18.28892424
Pb      15.72895302     -11.25472261      18.28892424
Pb      15.72895302       2.81368065      18.28892424
Pb      15.72895302      16.88208391      18.28892424
Pb     -15.72895302      -5.62736130      21.10260489
Pb     -15.72895302       8.44104196      21.10260489
Pb     -15.72895302      22.50944522      21.10260489
Pb      -9.43737182      -5.62736130      21.10260489
Pb      -9.43737182       8.44104196      21.10260489
Pb      -9.43737182      22.50944522      21.10260489
Pb      -3.14579061      -5.62736130      21.10260489
Pb      -3.14579061       8.44104196      21.10260489
Pb      -3.14579061      22.50944522      21.10260489
Pb       3.14579061      -5.62736130      21.10260489
Pb       3.14579061       8.44104196      21.10260489
Pb       3.14579061      22.50944522      21.10260489
Pb       9.43737182      -5.62736130      21.10260489
Pb       9.43737182       8.44104196      21.10260489
Pb       9.43737182      22.50944522      21.10260489
Pb      15.72895302      -5.62736130      21.10260489
Pb      15.72895302       8.44104196      21.10260489
Pb      15.72895302      22.50944522      21.10260489
Pb     -15.72895302     -14.06840326      23.91628555
Pb     -15.72895302       0.00000000      23.91628555
Pb     -15.72895302      14.06840326      23.91628555
Pb      -9.43737182     -14.06840326      23.91628555
Pb      -9.43737182       0.00000000      23.91628555
Pb      -9.43737182      14.06840326      23.91628555
Pb      -3.14579061     -14.06840326      23.91628555
Pb      -3.14579061       0.00000000      23.91628555
Pb      -3.14579061      14.06840326      23.91628555
Pb       3.14579061     -14.06840326      23.91628555
Pb       3.14579061       0.00000000      23.91628555
Pb       3.14579061      14.06840326      23.91628555
Pb       9.43737182     -14.06840326      23.91628555
Pb       9.43737182       0.00000000      23.91628555
Pb       9.43737182      14.06840326      23.91628555
Pb      15.72895302     -14.06840326      23.91628555
Pb      15.72895302       0.00000000      23.91628555
Pb      15.72895302      14.06840326      23.91628555
Pb     -15.72895302      -8.44104195      26.72996620
Pb     -15.72895302       5.62736131      26.72996620
Pb     -15.72895302      19.69576457      26.72996620
Pb      -9.43737182      -8.44104195      26.72996620
Pb      -9.43737182       5.62736131      26.72996620
Pb      -9.43737182      19.69576457      26.72996620
Pb      -3.14579061      -8.44104195      26.72996620
Pb      -3.14579061       5.62736131      26.72996620
Pb      -3.14579061      19.69576457      26.72996620
Pb       3.14579061      -8.44104195      26.72996620
Pb       3.14579061       5.62736131      26.72996620
Pb       3.14579061      19.69576457      26.72996620
Pb       9.43737182      -8.44104195      26.72996620
Pb       9.43737182       5.62736131      26.72996620
Pb       9.43737182      19.69576457      26.72996620
Pb      15.72895302      -8.44104195      26.72996620
Pb      15.72895302       5.62736131      26.72996620
Pb      15.72895302      19.69576457      26.72996620
Pb     -15.72895302      -2.81368065      29.54364685
Pb     -15.72895302      11.25472261      29.54364685
Pb     -15.72895302      25.32312587      29.54364685
Pb      -9.43737182      -2.81368065      29.54364685
Pb      -9.43737182      11.25472261      29.54364685
Pb      -9.43737182      25.32312587      29.54364685
Pb      -3.14579061      -2.81368065      29.54364685
Pb      -3.14579061      11.25472261      29.54364685
Pb      -3.14579061      25.32312587      29.54364685
Pb       3.14579061      -2.81368065      29.54364685
Pb       3.14579061      11.25472261      29.54364685
Pb       3.14579061      25.32312587      29.54364685
Pb       9.43737182      -2.81368065      29.54364685
Pb       9.43737182      11.25472261      29.54364685
Pb       9.43737182      25.32312587      29.54364685
Pb      15.72895302      -2.81368065      29.54364685
Pb      15.72895302      11.25472261      29.54364685
Pb      15.72895302      25.32312587      29.54364685
Pb     -15.72895302     -11.25472261      32.35732750
Pb     -15.72895302       2.81368065      32.35732750
Pb     -15.72895302      16.88208391      32.35732750
Pb      -9.43737182     -11.25472261      32.35732750
Pb      -9.43737182       2.81368065      32.35732750
Pb      -9.43737182      16.88208391      32.35732750
Pb      -3.14579061     -11.25472261      32.35732750
Pb      -3.14579061       2.81368065      32.35732750
Pb      -3.14579061      16.88208391      32.35732750
Pb       3.14579061     -11.25472261      32.35732750
Pb       3.14579061       2.81368065      32.35732750
Pb       3.14579061      16.88208391      32.35732750
Pb       9.43737182     -11.25472261      32.35732750
Pb       9.43737182       2.81368065      32.35732750
Pb       9.43737182      16.88208391      32.35732750
Pb      15.72895302     -11.25472261      32.35732750
Pb      15.72895302       2.81368065      32.35732750
Pb      15.72895302      16.88208391      32.35732750
Pb     -15.72895302      -5.62736130      35.17100816
Pb     -15.72895302       8.44104196      35.17100816
Pb     -15.72895302      22.50944522      35.17100816
Pb      -9.43737182      -5.62736130      35.17100816
Pb      -9.43737182       8.44104196      35.17100816
Pb      -9.43737182      22.50944522      35.17100816
Pb      -3.14579061      -5.62736130      35.17100816
Pb      -3.14579061       8.44104196      35.17100816
Pb      -3.14579061      22.50944522      35.17100816
Pb       3.14579061      -5.62736130      35.17100816
Pb       3.14579061       8.44104196      35.17100816
Pb       3.14579061      22.50944522      35.17100816
Pb       9.43737182      -5.62736130      35.17100816
Pb       9.43737182       8.44104196      35.17100816
Pb       9.43737182      22.50944522      35.17100816
Pb      15.72895302      -5.62736130      35.17100816
Pb      15.72895302       8.44104196      35.17100816
Pb      15.72895302      22.50944522      35.17100816
Pb     -15.72895302     -11.25472261      37.98468881
Pb     -15.72895302       2.81368065      37.98468881
Pb     -15.72895302      16.88208391      37.98468881
Pb      -9.43737182     -11.25472261      37.98468881
Pb      -9.43737182       2.81368065      37.98468881
Pb      -9.43737182      16.88208391      37.98468881
Pb      -3.14579061     -11.25472261      37.98468881
Pb      -3.14579061       2.81368065      37.98468881
Pb      -3.14579061      16.88208391      37.98468881
Pb       3.14579061     -11.25472261      37.98468881
Pb       3.14579061       2.81368065      37.98468881
Pb       3.14579061      16.88208391      37.98468881
Pb       9.43737182     -11.25472261      37.98468881
Pb       9.43737182       2.81368065      37.98468881
Pb       9.43737182      16.88208391      37.98468881
Pb      15.72895302     -11.25472261      37.98468881
Pb      15.72895302       2.81368065      37.98468881
Pb      15.72895302      16.88208391      37.98468881
Pb     -15.72895302      -2.81368065      40.79836946
Pb     -15.72895302      11.25472261      40.79836946
Pb     -15.72895302      25.32312587      40.79836946
Pb      -9.43737182      -2.81368065      40.79836946
Pb      -9.43737182      11.25472261      40.79836946
Pb      -9.43737182      25.32312587      40.79836946
Pb      -3.14579061      -2.81368065      40.79836946
Pb      -3.14579061      11.25472261      40.79836946
Pb      -3.14579061      25.32312587      40.79836946
Pb       3.14579061      -2.81368065      40.79836946
Pb       3.14579061      11.25472261      40.79836946
Pb       3.14579061      25.32312587      40.79836946
Pb       9.43737182      -2.81368065      40.79836946
Pb       9.43737182      11.25472261      40.79836946
Pb       9.43737182      25.32312587      40.79836946
Pb      15.72895302      -2.81368065      40.79836946
Pb      15.72895302      11.25472261      40.79836946
Pb      15.72895302      25.32312587      40.79836946
Pb     -15.72895302      -8.44104195      43.61205011
Pb     -15.72895302       5.62736131      43.61205011
Pb     -15.72895302      19.69576457      43.61205011
Pb      -9.43737182      -8.44104195      43.61205011
Pb      -9.43737182       5.62736131      43.61205011
Pb      -9.43737182      19.69576457      43.61205011
Pb      -3.14579061      -8.44104195      43.61205011
Pb      -3.14579061       5.62736131      43.61205011
Pb      -3.14579061      19.69576457      43.61205011
Pb       3.14579061      -8.44104195      43.61205011
Pb       3.14579061       5.62736131      43.61205011
Pb       3.14579061      19.69576457      43.61205011
Pb       9.43737182      -8.44104195      43.61205011
Pb       9.43737182       5.62736131      43.61205011
Pb       9.43737182      19.69576457      43.61205011
Pb      15.72895302      -8.44104195      43.61205011
Pb      15.72895302       5.62736131      43.61205011
Pb      15.72895302      19.69576457      43.61205011
Pb     -15.72895302     -14.06840326      46.42573077
Pb     -15.72895302       0.00000000      46.42573077
Pb     -15.72895302      14.06840326      46.42573077
Pb      -9.43737182     -14.06840326      46.42573077
Pb      -9.43737182       0.00000000      46.42573077
Pb      -9.43737182      14.06840326      46.42573077
Pb      -3.14579061     -14.06840326      46.42573077
Pb      -3.14579061       0.00000000      46.42573077
Pb      -3.14579061      14.06840326      46.42573077
Pb       3.14579061     -14.06840326      46.42573077
Pb       3.14579061       0.00000000      46.42573077
Pb       3.14579061      14.06840326      46.42573077
Pb       9.43737182     -14.06840326      46.42573077
Pb       9.43737182       0.00000000      46.42573077
Pb       9.43737182      14.06840326      46.42573077
Pb      15.72895302     -14.06840326      46.42573077
Pb      15.72895302       0.00000000      46.42573077
Pb      15.72895302      14.06840326      46.42573077
Pb     -15.72895302      -5.62736130      49.23941142
Pb     -15.72895302       8.44104196      49.23941142
Pb     -15.72895302      22.50944522      49.23941142
Pb      -9.43737182      -5.62736130      49.23941142
Pb      -9.43737182       8.44104196      49.23941142
Pb      -9.43737182      22.50944522      49.23941142
Pb      -3.14579061      -5.62736130      49.23941142
Pb      -3.14579061       8.44104196      49.23941142
Pb      -3.14579061      22.50944522      49.23941142
Pb       3.14579061      -5.62736130      49.23941142
Pb       3.14579061       8.44104196      49.23941142
Pb       3.14579061      22.50944522      49.23941142
Pb       9.43737182      -5.62736130      49.23941142
Pb       9.43737182       8.44104196      49.23941142
Pb       9.43737182      22.50944522      49.23941142
Pb      15.72895302      -5.62736130      49.23941142
Pb      15.72895302       8.44104196      49.23941142
Pb      15.72895302      22.50944522      49.23941142
Pb     -15.72895302     -11.25472261      52.05309207
Pb     -15.72895302       2.81368065      52.05309207
Pb     -15.72895302      16.88208391      52.05309207
Pb      -9.43737182     -11.25472261      52.05309207
Pb      -9.43737182       2.81368065      52.05309207
Pb      -9.43737182      16.88208391      52.05309207
Pb      -3.14579061     -11.25472261      52.05309207
Pb      -3.14579061       2.81368065      52.05309207
Pb      -3.14579061      16.88208391      52.05309207
Pb       3.14579061     -11.25472261      52.05309207
Pb       3.14579061       2.81368065      52.05309207
Pb       3.14579061      16.88208391      52.05309207
Pb       9.43737182     -11.25472261      52.05309207
Pb       9.43737182       2.81368065      52.05309207
Pb       9.43737182      16.88208391      52.05309207
Pb      15.72895302     -11.25472261      52.05309207
Pb      15.72895302       2.81368065      52.05309207
Pb      15.72895302      16.88208391      52.05309207
Pb     -15.72895302      -2.81368065      54.86677272
Pb     -15.72895302      11.25472261      54.86677272
Pb     -15.72895302      25.32312587      54.86677272
Pb      -9.43737182      -2.81368065      54.86677272
Pb      -9.43737182      11.25472261      54.86677272
Pb      -9.43737182      25.32312587      54.86677272
Pb      -3.14579061      -2.81368065      54.86677272
Pb      -3.14579061      11.25472261      54.86677272
Pb      -3.14579061      25.32312587      54.86677272
Pb       3.14579061      -2.81368065      54.86677272
Pb       3.14579061      11.25472261      54.86677272
Pb       3.14579061      25.32312587      54.86677272
Pb       9.43737182      -2.81368065      54.86677272
Pb       9.43737182      11.25472261      54.86677272
Pb       9.43737182      25.32312587      54.86677272
Pb      15.72895302      -2.81368065      54.86677272
Pb      15.72895302      11.25472261      54.86677272
Pb      15.72895302      25.32312587      54.86677272
Pb     -15.72895302      -8.44104195      57.68045338
Pb     -15.72895302       5.62736131      57.68045338
Pb     -15.72895302      19.69576457      57.68045338
Pb      -9.43737182      -8.44104195      57.68045338
Pb      -9.43737182       5.62736131      57.68045338
Pb      -9.43737182      19.69576457      57.68045338
Pb      -3.14579061      -8.44104195      57.68045338
Pb      -3.14579061       5.62736131      57.68045338
Pb      -3.14579061      19.69576457      57.68045338
Pb       3.14579061      -8.44104195      57.68045338
Pb       3.14579061       5.62736131      57.68045338
Pb       3.14579061      19.69576457      57.68045338
Pb       9.43737182      -8.44104195      57.68045338
Pb       9.43737182       5.62736131      57.68045338
Pb       9.43737182      19.69576457      57.68045338
Pb      15.72895302      -8.44104195      57.68045338
Pb      15.72895302       5.62736131      57.68045338
Pb      15.72895302      19.69576457      57.68045338
Pb     -15.72895302     -14.06840326      60.49413403
Pb     -15.72895302       0.00000000      60.49413403
Pb     -15.72895302      14.06840326      60.49413403
Pb      -9.43737182     -14.06840326      60.49413403
Pb      -9.43737182       0.00000000      60.49413403
Pb      -9.43737182      14.06840326      60.49413403
Pb      -3.14579061     -14.06840326      60.49413403
Pb      -3.14579061       0.00000000      60.49413403
Pb      -3.14579061      14.06840326      60.49413403
Pb       3.14579061     -14.06840326      60.49413403
Pb       3.14579061       0.00000000      60.49413403
Pb       3.14579061      14.06840326      60.49413403
Pb       9.43737182     -14.06840326      60.49413403
Pb       9.43737182       0.00000000      60.49413403
Pb       9.43737182      14.06840326      60.49413403
Pb      15.72895302     -14.06840326      60.49413403
Pb      15.72895302       0.00000000      60.49413403
Pb      15.72895302      14.06840326      60.49413403
Pb     -15.72895302      -5.62736130      63.30781468
Pb     -15.72895302       8.44104196      63.30781468
Pb     -15.72895302      22.50944522      63.30781468
Pb      -9.43737182      -5.62736130      63.30781468
Pb      -9.43737182       8.44104196      63.30781468
Pb      -9.43737182      22.50944522      63.30781468
Pb      -3.14579061      -5.62736130      63.30781468
Pb      -3.14579061       8.44104196      63.30781468
Pb      -3.14579061      22.50944522      63.30781468
Pb       3.14579061      -5.62736130      63.30781468
Pb       3.14579061       8.44104196      63.30781468
Pb       3.14579061      22.50944522      63.30781468
Pb       9.43737182      -5.62736130      63.30781468
Pb       9.43737182       8.44104196      63.30781468
Pb       9.43737182      22.50944522      63.30781468
Pb      15.72895302      -5.62736130      63.30781468
Pb      15.72895302       8.44104196      63.30781468
Pb      15.72895302      22.50944522      63.30781468
Pb     -15.72895302     -11.25472261      66.12149533
Pb     -15.72895302       2.81368065      66.12149533
Pb     -15.72895302      16.88208391      66.12149533
Pb      -9.43737182     -11.25472261      66.12149533
Pb      -9.43737182       2.81368065      66.12149533
Pb      -9.43737182      16.88208391      66.12149533
Pb      -3.14579061     -11.25472261      66.12149533
Pb      -3.14579061       2.81368065      66.12149533
Pb      -3.14579061      16.88208391      66.12149533
Pb       3.14579061     -11.25472261      66.12149533
Pb       3.14579061       2.81368065      66.12149533
Pb       3.14579061      16.88208391      66.12149533
Pb       9.43737182     -11.25472261      66.12149533
Pb       9.43737182       2.81368065      66.12149533
Pb       9.43737182      16.88208391      66.12149533
Pb      15.72895302     -11.25472261      66.12149533
Pb      15.72895302       2.81368065      66.12149533
Pb      15.72895302      16.88208391      66.12149533
Pb     -15.72895302      -2.81368065      68.93517599
Pb     -15.72895302      11.25472261      68.93517599
Pb     -15.72895302      25.32312587      68.93517599
Pb      -9.43737182      -2.81368065      68.93517599
Pb      -9.43737182      11.25472261      68.93517599
Pb      -9.43737182      25.32312587      68.93517599
Pb      -3.14579061      -2.81368065      68.93517599
Pb      -3.14579061      11.25472261      68.93517599
Pb      -3.14579061      25.32312587      68.93517599
Pb       3.14579061      -2.81368065      68.93517599
Pb       3.14579061      11.25472261      68.93517599
Pb       3.14579061      25.32312587      68.93517599
Pb       9.43737182      -2.81368065      68.93517599
Pb       9.43737182      11.25472261      68.93517599
Pb       9.43737182      25.32312587      68.93517599
Pb      15.72895302      -2.81368065      68.93517599
Pb      15.72895302      11.25472261      68.93517599
Pb      15.72895302      25.32312587      68.93517599
Pb     -15.72895302      -8.44104195      71.74885664
Pb     -15.72895302       5.62736131      71.74885664
Pb     -15.72895302      19.69576457      71.74885664
Pb      -9.43737182      -8.44104195      71.74885664
Pb      -9.43737182       5.62736131      71.74885664
Pb      -9.43737182      19.69576457      71.74885664
Pb      -3.14579061      -8.44104195      71.74885664
Pb      -3.14579061       5.62736131      71.74885664
Pb      -3.14579061      19.69576457      71.74885664
Pb       3.14579061      -8.44104195      71.74885664
Pb       3.14579061       5.62736131      71.74885664
Pb       3.14579061      19.69576457      71.74885664
Pb       9.43737182      -8.44104195      71.74885664
Pb       9.43737182       5.62736131      71.74885664
Pb       9.43737182      19.69576457      71.74885664
Pb      15.72895302      -8.44104195      71.74885664
Pb      15.72895302       5.62736131      71.74885664
Pb      15.72895302      19.69576457      71.74885664
