# Supplementary material for: What Happens at Surfaces and Grain Boundaries of Halide Perovskites: Insights from Reactive Molecular Dynamics Simulations of CsPbI3
Source: ACS Appl Mater Interfaces. 2022 Aug 30;14(36):40841–50. doi: 10.1021/acsami.2c09239 (PMC9478958; doi:10.1021/acsami.2c09239)
Supplement: Supplementary file 2 — am2c09239_si_002.zip [file am2c09239_si_002.zip › supplementary-structures/perovskite-slabs/pristine-slabs-stability/O020_Orthorhombic_Pb-poor.xyz]

3216
Lattice="53.96091228 0.0 0.0 0.0 49.92471456 0.0 0.0 0.0 120.0" Properties=species:S:1:pos:R:3 pbc="T T T"
Cs       7.81688802       2.49623573      82.58014071
Cs       7.81688802      14.97741437      82.58014071
Cs       7.81688802      27.45859301      82.58014071
Cs       7.81688802      39.93977165      82.58014071
Cs      16.81037340       2.49623573      82.58014071
Cs      16.81037340      14.97741437      82.58014071
Cs      16.81037340      27.45859301      82.58014071
Cs      16.81037340      39.93977165      82.58014071
Cs      25.80385878       2.49623573      82.58014071
Cs      25.80385878      14.97741437      82.58014071
Cs      25.80385878      27.45859301      82.58014071
Cs      25.80385878      39.93977165      82.58014071
Cs      34.79734416       2.49623573      82.58014071
Cs      34.79734416      14.97741437      82.58014071
Cs      34.79734416      27.45859301      82.58014071
Cs      34.79734416      39.93977165      82.58014071
Cs      43.79082954       2.49623573      82.58014071
Cs      43.79082954      14.97741437      82.58014071
Cs      43.79082954      27.45859301      82.58014071
Cs      43.79082954      39.93977165      82.58014071
Cs      52.78431492       2.49623573      82.58014071
Cs      52.78431492      14.97741437      82.58014071
Cs      52.78431492      27.45859301      82.58014071
Cs      52.78431492      39.93977165      82.58014071
Cs       3.32014533       2.49623573      86.29734814
Cs       3.32014533      14.97741437      86.29734814
Cs       3.32014533      27.45859301      86.29734814
Cs       3.32014533      39.93977165      86.29734814
Cs      12.31363071       2.49623573      86.29734814
Cs      12.31363071      14.97741437      86.29734814
Cs      12.31363071      27.45859301      86.29734814
Cs      12.31363071      39.93977165      86.29734814
Cs      21.30711609       2.49623573      86.29734814
Cs      21.30711609      14.97741437      86.29734814
Cs      21.30711609      27.45859301      86.29734814
Cs      21.30711609      39.93977165      86.29734814
Cs      30.30060147       2.49623573      86.29734814
Cs      30.30060147      14.97741437      86.29734814
Cs      30.30060147      27.45859301      86.29734814
Cs      30.30060147      39.93977165      86.29734814
Cs      39.29408685       2.49623573      86.29734814
Cs      39.29408685      14.97741437      86.29734814
Cs      39.29408685      27.45859301      86.29734814
Cs      39.29408685      39.93977165      86.29734814
Cs      48.28757223       2.49623573      86.29734814
Cs      48.28757223      14.97741437      86.29734814
Cs      48.28757223      27.45859301      86.29734814
Cs      48.28757223      39.93977165      86.29734814
Cs       4.77399149       8.73682505      86.79371729
Cs       4.77399149      21.21800369      86.79371729
Cs       4.77399149      33.69918233      86.79371729
Cs       4.77399149      46.18036097      86.79371729
Cs      13.76747687       8.73682505      86.79371729
Cs      13.76747687      21.21800369      86.79371729
Cs      13.76747687      33.69918233      86.79371729
Cs      13.76747687      46.18036097      86.79371729
Cs      22.76096225       8.73682505      86.79371729
Cs      22.76096225      21.21800369      86.79371729
Cs      22.76096225      33.69918233      86.79371729
Cs      22.76096225      46.18036097      86.79371729
Cs      31.75444763       8.73682505      86.79371729
Cs      31.75444763      21.21800369      86.79371729
Cs      31.75444763      33.69918233      86.79371729
Cs      31.75444763      46.18036097      86.79371729
Cs      40.74793301       8.73682505      86.79371729
Cs      40.74793301      21.21800369      86.79371729
Cs      40.74793301      33.69918233      86.79371729
Cs      40.74793301      46.18036097      86.79371729
Cs      49.74141839       8.73682505      86.79371729
Cs      49.74141839      21.21800369      86.79371729
Cs      49.74141839      33.69918233      86.79371729
Cs      49.74141839      46.18036097      86.79371729
Cs       0.27724880       8.73682505      82.08377152
Cs       0.27724880      21.21800369      82.08377152
Cs       0.27724880      33.69918233      82.08377152
Cs       0.27724880      46.18036097      82.08377152
Cs       9.27073418       8.73682505      82.08377152
Cs       9.27073418      21.21800369      82.08377152
Cs       9.27073418      33.69918233      82.08377152
Cs       9.27073418      46.18036097      82.08377152
Cs      18.26421956       8.73682505      82.08377152
Cs      18.26421956      21.21800369      82.08377152
Cs      18.26421956      33.69918233      82.08377152
Cs      18.26421956      46.18036097      82.08377152
Cs      27.25770494       8.73682505      82.08377152
Cs      27.25770494      21.21800369      82.08377152
Cs      27.25770494      33.69918233      82.08377152
Cs      27.25770494      46.18036097      82.08377152
Cs      36.25119032       8.73682505      82.08377152
Cs      36.25119032      21.21800369      82.08377152
Cs      36.25119032      33.69918233      82.08377152
Cs      36.25119032      46.18036097      82.08377152
Cs      45.24467570       8.73682505      82.08377152
Cs      45.24467570      21.21800369      82.08377152
Cs      45.24467570      33.69918233      82.08377152
Cs      45.24467570      46.18036097      82.08377152
Cs       7.81688802       2.49623573      74.15298747
Cs       7.81688802      14.97741437      74.15298747
Cs       7.81688802      27.45859301      74.15298747
Cs       7.81688802      39.93977165      74.15298747
Cs      16.81037340       2.49623573      74.15298747
Cs      16.81037340      14.97741437      74.15298747
Cs      16.81037340      27.45859301      74.15298747
Cs      16.81037340      39.93977165      74.15298747
Cs      25.80385878       2.49623573      74.15298747
Cs      25.80385878      14.97741437      74.15298747
Cs      25.80385878      27.45859301      74.15298747
Cs      25.80385878      39.93977165      74.15298747
Cs      34.79734416       2.49623573      74.15298747
Cs      34.79734416      14.97741437      74.15298747
Cs      34.79734416      27.45859301      74.15298747
Cs      34.79734416      39.93977165      74.15298747
Cs      43.79082954       2.49623573      74.15298747
Cs      43.79082954      14.97741437      74.15298747
Cs      43.79082954      27.45859301      74.15298747
Cs      43.79082954      39.93977165      74.15298747
Cs      52.78431492       2.49623573      74.15298747
Cs      52.78431492      14.97741437      74.15298747
Cs      52.78431492      27.45859301      74.15298747
Cs      52.78431492      39.93977165      74.15298747
Cs       3.32014533       2.49623573      77.87019490
Cs       3.32014533      14.97741437      77.87019490
Cs       3.32014533      27.45859301      77.87019490
Cs       3.32014533      39.93977165      77.87019490
Cs      12.31363071       2.49623573      77.87019490
Cs      12.31363071      14.97741437      77.87019490
Cs      12.31363071      27.45859301      77.87019490
Cs      12.31363071      39.93977165      77.87019490
Cs      21.30711609       2.49623573      77.87019490
Cs      21.30711609      14.97741437      77.87019490
Cs      21.30711609      27.45859301      77.87019490
Cs      21.30711609      39.93977165      77.87019490
Cs      30.30060147       2.49623573      77.87019490
Cs      30.30060147      14.97741437      77.87019490
Cs      30.30060147      27.45859301      77.87019490
Cs      30.30060147      39.93977165      77.87019490
Cs      39.29408685       2.49623573      77.87019490
Cs      39.29408685      14.97741437      77.87019490
Cs      39.29408685      27.45859301      77.87019490
Cs      39.29408685      39.93977165      77.87019490
Cs      48.28757223       2.49623573      77.87019490
Cs      48.28757223      14.97741437      77.87019490
Cs      48.28757223      27.45859301      77.87019490
Cs      48.28757223      39.93977165      77.87019490
Cs       4.77399149       8.73682505      78.36656405
Cs       4.77399149      21.21800369      78.36656405
Cs       4.77399149      33.69918233      78.36656405
Cs       4.77399149      46.18036097      78.36656405
Cs      13.76747687       8.73682505      78.36656405
Cs      13.76747687      21.21800369      78.36656405
Cs      13.76747687      33.69918233      78.36656405
Cs      13.76747687      46.18036097      78.36656405
Cs      22.76096225       8.73682505      78.36656405
Cs      22.76096225      21.21800369      78.36656405
Cs      22.76096225      33.69918233      78.36656405
Cs      22.76096225      46.18036097      78.36656405
Cs      31.75444763       8.73682505      78.36656405
Cs      31.75444763      21.21800369      78.36656405
Cs      31.75444763      33.69918233      78.36656405
Cs      31.75444763      46.18036097      78.36656405
Cs      40.74793301       8.73682505      78.36656405
Cs      40.74793301      21.21800369      78.36656405
Cs      40.74793301      33.69918233      78.36656405
Cs      40.74793301      46.18036097      78.36656405
Cs      49.74141839       8.73682505      78.36656405
Cs      49.74141839      21.21800369      78.36656405
Cs      49.74141839      33.69918233      78.36656405
Cs      49.74141839      46.18036097      78.36656405
Cs       0.27724880       8.73682505      73.65661828
Cs       0.27724880      21.21800369      73.65661828
Cs       0.27724880      33.69918233      73.65661828
Cs       0.27724880      46.18036097      73.65661828
Cs       9.27073418       8.73682505      73.65661828
Cs       9.27073418      21.21800369      73.65661828
Cs       9.27073418      33.69918233      73.65661828
Cs       9.27073418      46.18036097      73.65661828
Cs      18.26421956       8.73682505      73.65661828
Cs      18.26421956      21.21800369      73.65661828
Cs      18.26421956      33.69918233      73.65661828
Cs      18.26421956      46.18036097      73.65661828
Cs      27.25770494       8.73682505      73.65661828
Cs      27.25770494      21.21800369      73.65661828
Cs      27.25770494      33.69918233      73.65661828
Cs      27.25770494      46.18036097      73.65661828
Cs      36.25119032       8.73682505      73.65661828
Cs      36.25119032      21.21800369      73.65661828
Cs      36.25119032      33.69918233      73.65661828
Cs      36.25119032      46.18036097      73.65661828
Cs      45.24467570       8.73682505      73.65661828
Cs      45.24467570      21.21800369      73.65661828
Cs      45.24467570      33.69918233      73.65661828
Cs      45.24467570      46.18036097      73.65661828
Cs       7.81688802       2.49623573      65.72583423
Cs       7.81688802      14.97741437      65.72583423
Cs       7.81688802      27.45859301      65.72583423
Cs       7.81688802      39.93977165      65.72583423
Cs      16.81037340       2.49623573      65.72583423
Cs      16.81037340      14.97741437      65.72583423
Cs      16.81037340      27.45859301      65.72583423
Cs      16.81037340      39.93977165      65.72583423
Cs      25.80385878       2.49623573      65.72583423
Cs      25.80385878      14.97741437      65.72583423
Cs      25.80385878      27.45859301      65.72583423
Cs      25.80385878      39.93977165      65.72583423
Cs      34.79734416       2.49623573      65.72583423
Cs      34.79734416      14.97741437      65.72583423
Cs      34.79734416      27.45859301      65.72583423
Cs      34.79734416      39.93977165      65.72583423
Cs      43.79082954       2.49623573      65.72583423
Cs      43.79082954      14.97741437      65.72583423
Cs      43.79082954      27.45859301      65.72583423
Cs      43.79082954      39.93977165      65.72583423
Cs      52.78431492       2.49623573      65.72583423
Cs      52.78431492      14.97741437      65.72583423
Cs      52.78431492      27.45859301      65.72583423
Cs      52.78431492      39.93977165      65.72583423
Cs       3.32014533       2.49623573      69.44304166
Cs       3.32014533      14.97741437      69.44304166
Cs       3.32014533      27.45859301      69.44304166
Cs       3.32014533      39.93977165      69.44304166
Cs      12.31363071       2.49623573      69.44304166
Cs      12.31363071      14.97741437      69.44304166
Cs      12.31363071      27.45859301      69.44304166
Cs      12.31363071      39.93977165      69.44304166
Cs      21.30711609       2.49623573      69.44304166
Cs      21.30711609      14.97741437      69.44304166
Cs      21.30711609      27.45859301      69.44304166
Cs      21.30711609      39.93977165      69.44304166
Cs      30.30060147       2.49623573      69.44304166
Cs      30.30060147      14.97741437      69.44304166
Cs      30.30060147      27.45859301      69.44304166
Cs      30.30060147      39.93977165      69.44304166
Cs      39.29408685       2.49623573      69.44304166
Cs      39.29408685      14.97741437      69.44304166
Cs      39.29408685      27.45859301      69.44304166
Cs      39.29408685      39.93977165      69.44304166
Cs      48.28757223       2.49623573      69.44304166
Cs      48.28757223      14.97741437      69.44304166
Cs      48.28757223      27.45859301      69.44304166
Cs      48.28757223      39.93977165      69.44304166
Cs       4.77399149       8.73682505      69.93941081
Cs       4.77399149      21.21800369      69.93941081
Cs       4.77399149      33.69918233      69.93941081
Cs       4.77399149      46.18036097      69.93941081
Cs      13.76747687       8.73682505      69.93941081
Cs      13.76747687      21.21800369      69.93941081
Cs      13.76747687      33.69918233      69.93941081
Cs      13.76747687      46.18036097      69.93941081
Cs      22.76096225       8.73682505      69.93941081
Cs      22.76096225      21.21800369      69.93941081
Cs      22.76096225      33.69918233      69.93941081
Cs      22.76096225      46.18036097      69.93941081
Cs      31.75444763       8.73682505      69.93941081
Cs      31.75444763      21.21800369      69.93941081
Cs      31.75444763      33.69918233      69.93941081
Cs      31.75444763      46.18036097      69.93941081
Cs      40.74793301       8.73682505      69.93941081
Cs      40.74793301      21.21800369      69.93941081
Cs      40.74793301      33.69918233      69.93941081
Cs      40.74793301      46.18036097      69.93941081
Cs      49.74141839       8.73682505      69.93941081
Cs      49.74141839      21.21800369      69.93941081
Cs      49.74141839      33.69918233      69.93941081
Cs      49.74141839      46.18036097      69.93941081
Cs       0.27724880       8.73682505      65.22946504
Cs       0.27724880      21.21800369      65.22946504
Cs       0.27724880      33.69918233      65.22946504
Cs       0.27724880      46.18036097      65.22946504
Cs       9.27073418       8.73682505      65.22946504
Cs       9.27073418      21.21800369      65.22946504
Cs       9.27073418      33.69918233      65.22946504
Cs       9.27073418      46.18036097      65.22946504
Cs      18.26421956       8.73682505      65.22946504
Cs      18.26421956      21.21800369      65.22946504
Cs      18.26421956      33.69918233      65.22946504
Cs      18.26421956      46.18036097      65.22946504
Cs      27.25770494       8.73682505      65.22946504
Cs      27.25770494      21.21800369      65.22946504
Cs      27.25770494      33.69918233      65.22946504
Cs      27.25770494      46.18036097      65.22946504
Cs      36.25119032       8.73682505      65.22946504
Cs      36.25119032      21.21800369      65.22946504
Cs      36.25119032      33.69918233      65.22946504
Cs      36.25119032      46.18036097      65.22946504
Cs      45.24467570       8.73682505      65.22946504
Cs      45.24467570      21.21800369      65.22946504
Cs      45.24467570      33.69918233      65.22946504
Cs      45.24467570      46.18036097      65.22946504
Cs       7.81688802       2.49623573      57.29868099
Cs       7.81688802      14.97741437      57.29868099
Cs       7.81688802      27.45859301      57.29868099
Cs       7.81688802      39.93977165      57.29868099
Cs      16.81037340       2.49623573      57.29868099
Cs      16.81037340      14.97741437      57.29868099
Cs      16.81037340      27.45859301      57.29868099
Cs      16.81037340      39.93977165      57.29868099
Cs      25.80385878       2.49623573      57.29868099
Cs      25.80385878      14.97741437      57.29868099
Cs      25.80385878      27.45859301      57.29868099
Cs      25.80385878      39.93977165      57.29868099
Cs      34.79734416       2.49623573      57.29868099
Cs      34.79734416      14.97741437      57.29868099
Cs      34.79734416      27.45859301      57.29868099
Cs      34.79734416      39.93977165      57.29868099
Cs      43.79082954       2.49623573      57.29868099
Cs      43.79082954      14.97741437      57.29868099
Cs      43.79082954      27.45859301      57.29868099
Cs      43.79082954      39.93977165      57.29868099
Cs      52.78431492       2.49623573      57.29868099
Cs      52.78431492      14.97741437      57.29868099
Cs      52.78431492      27.45859301      57.29868099
Cs      52.78431492      39.93977165      57.29868099
Cs       3.32014533       2.49623573      61.01588842
Cs       3.32014533      14.97741437      61.01588842
Cs       3.32014533      27.45859301      61.01588842
Cs       3.32014533      39.93977165      61.01588842
Cs      12.31363071       2.49623573      61.01588842
Cs      12.31363071      14.97741437      61.01588842
Cs      12.31363071      27.45859301      61.01588842
Cs      12.31363071      39.93977165      61.01588842
Cs      21.30711609       2.49623573      61.01588842
Cs      21.30711609      14.97741437      61.01588842
Cs      21.30711609      27.45859301      61.01588842
Cs      21.30711609      39.93977165      61.01588842
Cs      30.30060147       2.49623573      61.01588842
Cs      30.30060147      14.97741437      61.01588842
Cs      30.30060147      27.45859301      61.01588842
Cs      30.30060147      39.93977165      61.01588842
Cs      39.29408685       2.49623573      61.01588842
Cs      39.29408685      14.97741437      61.01588842
Cs      39.29408685      27.45859301      61.01588842
Cs      39.29408685      39.93977165      61.01588842
Cs      48.28757223       2.49623573      61.01588842
Cs      48.28757223      14.97741437      61.01588842
Cs      48.28757223      27.45859301      61.01588842
Cs      48.28757223      39.93977165      61.01588842
Cs       4.77399149       8.73682505      61.51225757
Cs       4.77399149      21.21800369      61.51225757
Cs       4.77399149      33.69918233      61.51225757
Cs       4.77399149      46.18036097      61.51225757
Cs      13.76747687       8.73682505      61.51225757
Cs      13.76747687      21.21800369      61.51225757
Cs      13.76747687      33.69918233      61.51225757
Cs      13.76747687      46.18036097      61.51225757
Cs      22.76096225       8.73682505      61.51225757
Cs      22.76096225      21.21800369      61.51225757
Cs      22.76096225      33.69918233      61.51225757
Cs      22.76096225      46.18036097      61.51225757
Cs      31.75444763       8.73682505      61.51225757
Cs      31.75444763      21.21800369      61.51225757
Cs      31.75444763      33.69918233      61.51225757
Cs      31.75444763      46.18036097      61.51225757
Cs      40.74793301       8.73682505      61.51225757
Cs      40.74793301      21.21800369      61.51225757
Cs      40.74793301      33.69918233      61.51225757
Cs      40.74793301      46.18036097      61.51225757
Cs      49.74141839       8.73682505      61.51225757
Cs      49.74141839      21.21800369      61.51225757
Cs      49.74141839      33.69918233      61.51225757
Cs      49.74141839      46.18036097      61.51225757
Cs       0.27724880       8.73682505      56.80231180
Cs       0.27724880      21.21800369      56.80231180
Cs       0.27724880      33.69918233      56.80231180
Cs       0.27724880      46.18036097      56.80231180
Cs       9.27073418       8.73682505      56.80231180
Cs       9.27073418      21.21800369      56.80231180
Cs       9.27073418      33.69918233      56.80231180
Cs       9.27073418      46.18036097      56.80231180
Cs      18.26421956       8.73682505      56.80231180
Cs      18.26421956      21.21800369      56.80231180
Cs      18.26421956      33.69918233      56.80231180
Cs      18.26421956      46.18036097      56.80231180
Cs      27.25770494       8.73682505      56.80231180
Cs      27.25770494      21.21800369      56.80231180
Cs      27.25770494      33.69918233      56.80231180
Cs      27.25770494      46.18036097      56.80231180
Cs      36.25119032       8.73682505      56.80231180
Cs      36.25119032      21.21800369      56.80231180
Cs      36.25119032      33.69918233      56.80231180
Cs      36.25119032      46.18036097      56.80231180
Cs      45.24467570       8.73682505      56.80231180
Cs      45.24467570      21.21800369      56.80231180
Cs      45.24467570      33.69918233      56.80231180
Cs      45.24467570      46.18036097      56.80231180
Cs       7.81688802       2.49623573      48.87152775
Cs       7.81688802      14.97741437      48.87152775
Cs       7.81688802      27.45859301      48.87152775
Cs       7.81688802      39.93977165      48.87152775
Cs      16.81037340       2.49623573      48.87152775
Cs      16.81037340      14.97741437      48.87152775
Cs      16.81037340      27.45859301      48.87152775
Cs      16.81037340      39.93977165      48.87152775
Cs      25.80385878       2.49623573      48.87152775
Cs      25.80385878      14.97741437      48.87152775
Cs      25.80385878      27.45859301      48.87152775
Cs      25.80385878      39.93977165      48.87152775
Cs      34.79734416       2.49623573      48.87152775
Cs      34.79734416      14.97741437      48.87152775
Cs      34.79734416      27.45859301      48.87152775
Cs      34.79734416      39.93977165      48.87152775
Cs      43.79082954       2.49623573      48.87152775
Cs      43.79082954      14.97741437      48.87152775
Cs      43.79082954      27.45859301      48.87152775
Cs      43.79082954      39.93977165      48.87152775
Cs      52.78431492       2.49623573      48.87152775
Cs      52.78431492      14.97741437      48.87152775
Cs      52.78431492      27.45859301      48.87152775
Cs      52.78431492      39.93977165      48.87152775
Cs       3.32014533       2.49623573      52.58873518
Cs       3.32014533      14.97741437      52.58873518
Cs       3.32014533      27.45859301      52.58873518
Cs       3.32014533      39.93977165      52.58873518
Cs      12.31363071       2.49623573      52.58873518
Cs      12.31363071      14.97741437      52.58873518
Cs      12.31363071      27.45859301      52.58873518
Cs      12.31363071      39.93977165      52.58873518
Cs      21.30711609       2.49623573      52.58873518
Cs      21.30711609      14.97741437      52.58873518
Cs      21.30711609      27.45859301      52.58873518
Cs      21.30711609      39.93977165      52.58873518
Cs      30.30060147       2.49623573      52.58873518
Cs      30.30060147      14.97741437      52.58873518
Cs      30.30060147      27.45859301      52.58873518
Cs      30.30060147      39.93977165      52.58873518
Cs      39.29408685       2.49623573      52.58873518
Cs      39.29408685      14.97741437      52.58873518
Cs      39.29408685      27.45859301      52.58873518
Cs      39.29408685      39.93977165      52.58873518
Cs      48.28757223       2.49623573      52.58873518
Cs      48.28757223      14.97741437      52.58873518
Cs      48.28757223      27.45859301      52.58873518
Cs      48.28757223      39.93977165      52.58873518
Cs       4.77399149       8.73682505      53.08510433
Cs       4.77399149      21.21800369      53.08510433
Cs       4.77399149      33.69918233      53.08510433
Cs       4.77399149      46.18036097      53.08510433
Cs      13.76747687       8.73682505      53.08510433
Cs      13.76747687      21.21800369      53.08510433
Cs      13.76747687      33.69918233      53.08510433
Cs      13.76747687      46.18036097      53.08510433
Cs      22.76096225       8.73682505      53.08510433
Cs      22.76096225      21.21800369      53.08510433
Cs      22.76096225      33.69918233      53.08510433
Cs      22.76096225      46.18036097      53.08510433
Cs      31.75444763       8.73682505      53.08510433
Cs      31.75444763      21.21800369      53.08510433
Cs      31.75444763      33.69918233      53.08510433
Cs      31.75444763      46.18036097      53.08510433
Cs      40.74793301       8.73682505      53.08510433
Cs      40.74793301      21.21800369      53.08510433
Cs      40.74793301      33.69918233      53.08510433
Cs      40.74793301      46.18036097      53.08510433
Cs      49.74141839       8.73682505      53.08510433
Cs      49.74141839      21.21800369      53.08510433
Cs      49.74141839      33.69918233      53.08510433
Cs      49.74141839      46.18036097      53.08510433
Cs       0.27724880       8.73682505      48.37515856
Cs       0.27724880      21.21800369      48.37515856
Cs       0.27724880      33.69918233      48.37515856
Cs       0.27724880      46.18036097      48.37515856
Cs       9.27073418       8.73682505      48.37515856
Cs       9.27073418      21.21800369      48.37515856
Cs       9.27073418      33.69918233      48.37515856
Cs       9.27073418      46.18036097      48.37515856
Cs      18.26421956       8.73682505      48.37515856
Cs      18.26421956      21.21800369      48.37515856
Cs      18.26421956      33.69918233      48.37515856
Cs      18.26421956      46.18036097      48.37515856
Cs      27.25770494       8.73682505      48.37515856
Cs      27.25770494      21.21800369      48.37515856
Cs      27.25770494      33.69918233      48.37515856
Cs      27.25770494      46.18036097      48.37515856
Cs      36.25119032       8.73682505      48.37515856
Cs      36.25119032      21.21800369      48.37515856
Cs      36.25119032      33.69918233      48.37515856
Cs      36.25119032      46.18036097      48.37515856
Cs      45.24467570       8.73682505      48.37515856
Cs      45.24467570      21.21800369      48.37515856
Cs      45.24467570      33.69918233      48.37515856
Cs      45.24467570      46.18036097      48.37515856
Cs       7.81688802       2.49623573      40.44437451
Cs       7.81688802      14.97741437      40.44437451
Cs       7.81688802      27.45859301      40.44437451
Cs       7.81688802      39.93977165      40.44437451
Cs      16.81037340       2.49623573      40.44437451
Cs      16.81037340      14.97741437      40.44437451
Cs      16.81037340      27.45859301      40.44437451
Cs      16.81037340      39.93977165      40.44437451
Cs      25.80385878       2.49623573      40.44437451
Cs      25.80385878      14.97741437      40.44437451
Cs      25.80385878      27.45859301      40.44437451
Cs      25.80385878      39.93977165      40.44437451
Cs      34.79734416       2.49623573      40.44437451
Cs      34.79734416      14.97741437      40.44437451
Cs      34.79734416      27.45859301      40.44437451
Cs      34.79734416      39.93977165      40.44437451
Cs      43.79082954       2.49623573      40.44437451
Cs      43.79082954      14.97741437      40.44437451
Cs      43.79082954      27.45859301      40.44437451
Cs      43.79082954      39.93977165      40.44437451
Cs      52.78431492       2.49623573      40.44437451
Cs      52.78431492      14.97741437      40.44437451
Cs      52.78431492      27.45859301      40.44437451
Cs      52.78431492      39.93977165      40.44437451
Cs       3.32014533       2.49623573      44.16158194
Cs       3.32014533      14.97741437      44.16158194
Cs       3.32014533      27.45859301      44.16158194
Cs       3.32014533      39.93977165      44.16158194
Cs      12.31363071       2.49623573      44.16158194
Cs      12.31363071      14.97741437      44.16158194
Cs      12.31363071      27.45859301      44.16158194
Cs      12.31363071      39.93977165      44.16158194
Cs      21.30711609       2.49623573      44.16158194
Cs      21.30711609      14.97741437      44.16158194
Cs      21.30711609      27.45859301      44.16158194
Cs      21.30711609      39.93977165      44.16158194
Cs      30.30060147       2.49623573      44.16158194
Cs      30.30060147      14.97741437      44.16158194
Cs      30.30060147      27.45859301      44.16158194
Cs      30.30060147      39.93977165      44.16158194
Cs      39.29408685       2.49623573      44.16158194
Cs      39.29408685      14.97741437      44.16158194
Cs      39.29408685      27.45859301      44.16158194
Cs      39.29408685      39.93977165      44.16158194
Cs      48.28757223       2.49623573      44.16158194
Cs      48.28757223      14.97741437      44.16158194
Cs      48.28757223      27.45859301      44.16158194
Cs      48.28757223      39.93977165      44.16158194
Cs       4.77399149       8.73682505      44.65795109
Cs       4.77399149      21.21800369      44.65795109
Cs       4.77399149      33.69918233      44.65795109
Cs       4.77399149      46.18036097      44.65795109
Cs      13.76747687       8.73682505      44.65795109
Cs      13.76747687      21.21800369      44.65795109
Cs      13.76747687      33.69918233      44.65795109
Cs      13.76747687      46.18036097      44.65795109
Cs      22.76096225       8.73682505      44.65795109
Cs      22.76096225      21.21800369      44.65795109
Cs      22.76096225      33.69918233      44.65795109
Cs      22.76096225      46.18036097      44.65795109
Cs      31.75444763       8.73682505      44.65795109
Cs      31.75444763      21.21800369      44.65795109
Cs      31.75444763      33.69918233      44.65795109
Cs      31.75444763      46.18036097      44.65795109
Cs      40.74793301       8.73682505      44.65795109
Cs      40.74793301      21.21800369      44.65795109
Cs      40.74793301      33.69918233      44.65795109
Cs      40.74793301      46.18036097      44.65795109
Cs      49.74141839       8.73682505      44.65795109
Cs      49.74141839      21.21800369      44.65795109
Cs      49.74141839      33.69918233      44.65795109
Cs      49.74141839      46.18036097      44.65795109
Cs       0.27724880       8.73682505      39.94800532
Cs       0.27724880      21.21800369      39.94800532
Cs       0.27724880      33.69918233      39.94800532
Cs       0.27724880      46.18036097      39.94800532
Cs       9.27073418       8.73682505      39.94800532
Cs       9.27073418      21.21800369      39.94800532
Cs       9.27073418      33.69918233      39.94800532
Cs       9.27073418      46.18036097      39.94800532
Cs      18.26421956       8.73682505      39.94800532
Cs      18.26421956      21.21800369      39.94800532
Cs      18.26421956      33.69918233      39.94800532
Cs      18.26421956      46.18036097      39.94800532
Cs      27.25770494       8.73682505      39.94800532
Cs      27.25770494      21.21800369      39.94800532
Cs      27.25770494      33.69918233      39.94800532
Cs      27.25770494      46.18036097      39.94800532
Cs      36.25119032       8.73682505      39.94800532
Cs      36.25119032      21.21800369      39.94800532
Cs      36.25119032      33.69918233      39.94800532
Cs      36.25119032      46.18036097      39.94800532
Cs      45.24467570       8.73682505      39.94800532
Cs      45.24467570      21.21800369      39.94800532
Cs      45.24467570      33.69918233      39.94800532
Cs      45.24467570      46.18036097      39.94800532
Cs       3.32014533       2.49623573      35.73442870
Cs       3.32014533      14.97741437      35.73442870
Cs       3.32014533      27.45859301      35.73442870
Cs       3.32014533      39.93977165      35.73442870
Cs      12.31363071       2.49623573      35.73442870
Cs      12.31363071      14.97741437      35.73442870
Cs      12.31363071      27.45859301      35.73442870
Cs      12.31363071      39.93977165      35.73442870
Cs      21.30711609       2.49623573      35.73442870
Cs      21.30711609      14.97741437      35.73442870
Cs      21.30711609      27.45859301      35.73442870
Cs      21.30711609      39.93977165      35.73442870
Cs      30.30060147       2.49623573      35.73442870
Cs      30.30060147      14.97741437      35.73442870
Cs      30.30060147      27.45859301      35.73442870
Cs      30.30060147      39.93977165      35.73442870
Cs      39.29408685       2.49623573      35.73442870
Cs      39.29408685      14.97741437      35.73442870
Cs      39.29408685      27.45859301      35.73442870
Cs      39.29408685      39.93977165      35.73442870
Cs      48.28757223       2.49623573      35.73442870
Cs      48.28757223      14.97741437      35.73442870
Cs      48.28757223      27.45859301      35.73442870
Cs      48.28757223      39.93977165      35.73442870
Cs       4.77399149       8.73682505      36.23079785
Cs       4.77399149      21.21800369      36.23079785
Cs       4.77399149      33.69918233      36.23079785
Cs       4.77399149      46.18036097      36.23079785
Cs      13.76747687       8.73682505      36.23079785
Cs      13.76747687      21.21800369      36.23079785
Cs      13.76747687      33.69918233      36.23079785
Cs      13.76747687      46.18036097      36.23079785
Cs      22.76096225       8.73682505      36.23079785
Cs      22.76096225      21.21800369      36.23079785
Cs      22.76096225      33.69918233      36.23079785
Cs      22.76096225      46.18036097      36.23079785
Cs      31.75444763       8.73682505      36.23079785
Cs      31.75444763      21.21800369      36.23079785
Cs      31.75444763      33.69918233      36.23079785
Cs      31.75444763      46.18036097      36.23079785
Cs      40.74793301       8.73682505      36.23079785
Cs      40.74793301      21.21800369      36.23079785
Cs      40.74793301      33.69918233      36.23079785
Cs      40.74793301      46.18036097      36.23079785
Cs      49.74141839       8.73682505      36.23079785
Cs      49.74141839      21.21800369      36.23079785
Cs      49.74141839      33.69918233      36.23079785
Cs      49.74141839      46.18036097      36.23079785
I       14.77483835      -0.12908495      34.41813516
I       14.77483835      12.35209369      34.41813516
I       14.77483835      24.83327233      34.41813516
I       14.77483835      37.31445097      34.41813516
I       23.76832373      -0.12908495      34.41813516
I       23.76832373      12.35209369      34.41813516
I       23.76832373      24.83327233      34.41813516
I       23.76832373      37.31445097      34.41813516
I       32.76180911      -0.12908495      34.41813516
I       32.76180911      12.35209369      34.41813516
I       32.76180911      24.83327233      34.41813516
I       32.76180911      37.31445097      34.41813516
I       41.75529449      -0.12908495      34.41813516
I       41.75529449      12.35209369      34.41813516
I       41.75529449      24.83327233      34.41813516
I       41.75529449      37.31445097      34.41813516
I       50.74877987      -0.12908495      34.41813516
I       50.74877987      12.35209369      34.41813516
I       50.74877987      24.83327233      34.41813516
I       50.74877987      37.31445097      34.41813516
I        2.31278412      11.36214573      37.54709139
I        2.31278412      23.84332437      37.54709139
I        2.31278412      36.32450301      37.54709139
I        2.31278412      48.80568165      37.54709139
I       11.30626950      11.36214573      37.54709139
I       11.30626950      23.84332437      37.54709139
I       11.30626950      36.32450301      37.54709139
I       11.30626950      48.80568165      37.54709139
I       20.29975488      11.36214573      37.54709139
I       20.29975488      23.84332437      37.54709139
I       20.29975488      36.32450301      37.54709139
I       20.29975488      48.80568165      37.54709139
I       29.29324026      11.36214573      37.54709139
I       29.29324026      23.84332437      37.54709139
I       29.29324026      36.32450301      37.54709139
I       29.29324026      48.80568165      37.54709139
I       38.28672564      11.36214573      37.54709139
I       38.28672564      23.84332437      37.54709139
I       38.28672564      36.32450301      37.54709139
I       38.28672564      48.80568165      37.54709139
I       47.28021102      11.36214573      37.54709139
I       47.28021102      23.84332437      37.54709139
I       47.28021102      36.32450301      37.54709139
I       47.28021102      48.80568165      37.54709139
I        4.06826760       2.49623573      39.50818996
I        4.06826760      14.97741437      39.50818996
I        4.06826760      27.45859301      39.50818996
I        4.06826760      39.93977165      39.50818996
I       13.06175298       2.49623573      39.50818996
I       13.06175298      14.97741437      39.50818996
I       13.06175298      27.45859301      39.50818996
I       13.06175298      39.93977165      39.50818996
I       22.05523836       2.49623573      39.50818996
I       22.05523836      14.97741437      39.50818996
I       22.05523836      27.45859301      39.50818996
I       22.05523836      39.93977165      39.50818996
I       31.04872374       2.49623573      39.50818996
I       31.04872374      14.97741437      39.50818996
I       31.04872374      27.45859301      39.50818996
I       31.04872374      39.93977165      39.50818996
I       40.04220912       2.49623573      39.50818996
I       40.04220912      14.97741437      39.50818996
I       40.04220912      27.45859301      39.50818996
I       40.04220912      39.93977165      39.50818996
I       49.03569450       2.49623573      39.50818996
I       49.03569450      14.97741437      39.50818996
I       49.03569450      27.45859301      39.50818996
I       49.03569450      39.93977165      39.50818996
I       10.27809539       5.12155641      33.33351465
I       10.27809539      17.60273505      33.33351465
I       10.27809539      30.08391369      33.33351465
I       10.27809539      42.56509233      33.33351465
I       19.27158077       5.12155641      33.33351465
I       19.27158077      17.60273505      33.33351465
I       19.27158077      30.08391369      33.33351465
I       19.27158077      42.56509233      33.33351465
I       28.26506615       5.12155641      33.33351465
I       28.26506615      17.60273505      33.33351465
I       28.26506615      30.08391369      33.33351465
I       28.26506615      42.56509233      33.33351465
I       37.25855153       5.12155641      33.33351465
I       37.25855153      17.60273505      33.33351465
I       37.25855153      30.08391369      33.33351465
I       37.25855153      42.56509233      33.33351465
I       46.25203691       5.12155641      33.33351465
I       46.25203691      17.60273505      33.33351465
I       46.25203691      30.08391369      33.33351465
I       46.25203691      42.56509233      33.33351465
I        6.80952654       6.11150437      38.63171178
I        6.80952654      18.59268301      38.63171178
I        6.80952654      31.07386165      38.63171178
I        6.80952654      43.55504029      38.63171178
I        8.52261191       8.73682505      35.29461309
I        8.52261191      21.21800369      35.29461309
I        8.52261191      33.69918233      35.29461309
I        8.52261191      46.18036097      35.29461309
I       17.51609729       8.73682505      35.29461309
I       17.51609729      21.21800369      35.29461309
I       17.51609729      33.69918233      35.29461309
I       17.51609729      46.18036097      35.29461309
I       26.50958267       8.73682505      35.29461309
I       26.50958267      21.21800369      35.29461309
I       26.50958267      33.69918233      35.29461309
I       26.50958267      46.18036097      35.29461309
I       35.50306805       8.73682505      35.29461309
I       35.50306805      21.21800369      35.29461309
I       35.50306805      33.69918233      35.29461309
I       35.50306805      46.18036097      35.29461309
I       44.49655343       8.73682505      35.29461309
I       44.49655343      21.21800369      35.29461309
I       44.49655343      33.69918233      35.29461309
I       44.49655343      46.18036097      35.29461309
I       53.49003881       8.73682505      35.29461309
I       53.49003881      21.21800369      35.29461309
I       53.49003881      33.69918233      35.29461309
I       53.49003881      46.18036097      35.29461309
I       -0.42847482       2.49623573      36.67061321
I       -0.42847482      14.97741437      36.67061321
I       -0.42847482      27.45859301      36.67061321
I       -0.42847482      39.93977165      36.67061321
I        8.56501056       2.49623573      36.67061321
I        8.56501056      14.97741437      36.67061321
I        8.56501056      27.45859301      36.67061321
I        8.56501056      39.93977165      36.67061321
I       17.55849594       2.49623573      36.67061321
I       17.55849594      14.97741437      36.67061321
I       17.55849594      27.45859301      36.67061321
I       17.55849594      39.93977165      36.67061321
I       26.55198132       2.49623573      36.67061321
I       26.55198132      14.97741437      36.67061321
I       26.55198132      27.45859301      36.67061321
I       26.55198132      39.93977165      36.67061321
I       35.54546670       2.49623573      36.67061321
I       35.54546670      14.97741437      36.67061321
I       35.54546670      27.45859301      36.67061321
I       35.54546670      39.93977165      36.67061321
I       44.53895208       2.49623573      36.67061321
I       44.53895208      14.97741437      36.67061321
I       44.53895208      27.45859301      36.67061321
I       44.53895208      39.93977165      36.67061321
I       50.74877987       5.12155641      34.41813516
I       50.74877987      17.60273505      34.41813516
I       50.74877987      30.08391369      34.41813516
I       50.74877987      42.56509233      34.41813516
I        6.80952654      11.36214573      38.63171178
I        6.80952654      23.84332437      38.63171178
I        6.80952654      36.32450301      38.63171178
I        6.80952654      48.80568165      38.63171178
I       15.80301192      11.36214573      38.63171178
I       15.80301192      23.84332437      38.63171178
I       15.80301192      36.32450301      38.63171178
I       15.80301192      48.80568165      38.63171178
I       24.79649730      11.36214573      38.63171178
I       24.79649730      23.84332437      38.63171178
I       24.79649730      36.32450301      38.63171178
I       24.79649730      48.80568165      38.63171178
I       33.78998268      11.36214573      38.63171178
I       33.78998268      23.84332437      38.63171178
I       33.78998268      36.32450301      38.63171178
I       33.78998268      48.80568165      38.63171178
I       42.78346806      11.36214573      38.63171178
I       42.78346806      23.84332437      38.63171178
I       42.78346806      36.32450301      38.63171178
I       42.78346806      48.80568165      38.63171178
I       15.80301192       6.11150437      38.63171178
I       15.80301192      18.59268301      38.63171178
I       15.80301192      31.07386165      38.63171178
I       15.80301192      43.55504029      38.63171178
I       24.79649730       6.11150437      38.63171178
I       24.79649730      18.59268301      38.63171178
I       24.79649730      31.07386165      38.63171178
I       24.79649730      43.55504029      38.63171178
I       33.78998268       6.11150437      38.63171178
I       33.78998268      18.59268301      38.63171178
I       33.78998268      31.07386165      38.63171178
I       33.78998268      43.55504029      38.63171178
I       42.78346806       6.11150437      38.63171178
I       42.78346806      18.59268301      38.63171178
I       42.78346806      31.07386165      38.63171178
I       42.78346806      43.55504029      38.63171178
I       51.77695344       6.11150437      38.63171178
I       51.77695344      18.59268301      38.63171178
I       51.77695344      31.07386165      38.63171178
I       51.77695344      43.55504029      38.63171178
I       51.77695344      11.36214573      38.63171178
I       51.77695344      23.84332437      38.63171178
I       51.77695344      36.32450301      38.63171178
I       51.77695344      48.80568165      38.63171178
I        2.31278412       6.11150437      37.54709139
I        2.31278412      18.59268301      37.54709139
I        2.31278412      31.07386165      37.54709139
I        2.31278412      43.55504029      37.54709139
I       11.30626950       6.11150437      37.54709139
I       11.30626950      18.59268301      37.54709139
I       11.30626950      31.07386165      37.54709139
I       11.30626950      43.55504029      37.54709139
I       20.29975488       6.11150437      37.54709139
I       20.29975488      18.59268301      37.54709139
I       20.29975488      31.07386165      37.54709139
I       20.29975488      43.55504029      37.54709139
I       29.29324026       6.11150437      37.54709139
I       29.29324026      18.59268301      37.54709139
I       29.29324026      31.07386165      37.54709139
I       29.29324026      43.55504029      37.54709139
I       38.28672564       6.11150437      37.54709139
I       38.28672564      18.59268301      37.54709139
I       38.28672564      31.07386165      37.54709139
I       38.28672564      43.55504029      37.54709139
I        1.28461001      -0.12908495      33.33351465
I        1.28461001      12.35209369      33.33351465
I        1.28461001      24.83327233      33.33351465
I        1.28461001      37.31445097      33.33351465
I        1.28461001       5.12155641      83.89643409
I        1.28461001      17.60273505      83.89643409
I        1.28461001      30.08391369      83.89643409
I        1.28461001      42.56509233      83.89643409
I       10.27809539       5.12155641      83.89643409
I       10.27809539      17.60273505      83.89643409
I       10.27809539      30.08391369      83.89643409
I       10.27809539      42.56509233      83.89643409
I       19.27158077       5.12155641      83.89643409
I       19.27158077      17.60273505      83.89643409
I       19.27158077      30.08391369      83.89643409
I       19.27158077      42.56509233      83.89643409
I       28.26506615       5.12155641      83.89643409
I       28.26506615      17.60273505      83.89643409
I       28.26506615      30.08391369      83.89643409
I       28.26506615      42.56509233      83.89643409
I       37.25855153       5.12155641      83.89643409
I       37.25855153      17.60273505      83.89643409
I       37.25855153      30.08391369      83.89643409
I       37.25855153      42.56509233      83.89643409
I       46.25203691       5.12155641      83.89643409
I       46.25203691      17.60273505      83.89643409
I       46.25203691      30.08391369      83.89643409
I       46.25203691      42.56509233      83.89643409
I        6.80952654       6.11150437      89.19463122
I        6.80952654      18.59268301      89.19463122
I        6.80952654      31.07386165      89.19463122
I        6.80952654      43.55504029      89.19463122
I       15.80301192       6.11150437      89.19463122
I       15.80301192      18.59268301      89.19463122
I       15.80301192      31.07386165      89.19463122
I       15.80301192      43.55504029      89.19463122
I       24.79649730       6.11150437      89.19463122
I       24.79649730      18.59268301      89.19463122
I       24.79649730      31.07386165      89.19463122
I       24.79649730      43.55504029      89.19463122
I       33.78998268       6.11150437      89.19463122
I       33.78998268      18.59268301      89.19463122
I       33.78998268      31.07386165      89.19463122
I       33.78998268      43.55504029      89.19463122
I       42.78346806       6.11150437      89.19463122
I       42.78346806      18.59268301      89.19463122
I       42.78346806      31.07386165      89.19463122
I       42.78346806      43.55504029      89.19463122
I       51.77695344       6.11150437      89.19463122
I       51.77695344      18.59268301      89.19463122
I       51.77695344      31.07386165      89.19463122
I       51.77695344      43.55504029      89.19463122
I        2.31278412       6.11150437      88.11001083
I        2.31278412      18.59268301      88.11001083
I        2.31278412      31.07386165      88.11001083
I        2.31278412      43.55504029      88.11001083
I       11.30626950       6.11150437      88.11001083
I       11.30626950      18.59268301      88.11001083
I       11.30626950      31.07386165      88.11001083
I       11.30626950      43.55504029      88.11001083
I       20.29975488       6.11150437      88.11001083
I       20.29975488      18.59268301      88.11001083
I       20.29975488      31.07386165      88.11001083
I       20.29975488      43.55504029      88.11001083
I       29.29324026       6.11150437      88.11001083
I       29.29324026      18.59268301      88.11001083
I       29.29324026      31.07386165      88.11001083
I       29.29324026      43.55504029      88.11001083
I       38.28672564       6.11150437      88.11001083
I       38.28672564      18.59268301      88.11001083
I       38.28672564      31.07386165      88.11001083
I       38.28672564      43.55504029      88.11001083
I       47.28021102       6.11150437      88.11001083
I       47.28021102      18.59268301      88.11001083
I       47.28021102      31.07386165      88.11001083
I       47.28021102      43.55504029      88.11001083
I        5.78135297       5.12155641      84.98105460
I        5.78135297      17.60273505      84.98105460
I        5.78135297      30.08391369      84.98105460
I        5.78135297      42.56509233      84.98105460
I       14.77483835       5.12155641      84.98105460
I       14.77483835      17.60273505      84.98105460
I       14.77483835      30.08391369      84.98105460
I       14.77483835      42.56509233      84.98105460
I       23.76832373       5.12155641      84.98105460
I       23.76832373      17.60273505      84.98105460
I       23.76832373      30.08391369      84.98105460
I       23.76832373      42.56509233      84.98105460
I       32.76180911       5.12155641      84.98105460
I       32.76180911      17.60273505      84.98105460
I       32.76180911      30.08391369      84.98105460
I       32.76180911      42.56509233      84.98105460
I       41.75529449       5.12155641      84.98105460
I       41.75529449      17.60273505      84.98105460
I       41.75529449      30.08391369      84.98105460
I       41.75529449      42.56509233      84.98105460
I       50.74877987       5.12155641      84.98105460
I       50.74877987      17.60273505      84.98105460
I       50.74877987      30.08391369      84.98105460
I       50.74877987      42.56509233      84.98105460
I        6.80952654      11.36214573      89.19463122
I        6.80952654      23.84332437      89.19463122
I        6.80952654      36.32450301      89.19463122
I        6.80952654      48.80568165      89.19463122
I       15.80301192      11.36214573      89.19463122
I       15.80301192      23.84332437      89.19463122
I       15.80301192      36.32450301      89.19463122
I       15.80301192      48.80568165      89.19463122
I       24.79649730      11.36214573      89.19463122
I       24.79649730      23.84332437      89.19463122
I       24.79649730      36.32450301      89.19463122
I       24.79649730      48.80568165      89.19463122
I       33.78998268      11.36214573      89.19463122
I       33.78998268      23.84332437      89.19463122
I       33.78998268      36.32450301      89.19463122
I       33.78998268      48.80568165      89.19463122
I       42.78346806      11.36214573      89.19463122
I       42.78346806      23.84332437      89.19463122
I       42.78346806      36.32450301      89.19463122
I       42.78346806      48.80568165      89.19463122
I       51.77695344      11.36214573      89.19463122
I       51.77695344      23.84332437      89.19463122
I       51.77695344      36.32450301      89.19463122
I       51.77695344      48.80568165      89.19463122
I        1.28461001      -0.12908495      83.89643409
I        1.28461001      12.35209369      83.89643409
I        1.28461001      24.83327233      83.89643409
I        1.28461001      37.31445097      83.89643409
I       10.27809539      -0.12908495      83.89643409
I       10.27809539      12.35209369      83.89643409
I       10.27809539      24.83327233      83.89643409
I       10.27809539      37.31445097      83.89643409
I       19.27158077      -0.12908495      83.89643409
I       19.27158077      12.35209369      83.89643409
I       19.27158077      24.83327233      83.89643409
I       19.27158077      37.31445097      83.89643409
I       28.26506615      -0.12908495      83.89643409
I       28.26506615      12.35209369      83.89643409
I       28.26506615      24.83327233      83.89643409
I       28.26506615      37.31445097      83.89643409
I       37.25855153      -0.12908495      83.89643409
I       37.25855153      12.35209369      83.89643409
I       37.25855153      24.83327233      83.89643409
I       37.25855153      37.31445097      83.89643409
I       46.25203691      -0.12908495      83.89643409
I       46.25203691      12.35209369      83.89643409
I       46.25203691      24.83327233      83.89643409
I       46.25203691      37.31445097      83.89643409
I        5.78135297      -0.12908495      84.98105460
I        5.78135297      12.35209369      84.98105460
I        5.78135297      24.83327233      84.98105460
I        5.78135297      37.31445097      84.98105460
I       14.77483835      -0.12908495      84.98105460
I       14.77483835      12.35209369      84.98105460
I       14.77483835      24.83327233      84.98105460
I       14.77483835      37.31445097      84.98105460
I       23.76832373      -0.12908495      84.98105460
I       23.76832373      12.35209369      84.98105460
I       23.76832373      24.83327233      84.98105460
I       23.76832373      37.31445097      84.98105460
I       32.76180911      -0.12908495      84.98105460
I       32.76180911      12.35209369      84.98105460
I       32.76180911      24.83327233      84.98105460
I       32.76180911      37.31445097      84.98105460
I       41.75529449      -0.12908495      84.98105460
I       41.75529449      12.35209369      84.98105460
I       41.75529449      24.83327233      84.98105460
I       41.75529449      37.31445097      84.98105460
I       50.74877987      -0.12908495      84.98105460
I       50.74877987      12.35209369      84.98105460
I       50.74877987      24.83327233      84.98105460
I       50.74877987      37.31445097      84.98105460
I        2.31278412      11.36214573      88.11001083
I        2.31278412      23.84332437      88.11001083
I        2.31278412      36.32450301      88.11001083
I        2.31278412      48.80568165      88.11001083
I       11.30626950      11.36214573      88.11001083
I       11.30626950      23.84332437      88.11001083
I       11.30626950      36.32450301      88.11001083
I       11.30626950      48.80568165      88.11001083
I       20.29975488      11.36214573      88.11001083
I       20.29975488      23.84332437      88.11001083
I       20.29975488      36.32450301      88.11001083
I       20.29975488      48.80568165      88.11001083
I       29.29324026      11.36214573      88.11001083
I       29.29324026      23.84332437      88.11001083
I       29.29324026      36.32450301      88.11001083
I       29.29324026      48.80568165      88.11001083
I       38.28672564      11.36214573      88.11001083
I       38.28672564      23.84332437      88.11001083
I       38.28672564      36.32450301      88.11001083
I       38.28672564      48.80568165      88.11001083
I       47.28021102      11.36214573      88.11001083
I       47.28021102      23.84332437      88.11001083
I       47.28021102      36.32450301      88.11001083
I       47.28021102      48.80568165      88.11001083
I       10.27809539      -0.12908495      33.33351465
I       10.27809539      12.35209369      33.33351465
I       10.27809539      24.83327233      33.33351465
I       10.27809539      37.31445097      33.33351465
I       19.27158077      -0.12908495      33.33351465
I       19.27158077      12.35209369      33.33351465
I       19.27158077      24.83327233      33.33351465
I       19.27158077      37.31445097      33.33351465
I       28.26506615      -0.12908495      33.33351465
I       28.26506615      12.35209369      33.33351465
I       28.26506615      24.83327233      33.33351465
I       28.26506615      37.31445097      33.33351465
I       37.25855153      -0.12908495      33.33351465
I       37.25855153      12.35209369      33.33351465
I       37.25855153      24.83327233      33.33351465
I       37.25855153      37.31445097      33.33351465
I       46.25203691      -0.12908495      33.33351465
I       46.25203691      12.35209369      33.33351465
I       46.25203691      24.83327233      33.33351465
I       46.25203691      37.31445097      33.33351465
I        5.78135297      -0.12908495      34.41813516
I        5.78135297      12.35209369      34.41813516
I        5.78135297      24.83327233      34.41813516
I        5.78135297      37.31445097      34.41813516
I        4.02586907       8.73682505      83.01995623
I        4.02586907      21.21800369      83.01995623
I        4.02586907      33.69918233      83.01995623
I        4.02586907      46.18036097      83.01995623
I       13.01935445       8.73682505      83.01995623
I       13.01935445      21.21800369      83.01995623
I       13.01935445      33.69918233      83.01995623
I       13.01935445      46.18036097      83.01995623
I       22.01283983       8.73682505      83.01995623
I       22.01283983      21.21800369      83.01995623
I       22.01283983      33.69918233      83.01995623
I       22.01283983      46.18036097      83.01995623
I       31.00632521       8.73682505      83.01995623
I       31.00632521      21.21800369      83.01995623
I       31.00632521      33.69918233      83.01995623
I       31.00632521      46.18036097      83.01995623
I       39.99981059       8.73682505      83.01995623
I       39.99981059      21.21800369      83.01995623
I       39.99981059      33.69918233      83.01995623
I       39.99981059      46.18036097      83.01995623
I       48.99329597       8.73682505      83.01995623
I       48.99329597      21.21800369      83.01995623
I       48.99329597      33.69918233      83.01995623
I       48.99329597      46.18036097      83.01995623
I        8.52261191       8.73682505      85.85753253
I        8.52261191      21.21800369      85.85753253
I        8.52261191      33.69918233      85.85753253
I        8.52261191      46.18036097      85.85753253
I       17.51609729       8.73682505      85.85753253
I       17.51609729      21.21800369      85.85753253
I       17.51609729      33.69918233      85.85753253
I       17.51609729      46.18036097      85.85753253
I       26.50958267       8.73682505      85.85753253
I       26.50958267      21.21800369      85.85753253
I       26.50958267      33.69918233      85.85753253
I       26.50958267      46.18036097      85.85753253
I       35.50306805       8.73682505      85.85753253
I       35.50306805      21.21800369      85.85753253
I       35.50306805      33.69918233      85.85753253
I       35.50306805      46.18036097      85.85753253
I       44.49655343       8.73682505      85.85753253
I       44.49655343      21.21800369      85.85753253
I       44.49655343      33.69918233      85.85753253
I       44.49655343      46.18036097      85.85753253
I       53.49003881       8.73682505      85.85753253
I       53.49003881      21.21800369      85.85753253
I       53.49003881      33.69918233      85.85753253
I       53.49003881      46.18036097      85.85753253
I       -0.42847482       2.49623573      87.23353265
I       -0.42847482      14.97741437      87.23353265
I       -0.42847482      27.45859301      87.23353265
I       -0.42847482      39.93977165      87.23353265
I        8.56501056       2.49623573      87.23353265
I        8.56501056      14.97741437      87.23353265
I        8.56501056      27.45859301      87.23353265
I        8.56501056      39.93977165      87.23353265
I       17.55849594       2.49623573      87.23353265
I       17.55849594      14.97741437      87.23353265
I       17.55849594      27.45859301      87.23353265
I       17.55849594      39.93977165      87.23353265
I       26.55198132       2.49623573      87.23353265
I       26.55198132      14.97741437      87.23353265
I       26.55198132      27.45859301      87.23353265
I       26.55198132      39.93977165      87.23353265
I       35.54546670       2.49623573      87.23353265
I       35.54546670      14.97741437      87.23353265
I       35.54546670      27.45859301      87.23353265
I       35.54546670      39.93977165      87.23353265
I       44.53895208       2.49623573      87.23353265
I       44.53895208      14.97741437      87.23353265
I       44.53895208      27.45859301      87.23353265
I       44.53895208      39.93977165      87.23353265
I        1.28461001       5.12155641      75.46928085
I        1.28461001      17.60273505      75.46928085
I        1.28461001      30.08391369      75.46928085
I        1.28461001      42.56509233      75.46928085
I       10.27809539       5.12155641      75.46928085
I       10.27809539      17.60273505      75.46928085
I       10.27809539      30.08391369      75.46928085
I       10.27809539      42.56509233      75.46928085
I       19.27158077       5.12155641      75.46928085
I       19.27158077      17.60273505      75.46928085
I       19.27158077      30.08391369      75.46928085
I       19.27158077      42.56509233      75.46928085
I       28.26506615       5.12155641      75.46928085
I       28.26506615      17.60273505      75.46928085
I       28.26506615      30.08391369      75.46928085
I       28.26506615      42.56509233      75.46928085
I       37.25855153       5.12155641      75.46928085
I       37.25855153      17.60273505      75.46928085
I       37.25855153      30.08391369      75.46928085
I       37.25855153      42.56509233      75.46928085
I       46.25203691       5.12155641      75.46928085
I       46.25203691      17.60273505      75.46928085
I       46.25203691      30.08391369      75.46928085
I       46.25203691      42.56509233      75.46928085
I        6.80952654       6.11150437      80.76747798
I        6.80952654      18.59268301      80.76747798
I        6.80952654      31.07386165      80.76747798
I        6.80952654      43.55504029      80.76747798
I       15.80301192       6.11150437      80.76747798
I       15.80301192      18.59268301      80.76747798
I       15.80301192      31.07386165      80.76747798
I       15.80301192      43.55504029      80.76747798
I       24.79649730       6.11150437      80.76747798
I       24.79649730      18.59268301      80.76747798
I       24.79649730      31.07386165      80.76747798
I       24.79649730      43.55504029      80.76747798
I       33.78998268       6.11150437      80.76747798
I       33.78998268      18.59268301      80.76747798
I       33.78998268      31.07386165      80.76747798
I       33.78998268      43.55504029      80.76747798
I       42.78346806       6.11150437      80.76747798
I       42.78346806      18.59268301      80.76747798
I       42.78346806      31.07386165      80.76747798
I       42.78346806      43.55504029      80.76747798
I       51.77695344       6.11150437      80.76747798
I       51.77695344      18.59268301      80.76747798
I       51.77695344      31.07386165      80.76747798
I       51.77695344      43.55504029      80.76747798
I        2.31278412       6.11150437      79.68285759
I        2.31278412      18.59268301      79.68285759
I        2.31278412      31.07386165      79.68285759
I        2.31278412      43.55504029      79.68285759
I       11.30626950       6.11150437      79.68285759
I       11.30626950      18.59268301      79.68285759
I       11.30626950      31.07386165      79.68285759
I       11.30626950      43.55504029      79.68285759
I       20.29975488       6.11150437      79.68285759
I       20.29975488      18.59268301      79.68285759
I       20.29975488      31.07386165      79.68285759
I       20.29975488      43.55504029      79.68285759
I       29.29324026       6.11150437      79.68285759
I       29.29324026      18.59268301      79.68285759
I       29.29324026      31.07386165      79.68285759
I       29.29324026      43.55504029      79.68285759
I       38.28672564       6.11150437      79.68285759
I       38.28672564      18.59268301      79.68285759
I       38.28672564      31.07386165      79.68285759
I       38.28672564      43.55504029      79.68285759
I       47.28021102       6.11150437      79.68285759
I       47.28021102      18.59268301      79.68285759
I       47.28021102      31.07386165      79.68285759
I       47.28021102      43.55504029      79.68285759
I        5.78135297       5.12155641      76.55390136
I        5.78135297      17.60273505      76.55390136
I        5.78135297      30.08391369      76.55390136
I        5.78135297      42.56509233      76.55390136
I       14.77483835       5.12155641      76.55390136
I       14.77483835      17.60273505      76.55390136
I       14.77483835      30.08391369      76.55390136
I       14.77483835      42.56509233      76.55390136
I       23.76832373       5.12155641      76.55390136
I       23.76832373      17.60273505      76.55390136
I       23.76832373      30.08391369      76.55390136
I       23.76832373      42.56509233      76.55390136
I       32.76180911       5.12155641      76.55390136
I       32.76180911      17.60273505      76.55390136
I       32.76180911      30.08391369      76.55390136
I       32.76180911      42.56509233      76.55390136
I       41.75529449       5.12155641      76.55390136
I       41.75529449      17.60273505      76.55390136
I       41.75529449      30.08391369      76.55390136
I       41.75529449      42.56509233      76.55390136
I       50.74877987       5.12155641      76.55390136
I       50.74877987      17.60273505      76.55390136
I       50.74877987      30.08391369      76.55390136
I       50.74877987      42.56509233      76.55390136
I        6.80952654      11.36214573      80.76747798
I        6.80952654      23.84332437      80.76747798
I        6.80952654      36.32450301      80.76747798
I        6.80952654      48.80568165      80.76747798
I       15.80301192      11.36214573      80.76747798
I       15.80301192      23.84332437      80.76747798
I       15.80301192      36.32450301      80.76747798
I       15.80301192      48.80568165      80.76747798
I       24.79649730      11.36214573      80.76747798
I       24.79649730      23.84332437      80.76747798
I       24.79649730      36.32450301      80.76747798
I       24.79649730      48.80568165      80.76747798
I       33.78998268      11.36214573      80.76747798
I       33.78998268      23.84332437      80.76747798
I       33.78998268      36.32450301      80.76747798
I       33.78998268      48.80568165      80.76747798
I       42.78346806      11.36214573      80.76747798
I       42.78346806      23.84332437      80.76747798
I       42.78346806      36.32450301      80.76747798
I       42.78346806      48.80568165      80.76747798
I       51.77695344      11.36214573      80.76747798
I       51.77695344      23.84332437      80.76747798
I       51.77695344      36.32450301      80.76747798
I       51.77695344      48.80568165      80.76747798
I        1.28461001      -0.12908495      75.46928085
I        1.28461001      12.35209369      75.46928085
I        1.28461001      24.83327233      75.46928085
I        1.28461001      37.31445097      75.46928085
I       10.27809539      -0.12908495      75.46928085
I       10.27809539      12.35209369      75.46928085
I       10.27809539      24.83327233      75.46928085
I       10.27809539      37.31445097      75.46928085
I       19.27158077      -0.12908495      75.46928085
I       19.27158077      12.35209369      75.46928085
I       19.27158077      24.83327233      75.46928085
I       19.27158077      37.31445097      75.46928085
I       28.26506615      -0.12908495      75.46928085
I       28.26506615      12.35209369      75.46928085
I       28.26506615      24.83327233      75.46928085
I       28.26506615      37.31445097      75.46928085
I       37.25855153      -0.12908495      75.46928085
I       37.25855153      12.35209369      75.46928085
I       37.25855153      24.83327233      75.46928085
I       37.25855153      37.31445097      75.46928085
I       46.25203691      -0.12908495      75.46928085
I       46.25203691      12.35209369      75.46928085
I       46.25203691      24.83327233      75.46928085
I       46.25203691      37.31445097      75.46928085
I        5.78135297      -0.12908495      76.55390136
I        5.78135297      12.35209369      76.55390136
I        5.78135297      24.83327233      76.55390136
I        5.78135297      37.31445097      76.55390136
I       14.77483835      -0.12908495      76.55390136
I       14.77483835      12.35209369      76.55390136
I       14.77483835      24.83327233      76.55390136
I       14.77483835      37.31445097      76.55390136
I       23.76832373      -0.12908495      76.55390136
I       23.76832373      12.35209369      76.55390136
I       23.76832373      24.83327233      76.55390136
I       23.76832373      37.31445097      76.55390136
I       32.76180911      -0.12908495      76.55390136
I       32.76180911      12.35209369      76.55390136
I       32.76180911      24.83327233      76.55390136
I       32.76180911      37.31445097      76.55390136
I       41.75529449      -0.12908495      76.55390136
I       41.75529449      12.35209369      76.55390136
I       41.75529449      24.83327233      76.55390136
I       41.75529449      37.31445097      76.55390136
I       50.74877987      -0.12908495      76.55390136
I       50.74877987      12.35209369      76.55390136
I       50.74877987      24.83327233      76.55390136
I       50.74877987      37.31445097      76.55390136
I        2.31278412      11.36214573      79.68285759
I        2.31278412      23.84332437      79.68285759
I        2.31278412      36.32450301      79.68285759
I        2.31278412      48.80568165      79.68285759
I       11.30626950      11.36214573      79.68285759
I       11.30626950      23.84332437      79.68285759
I       11.30626950      36.32450301      79.68285759
I       11.30626950      48.80568165      79.68285759
I       20.29975488      11.36214573      79.68285759
I       20.29975488      23.84332437      79.68285759
I       20.29975488      36.32450301      79.68285759
I       20.29975488      48.80568165      79.68285759
I       29.29324026      11.36214573      79.68285759
I       29.29324026      23.84332437      79.68285759
I       29.29324026      36.32450301      79.68285759
I       29.29324026      48.80568165      79.68285759
I       38.28672564      11.36214573      79.68285759
I       38.28672564      23.84332437      79.68285759
I       38.28672564      36.32450301      79.68285759
I       38.28672564      48.80568165      79.68285759
I       47.28021102      11.36214573      79.68285759
I       47.28021102      23.84332437      79.68285759
I       47.28021102      36.32450301      79.68285759
I       47.28021102      48.80568165      79.68285759
I        4.06826760       2.49623573      81.64395616
I        4.06826760      14.97741437      81.64395616
I        4.06826760      27.45859301      81.64395616
I        4.06826760      39.93977165      81.64395616
I       13.06175298       2.49623573      81.64395616
I       13.06175298      14.97741437      81.64395616
I       13.06175298      27.45859301      81.64395616
I       13.06175298      39.93977165      81.64395616
I       22.05523836       2.49623573      81.64395616
I       22.05523836      14.97741437      81.64395616
I       22.05523836      27.45859301      81.64395616
I       22.05523836      39.93977165      81.64395616
I       31.04872374       2.49623573      81.64395616
I       31.04872374      14.97741437      81.64395616
I       31.04872374      27.45859301      81.64395616
I       31.04872374      39.93977165      81.64395616
I       40.04220912       2.49623573      81.64395616
I       40.04220912      14.97741437      81.64395616
I       40.04220912      27.45859301      81.64395616
I       40.04220912      39.93977165      81.64395616
I       49.03569450       2.49623573      81.64395616
I       49.03569450      14.97741437      81.64395616
I       49.03569450      27.45859301      81.64395616
I       49.03569450      39.93977165      81.64395616
I        4.02586907       8.73682505      74.59280299
I        4.02586907      21.21800369      74.59280299
I        4.02586907      33.69918233      74.59280299
I        4.02586907      46.18036097      74.59280299
I       13.01935445       8.73682505      74.59280299
I       13.01935445      21.21800369      74.59280299
I       13.01935445      33.69918233      74.59280299
I       13.01935445      46.18036097      74.59280299
I       22.01283983       8.73682505      74.59280299
I       22.01283983      21.21800369      74.59280299
I       22.01283983      33.69918233      74.59280299
I       22.01283983      46.18036097      74.59280299
I       31.00632521       8.73682505      74.59280299
I       31.00632521      21.21800369      74.59280299
I       31.00632521      33.69918233      74.59280299
I       31.00632521      46.18036097      74.59280299
I       39.99981059       8.73682505      74.59280299
I       39.99981059      21.21800369      74.59280299
I       39.99981059      33.69918233      74.59280299
I       39.99981059      46.18036097      74.59280299
I       48.99329597       8.73682505      74.59280299
I       48.99329597      21.21800369      74.59280299
I       48.99329597      33.69918233      74.59280299
I       48.99329597      46.18036097      74.59280299
I        8.52261191       8.73682505      77.43037929
I        8.52261191      21.21800369      77.43037929
I        8.52261191      33.69918233      77.43037929
I        8.52261191      46.18036097      77.43037929
I       17.51609729       8.73682505      77.43037929
I       17.51609729      21.21800369      77.43037929
I       17.51609729      33.69918233      77.43037929
I       17.51609729      46.18036097      77.43037929
I       26.50958267       8.73682505      77.43037929
I       26.50958267      21.21800369      77.43037929
I       26.50958267      33.69918233      77.43037929
I       26.50958267      46.18036097      77.43037929
I       35.50306805       8.73682505      77.43037929
I       35.50306805      21.21800369      77.43037929
I       35.50306805      33.69918233      77.43037929
I       35.50306805      46.18036097      77.43037929
I       44.49655343       8.73682505      77.43037929
I       44.49655343      21.21800369      77.43037929
I       44.49655343      33.69918233      77.43037929
I       44.49655343      46.18036097      77.43037929
I       53.49003881       8.73682505      77.43037929
I       53.49003881      21.21800369      77.43037929
I       53.49003881      33.69918233      77.43037929
I       53.49003881      46.18036097      77.43037929
I       -0.42847482       2.49623573      78.80637941
I       -0.42847482      14.97741437      78.80637941
I       -0.42847482      27.45859301      78.80637941
I       -0.42847482      39.93977165      78.80637941
I        8.56501056       2.49623573      78.80637941
I        8.56501056      14.97741437      78.80637941
I        8.56501056      27.45859301      78.80637941
I        8.56501056      39.93977165      78.80637941
I       17.55849594       2.49623573      78.80637941
I       17.55849594      14.97741437      78.80637941
I       17.55849594      27.45859301      78.80637941
I       17.55849594      39.93977165      78.80637941
I       26.55198132       2.49623573      78.80637941
I       26.55198132      14.97741437      78.80637941
I       26.55198132      27.45859301      78.80637941
I       26.55198132      39.93977165      78.80637941
I       35.54546670       2.49623573      78.80637941
I       35.54546670      14.97741437      78.80637941
I       35.54546670      27.45859301      78.80637941
I       35.54546670      39.93977165      78.80637941
I       44.53895208       2.49623573      78.80637941
I       44.53895208      14.97741437      78.80637941
I       44.53895208      27.45859301      78.80637941
I       44.53895208      39.93977165      78.80637941
I        1.28461001       5.12155641      67.04212761
I        1.28461001      17.60273505      67.04212761
I        1.28461001      30.08391369      67.04212761
I        1.28461001      42.56509233      67.04212761
I       10.27809539       5.12155641      67.04212761
I       10.27809539      17.60273505      67.04212761
I       10.27809539      30.08391369      67.04212761
I       10.27809539      42.56509233      67.04212761
I       19.27158077       5.12155641      67.04212761
I       19.27158077      17.60273505      67.04212761
I       19.27158077      30.08391369      67.04212761
I       19.27158077      42.56509233      67.04212761
I       28.26506615       5.12155641      67.04212761
I       28.26506615      17.60273505      67.04212761
I       28.26506615      30.08391369      67.04212761
I       28.26506615      42.56509233      67.04212761
I       37.25855153       5.12155641      67.04212761
I       37.25855153      17.60273505      67.04212761
I       37.25855153      30.08391369      67.04212761
I       37.25855153      42.56509233      67.04212761
I       46.25203691       5.12155641      67.04212761
I       46.25203691      17.60273505      67.04212761
I       46.25203691      30.08391369      67.04212761
I       46.25203691      42.56509233      67.04212761
I        6.80952654       6.11150437      72.34032474
I        6.80952654      18.59268301      72.34032474
I        6.80952654      31.07386165      72.34032474
I        6.80952654      43.55504029      72.34032474
I       15.80301192       6.11150437      72.34032474
I       15.80301192      18.59268301      72.34032474
I       15.80301192      31.07386165      72.34032474
I       15.80301192      43.55504029      72.34032474
I       24.79649730       6.11150437      72.34032474
I       24.79649730      18.59268301      72.34032474
I       24.79649730      31.07386165      72.34032474
I       24.79649730      43.55504029      72.34032474
I       33.78998268       6.11150437      72.34032474
I       33.78998268      18.59268301      72.34032474
I       33.78998268      31.07386165      72.34032474
I       33.78998268      43.55504029      72.34032474
I       42.78346806       6.11150437      72.34032474
I       42.78346806      18.59268301      72.34032474
I       42.78346806      31.07386165      72.34032474
I       42.78346806      43.55504029      72.34032474
I       51.77695344       6.11150437      72.34032474
I       51.77695344      18.59268301      72.34032474
I       51.77695344      31.07386165      72.34032474
I       51.77695344      43.55504029      72.34032474
I        2.31278412       6.11150437      71.25570435
I        2.31278412      18.59268301      71.25570435
I        2.31278412      31.07386165      71.25570435
I        2.31278412      43.55504029      71.25570435
I       11.30626950       6.11150437      71.25570435
I       11.30626950      18.59268301      71.25570435
I       11.30626950      31.07386165      71.25570435
I       11.30626950      43.55504029      71.25570435
I       20.29975488       6.11150437      71.25570435
I       20.29975488      18.59268301      71.25570435
I       20.29975488      31.07386165      71.25570435
I       20.29975488      43.55504029      71.25570435
I       29.29324026       6.11150437      71.25570435
I       29.29324026      18.59268301      71.25570435
I       29.29324026      31.07386165      71.25570435
I       29.29324026      43.55504029      71.25570435
I       38.28672564       6.11150437      71.25570435
I       38.28672564      18.59268301      71.25570435
I       38.28672564      31.07386165      71.25570435
I       38.28672564      43.55504029      71.25570435
I       47.28021102       6.11150437      71.25570435
I       47.28021102      18.59268301      71.25570435
I       47.28021102      31.07386165      71.25570435
I       47.28021102      43.55504029      71.25570435
I        5.78135297       5.12155641      68.12674812
I        5.78135297      17.60273505      68.12674812
I        5.78135297      30.08391369      68.12674812
I        5.78135297      42.56509233      68.12674812
I       14.77483835       5.12155641      68.12674812
I       14.77483835      17.60273505      68.12674812
I       14.77483835      30.08391369      68.12674812
I       14.77483835      42.56509233      68.12674812
I       23.76832373       5.12155641      68.12674812
I       23.76832373      17.60273505      68.12674812
I       23.76832373      30.08391369      68.12674812
I       23.76832373      42.56509233      68.12674812
I       32.76180911       5.12155641      68.12674812
I       32.76180911      17.60273505      68.12674812
I       32.76180911      30.08391369      68.12674812
I       32.76180911      42.56509233      68.12674812
I       41.75529449       5.12155641      68.12674812
I       41.75529449      17.60273505      68.12674812
I       41.75529449      30.08391369      68.12674812
I       41.75529449      42.56509233      68.12674812
I       50.74877987       5.12155641      68.12674812
I       50.74877987      17.60273505      68.12674812
I       50.74877987      30.08391369      68.12674812
I       50.74877987      42.56509233      68.12674812
I        6.80952654      11.36214573      72.34032474
I        6.80952654      23.84332437      72.34032474
I        6.80952654      36.32450301      72.34032474
I        6.80952654      48.80568165      72.34032474
I       15.80301192      11.36214573      72.34032474
I       15.80301192      23.84332437      72.34032474
I       15.80301192      36.32450301      72.34032474
I       15.80301192      48.80568165      72.34032474
I       24.79649730      11.36214573      72.34032474
I       24.79649730      23.84332437      72.34032474
I       24.79649730      36.32450301      72.34032474
I       24.79649730      48.80568165      72.34032474
I       33.78998268      11.36214573      72.34032474
I       33.78998268      23.84332437      72.34032474
I       33.78998268      36.32450301      72.34032474
I       33.78998268      48.80568165      72.34032474
I       42.78346806      11.36214573      72.34032474
I       42.78346806      23.84332437      72.34032474
I       42.78346806      36.32450301      72.34032474
I       42.78346806      48.80568165      72.34032474
I       51.77695344      11.36214573      72.34032474
I       51.77695344      23.84332437      72.34032474
I       51.77695344      36.32450301      72.34032474
I       51.77695344      48.80568165      72.34032474
I        1.28461001      -0.12908495      67.04212761
I        1.28461001      12.35209369      67.04212761
I        1.28461001      24.83327233      67.04212761
I        1.28461001      37.31445097      67.04212761
I       10.27809539      -0.12908495      67.04212761
I       10.27809539      12.35209369      67.04212761
I       10.27809539      24.83327233      67.04212761
I       10.27809539      37.31445097      67.04212761
I       19.27158077      -0.12908495      67.04212761
I       19.27158077      12.35209369      67.04212761
I       19.27158077      24.83327233      67.04212761
I       19.27158077      37.31445097      67.04212761
I       28.26506615      -0.12908495      67.04212761
I       28.26506615      12.35209369      67.04212761
I       28.26506615      24.83327233      67.04212761
I       28.26506615      37.31445097      67.04212761
I       37.25855153      -0.12908495      67.04212761
I       37.25855153      12.35209369      67.04212761
I       37.25855153      24.83327233      67.04212761
I       37.25855153      37.31445097      67.04212761
I       46.25203691      -0.12908495      67.04212761
I       46.25203691      12.35209369      67.04212761
I       46.25203691      24.83327233      67.04212761
I       46.25203691      37.31445097      67.04212761
I        5.78135297      -0.12908495      68.12674812
I        5.78135297      12.35209369      68.12674812
I        5.78135297      24.83327233      68.12674812
I        5.78135297      37.31445097      68.12674812
I       14.77483835      -0.12908495      68.12674812
I       14.77483835      12.35209369      68.12674812
I       14.77483835      24.83327233      68.12674812
I       14.77483835      37.31445097      68.12674812
I       23.76832373      -0.12908495      68.12674812
I       23.76832373      12.35209369      68.12674812
I       23.76832373      24.83327233      68.12674812
I       23.76832373      37.31445097      68.12674812
I       32.76180911      -0.12908495      68.12674812
I       32.76180911      12.35209369      68.12674812
I       32.76180911      24.83327233      68.12674812
I       32.76180911      37.31445097      68.12674812
I       41.75529449      -0.12908495      68.12674812
I       41.75529449      12.35209369      68.12674812
I       41.75529449      24.83327233      68.12674812
I       41.75529449      37.31445097      68.12674812
I       50.74877987      -0.12908495      68.12674812
I       50.74877987      12.35209369      68.12674812
I       50.74877987      24.83327233      68.12674812
I       50.74877987      37.31445097      68.12674812
I        2.31278412      11.36214573      71.25570435
I        2.31278412      23.84332437      71.25570435
I        2.31278412      36.32450301      71.25570435
I        2.31278412      48.80568165      71.25570435
I       11.30626950      11.36214573      71.25570435
I       11.30626950      23.84332437      71.25570435
I       11.30626950      36.32450301      71.25570435
I       11.30626950      48.80568165      71.25570435
I       20.29975488      11.36214573      71.25570435
I       20.29975488      23.84332437      71.25570435
I       20.29975488      36.32450301      71.25570435
I       20.29975488      48.80568165      71.25570435
I       29.29324026      11.36214573      71.25570435
I       29.29324026      23.84332437      71.25570435
I       29.29324026      36.32450301      71.25570435
I       29.29324026      48.80568165      71.25570435
I       38.28672564      11.36214573      71.25570435
I       38.28672564      23.84332437      71.25570435
I       38.28672564      36.32450301      71.25570435
I       38.28672564      48.80568165      71.25570435
I       47.28021102      11.36214573      71.25570435
I       47.28021102      23.84332437      71.25570435
I       47.28021102      36.32450301      71.25570435
I       47.28021102      48.80568165      71.25570435
I        4.06826760       2.49623573      73.21680292
I        4.06826760      14.97741437      73.21680292
I        4.06826760      27.45859301      73.21680292
I        4.06826760      39.93977165      73.21680292
I       13.06175298       2.49623573      73.21680292
I       13.06175298      14.97741437      73.21680292
I       13.06175298      27.45859301      73.21680292
I       13.06175298      39.93977165      73.21680292
I       22.05523836       2.49623573      73.21680292
I       22.05523836      14.97741437      73.21680292
I       22.05523836      27.45859301      73.21680292
I       22.05523836      39.93977165      73.21680292
I       31.04872374       2.49623573      73.21680292
I       31.04872374      14.97741437      73.21680292
I       31.04872374      27.45859301      73.21680292
I       31.04872374      39.93977165      73.21680292
I       40.04220912       2.49623573      73.21680292
I       40.04220912      14.97741437      73.21680292
I       40.04220912      27.45859301      73.21680292
I       40.04220912      39.93977165      73.21680292
I       49.03569450       2.49623573      73.21680292
I       49.03569450      14.97741437      73.21680292
I       49.03569450      27.45859301      73.21680292
I       49.03569450      39.93977165      73.21680292
I        4.02586907       8.73682505      66.16564975
I        4.02586907      21.21800369      66.16564975
I        4.02586907      33.69918233      66.16564975
I        4.02586907      46.18036097      66.16564975
I       13.01935445       8.73682505      66.16564975
I       13.01935445      21.21800369      66.16564975
I       13.01935445      33.69918233      66.16564975
I       13.01935445      46.18036097      66.16564975
I       22.01283983       8.73682505      66.16564975
I       22.01283983      21.21800369      66.16564975
I       22.01283983      33.69918233      66.16564975
I       22.01283983      46.18036097      66.16564975
I       31.00632521       8.73682505      66.16564975
I       31.00632521      21.21800369      66.16564975
I       31.00632521      33.69918233      66.16564975
I       31.00632521      46.18036097      66.16564975
I       39.99981059       8.73682505      66.16564975
I       39.99981059      21.21800369      66.16564975
I       39.99981059      33.69918233      66.16564975
I       39.99981059      46.18036097      66.16564975
I       48.99329597       8.73682505      66.16564975
I       48.99329597      21.21800369      66.16564975
I       48.99329597      33.69918233      66.16564975
I       48.99329597      46.18036097      66.16564975
I        8.52261191       8.73682505      69.00322605
I        8.52261191      21.21800369      69.00322605
I        8.52261191      33.69918233      69.00322605
I        8.52261191      46.18036097      69.00322605
I       17.51609729       8.73682505      69.00322605
I       17.51609729      21.21800369      69.00322605
I       17.51609729      33.69918233      69.00322605
I       17.51609729      46.18036097      69.00322605
I       26.50958267       8.73682505      69.00322605
I       26.50958267      21.21800369      69.00322605
I       26.50958267      33.69918233      69.00322605
I       26.50958267      46.18036097      69.00322605
I       35.50306805       8.73682505      69.00322605
I       35.50306805      21.21800369      69.00322605
I       35.50306805      33.69918233      69.00322605
I       35.50306805      46.18036097      69.00322605
I       44.49655343       8.73682505      69.00322605
I       44.49655343      21.21800369      69.00322605
I       44.49655343      33.69918233      69.00322605
I       44.49655343      46.18036097      69.00322605
I       53.49003881       8.73682505      69.00322605
I       53.49003881      21.21800369      69.00322605
I       53.49003881      33.69918233      69.00322605
I       53.49003881      46.18036097      69.00322605
I       -0.42847482       2.49623573      70.37922617
I       -0.42847482      14.97741437      70.37922617
I       -0.42847482      27.45859301      70.37922617
I       -0.42847482      39.93977165      70.37922617
I        8.56501056       2.49623573      70.37922617
I        8.56501056      14.97741437      70.37922617
I        8.56501056      27.45859301      70.37922617
I        8.56501056      39.93977165      70.37922617
I       17.55849594       2.49623573      70.37922617
I       17.55849594      14.97741437      70.37922617
I       17.55849594      27.45859301      70.37922617
I       17.55849594      39.93977165      70.37922617
I       26.55198132       2.49623573      70.37922617
I       26.55198132      14.97741437      70.37922617
I       26.55198132      27.45859301      70.37922617
I       26.55198132      39.93977165      70.37922617
I       35.54546670       2.49623573      70.37922617
I       35.54546670      14.97741437      70.37922617
I       35.54546670      27.45859301      70.37922617
I       35.54546670      39.93977165      70.37922617
I       44.53895208       2.49623573      70.37922617
I       44.53895208      14.97741437      70.37922617
I       44.53895208      27.45859301      70.37922617
I       44.53895208      39.93977165      70.37922617
I        1.28461001       5.12155641      58.61497437
I        1.28461001      17.60273505      58.61497437
I        1.28461001      30.08391369      58.61497437
I        1.28461001      42.56509233      58.61497437
I       10.27809539       5.12155641      58.61497437
I       10.27809539      17.60273505      58.61497437
I       10.27809539      30.08391369      58.61497437
I       10.27809539      42.56509233      58.61497437
I       19.27158077       5.12155641      58.61497437
I       19.27158077      17.60273505      58.61497437
I       19.27158077      30.08391369      58.61497437
I       19.27158077      42.56509233      58.61497437
I       28.26506615       5.12155641      58.61497437
I       28.26506615      17.60273505      58.61497437
I       28.26506615      30.08391369      58.61497437
I       28.26506615      42.56509233      58.61497437
I       37.25855153       5.12155641      58.61497437
I       37.25855153      17.60273505      58.61497437
I       37.25855153      30.08391369      58.61497437
I       37.25855153      42.56509233      58.61497437
I       46.25203691       5.12155641      58.61497437
I       46.25203691      17.60273505      58.61497437
I       46.25203691      30.08391369      58.61497437
I       46.25203691      42.56509233      58.61497437
I        6.80952654       6.11150437      63.91317150
I        6.80952654      18.59268301      63.91317150
I        6.80952654      31.07386165      63.91317150
I        6.80952654      43.55504029      63.91317150
I       15.80301192       6.11150437      63.91317150
I       15.80301192      18.59268301      63.91317150
I       15.80301192      31.07386165      63.91317150
I       15.80301192      43.55504029      63.91317150
I       24.79649730       6.11150437      63.91317150
I       24.79649730      18.59268301      63.91317150
I       24.79649730      31.07386165      63.91317150
I       24.79649730      43.55504029      63.91317150
I       33.78998268       6.11150437      63.91317150
I       33.78998268      18.59268301      63.91317150
I       33.78998268      31.07386165      63.91317150
I       33.78998268      43.55504029      63.91317150
I       42.78346806       6.11150437      63.91317150
I       42.78346806      18.59268301      63.91317150
I       42.78346806      31.07386165      63.91317150
I       42.78346806      43.55504029      63.91317150
I       51.77695344       6.11150437      63.91317150
I       51.77695344      18.59268301      63.91317150
I       51.77695344      31.07386165      63.91317150
I       51.77695344      43.55504029      63.91317150
I        2.31278412       6.11150437      62.82855111
I        2.31278412      18.59268301      62.82855111
I        2.31278412      31.07386165      62.82855111
I        2.31278412      43.55504029      62.82855111
I       11.30626950       6.11150437      62.82855111
I       11.30626950      18.59268301      62.82855111
I       11.30626950      31.07386165      62.82855111
I       11.30626950      43.55504029      62.82855111
I       20.29975488       6.11150437      62.82855111
I       20.29975488      18.59268301      62.82855111
I       20.29975488      31.07386165      62.82855111
I       20.29975488      43.55504029      62.82855111
I       29.29324026       6.11150437      62.82855111
I       29.29324026      18.59268301      62.82855111
I       29.29324026      31.07386165      62.82855111
I       29.29324026      43.55504029      62.82855111
I       38.28672564       6.11150437      62.82855111
I       38.28672564      18.59268301      62.82855111
I       38.28672564      31.07386165      62.82855111
I       38.28672564      43.55504029      62.82855111
I       47.28021102       6.11150437      62.82855111
I       47.28021102      18.59268301      62.82855111
I       47.28021102      31.07386165      62.82855111
I       47.28021102      43.55504029      62.82855111
I        5.78135297       5.12155641      59.69959488
I        5.78135297      17.60273505      59.69959488
I        5.78135297      30.08391369      59.69959488
I        5.78135297      42.56509233      59.69959488
I       14.77483835       5.12155641      59.69959488
I       14.77483835      17.60273505      59.69959488
I       14.77483835      30.08391369      59.69959488
I       14.77483835      42.56509233      59.69959488
I       23.76832373       5.12155641      59.69959488
I       23.76832373      17.60273505      59.69959488
I       23.76832373      30.08391369      59.69959488
I       23.76832373      42.56509233      59.69959488
I       32.76180911       5.12155641      59.69959488
I       32.76180911      17.60273505      59.69959488
I       32.76180911      30.08391369      59.69959488
I       32.76180911      42.56509233      59.69959488
I       41.75529449       5.12155641      59.69959488
I       41.75529449      17.60273505      59.69959488
I       41.75529449      30.08391369      59.69959488
I       41.75529449      42.56509233      59.69959488
I       50.74877987       5.12155641      59.69959488
I       50.74877987      17.60273505      59.69959488
I       50.74877987      30.08391369      59.69959488
I       50.74877987      42.56509233      59.69959488
I        6.80952654      11.36214573      63.91317150
I        6.80952654      23.84332437      63.91317150
I        6.80952654      36.32450301      63.91317150
I        6.80952654      48.80568165      63.91317150
I       15.80301192      11.36214573      63.91317150
I       15.80301192      23.84332437      63.91317150
I       15.80301192      36.32450301      63.91317150
I       15.80301192      48.80568165      63.91317150
I       24.79649730      11.36214573      63.91317150
I       24.79649730      23.84332437      63.91317150
I       24.79649730      36.32450301      63.91317150
I       24.79649730      48.80568165      63.91317150
I       33.78998268      11.36214573      63.91317150
I       33.78998268      23.84332437      63.91317150
I       33.78998268      36.32450301      63.91317150
I       33.78998268      48.80568165      63.91317150
I       42.78346806      11.36214573      63.91317150
I       42.78346806      23.84332437      63.91317150
I       42.78346806      36.32450301      63.91317150
I       42.78346806      48.80568165      63.91317150
I       51.77695344      11.36214573      63.91317150
I       51.77695344      23.84332437      63.91317150
I       51.77695344      36.32450301      63.91317150
I       51.77695344      48.80568165      63.91317150
I        1.28461001      -0.12908495      58.61497437
I        1.28461001      12.35209369      58.61497437
I        1.28461001      24.83327233      58.61497437
I        1.28461001      37.31445097      58.61497437
I       10.27809539      -0.12908495      58.61497437
I       10.27809539      12.35209369      58.61497437
I       10.27809539      24.83327233      58.61497437
I       10.27809539      37.31445097      58.61497437
I       19.27158077      -0.12908495      58.61497437
I       19.27158077      12.35209369      58.61497437
I       19.27158077      24.83327233      58.61497437
I       19.27158077      37.31445097      58.61497437
I       28.26506615      -0.12908495      58.61497437
I       28.26506615      12.35209369      58.61497437
I       28.26506615      24.83327233      58.61497437
I       28.26506615      37.31445097      58.61497437
I       37.25855153      -0.12908495      58.61497437
I       37.25855153      12.35209369      58.61497437
I       37.25855153      24.83327233      58.61497437
I       37.25855153      37.31445097      58.61497437
I       46.25203691      -0.12908495      58.61497437
I       46.25203691      12.35209369      58.61497437
I       46.25203691      24.83327233      58.61497437
I       46.25203691      37.31445097      58.61497437
I        5.78135297      -0.12908495      59.69959488
I        5.78135297      12.35209369      59.69959488
I        5.78135297      24.83327233      59.69959488
I        5.78135297      37.31445097      59.69959488
I       14.77483835      -0.12908495      59.69959488
I       14.77483835      12.35209369      59.69959488
I       14.77483835      24.83327233      59.69959488
I       14.77483835      37.31445097      59.69959488
I       23.76832373      -0.12908495      59.69959488
I       23.76832373      12.35209369      59.69959488
I       23.76832373      24.83327233      59.69959488
I       23.76832373      37.31445097      59.69959488
I       32.76180911      -0.12908495      59.69959488
I       32.76180911      12.35209369      59.69959488
I       32.76180911      24.83327233      59.69959488
I       32.76180911      37.31445097      59.69959488
I       41.75529449      -0.12908495      59.69959488
I       41.75529449      12.35209369      59.69959488
I       41.75529449      24.83327233      59.69959488
I       41.75529449      37.31445097      59.69959488
I       50.74877987      -0.12908495      59.69959488
I       50.74877987      12.35209369      59.69959488
I       50.74877987      24.83327233      59.69959488
I       50.74877987      37.31445097      59.69959488
I        2.31278412      11.36214573      62.82855111
I        2.31278412      23.84332437      62.82855111
I        2.31278412      36.32450301      62.82855111
I        2.31278412      48.80568165      62.82855111
I       11.30626950      11.36214573      62.82855111
I       11.30626950      23.84332437      62.82855111
I       11.30626950      36.32450301      62.82855111
I       11.30626950      48.80568165      62.82855111
I       20.29975488      11.36214573      62.82855111
I       20.29975488      23.84332437      62.82855111
I       20.29975488      36.32450301      62.82855111
I       20.29975488      48.80568165      62.82855111
I       29.29324026      11.36214573      62.82855111
I       29.29324026      23.84332437      62.82855111
I       29.29324026      36.32450301      62.82855111
I       29.29324026      48.80568165      62.82855111
I       38.28672564      11.36214573      62.82855111
I       38.28672564      23.84332437      62.82855111
I       38.28672564      36.32450301      62.82855111
I       38.28672564      48.80568165      62.82855111
I       47.28021102      11.36214573      62.82855111
I       47.28021102      23.84332437      62.82855111
I       47.28021102      36.32450301      62.82855111
I       47.28021102      48.80568165      62.82855111
I        4.06826760       2.49623573      64.78964968
I        4.06826760      14.97741437      64.78964968
I        4.06826760      27.45859301      64.78964968
I        4.06826760      39.93977165      64.78964968
I       13.06175298       2.49623573      64.78964968
I       13.06175298      14.97741437      64.78964968
I       13.06175298      27.45859301      64.78964968
I       13.06175298      39.93977165      64.78964968
I       22.05523836       2.49623573      64.78964968
I       22.05523836      14.97741437      64.78964968
I       22.05523836      27.45859301      64.78964968
I       22.05523836      39.93977165      64.78964968
I       31.04872374       2.49623573      64.78964968
I       31.04872374      14.97741437      64.78964968
I       31.04872374      27.45859301      64.78964968
I       31.04872374      39.93977165      64.78964968
I       40.04220912       2.49623573      64.78964968
I       40.04220912      14.97741437      64.78964968
I       40.04220912      27.45859301      64.78964968
I       40.04220912      39.93977165      64.78964968
I       49.03569450       2.49623573      64.78964968
I       49.03569450      14.97741437      64.78964968
I       49.03569450      27.45859301      64.78964968
I       49.03569450      39.93977165      64.78964968
I        4.02586907       8.73682505      57.73849651
I        4.02586907      21.21800369      57.73849651
I        4.02586907      33.69918233      57.73849651
I        4.02586907      46.18036097      57.73849651
I       13.01935445       8.73682505      57.73849651
I       13.01935445      21.21800369      57.73849651
I       13.01935445      33.69918233      57.73849651
I       13.01935445      46.18036097      57.73849651
I       22.01283983       8.73682505      57.73849651
I       22.01283983      21.21800369      57.73849651
I       22.01283983      33.69918233      57.73849651
I       22.01283983      46.18036097      57.73849651
I       31.00632521       8.73682505      57.73849651
I       31.00632521      21.21800369      57.73849651
I       31.00632521      33.69918233      57.73849651
I       31.00632521      46.18036097      57.73849651
I       39.99981059       8.73682505      57.73849651
I       39.99981059      21.21800369      57.73849651
I       39.99981059      33.69918233      57.73849651
I       39.99981059      46.18036097      57.73849651
I       48.99329597       8.73682505      57.73849651
I       48.99329597      21.21800369      57.73849651
I       48.99329597      33.69918233      57.73849651
I       48.99329597      46.18036097      57.73849651
I        8.52261191       8.73682505      60.57607281
I        8.52261191      21.21800369      60.57607281
I        8.52261191      33.69918233      60.57607281
I        8.52261191      46.18036097      60.57607281
I       17.51609729       8.73682505      60.57607281
I       17.51609729      21.21800369      60.57607281
I       17.51609729      33.69918233      60.57607281
I       17.51609729      46.18036097      60.57607281
I       26.50958267       8.73682505      60.57607281
I       26.50958267      21.21800369      60.57607281
I       26.50958267      33.69918233      60.57607281
I       26.50958267      46.18036097      60.57607281
I       35.50306805       8.73682505      60.57607281
I       35.50306805      21.21800369      60.57607281
I       35.50306805      33.69918233      60.57607281
I       35.50306805      46.18036097      60.57607281
I       44.49655343       8.73682505      60.57607281
I       44.49655343      21.21800369      60.57607281
I       44.49655343      33.69918233      60.57607281
I       44.49655343      46.18036097      60.57607281
I       53.49003881       8.73682505      60.57607281
I       53.49003881      21.21800369      60.57607281
I       53.49003881      33.69918233      60.57607281
I       53.49003881      46.18036097      60.57607281
I       -0.42847482       2.49623573      61.95207293
I       -0.42847482      14.97741437      61.95207293
I       -0.42847482      27.45859301      61.95207293
I       -0.42847482      39.93977165      61.95207293
I        8.56501056       2.49623573      61.95207293
I        8.56501056      14.97741437      61.95207293
I        8.56501056      27.45859301      61.95207293
I        8.56501056      39.93977165      61.95207293
I       17.55849594       2.49623573      61.95207293
I       17.55849594      14.97741437      61.95207293
I       17.55849594      27.45859301      61.95207293
I       17.55849594      39.93977165      61.95207293
I       26.55198132       2.49623573      61.95207293
I       26.55198132      14.97741437      61.95207293
I       26.55198132      27.45859301      61.95207293
I       26.55198132      39.93977165      61.95207293
I       35.54546670       2.49623573      61.95207293
I       35.54546670      14.97741437      61.95207293
I       35.54546670      27.45859301      61.95207293
I       35.54546670      39.93977165      61.95207293
I       44.53895208       2.49623573      61.95207293
I       44.53895208      14.97741437      61.95207293
I       44.53895208      27.45859301      61.95207293
I       44.53895208      39.93977165      61.95207293
I        1.28461001       5.12155641      50.18782113
I        1.28461001      17.60273505      50.18782113
I        1.28461001      30.08391369      50.18782113
I        1.28461001      42.56509233      50.18782113
I       10.27809539       5.12155641      50.18782113
I       10.27809539      17.60273505      50.18782113
I       10.27809539      30.08391369      50.18782113
I       10.27809539      42.56509233      50.18782113
I       19.27158077       5.12155641      50.18782113
I       19.27158077      17.60273505      50.18782113
I       19.27158077      30.08391369      50.18782113
I       19.27158077      42.56509233      50.18782113
I       28.26506615       5.12155641      50.18782113
I       28.26506615      17.60273505      50.18782113
I       28.26506615      30.08391369      50.18782113
I       28.26506615      42.56509233      50.18782113
I       37.25855153       5.12155641      50.18782113
I       37.25855153      17.60273505      50.18782113
I       37.25855153      30.08391369      50.18782113
I       37.25855153      42.56509233      50.18782113
I       46.25203691       5.12155641      50.18782113
I       46.25203691      17.60273505      50.18782113
I       46.25203691      30.08391369      50.18782113
I       46.25203691      42.56509233      50.18782113
I        6.80952654       6.11150437      55.48601826
I        6.80952654      18.59268301      55.48601826
I        6.80952654      31.07386165      55.48601826
I        6.80952654      43.55504029      55.48601826
I       15.80301192       6.11150437      55.48601826
I       15.80301192      18.59268301      55.48601826
I       15.80301192      31.07386165      55.48601826
I       15.80301192      43.55504029      55.48601826
I       24.79649730       6.11150437      55.48601826
I       24.79649730      18.59268301      55.48601826
I       24.79649730      31.07386165      55.48601826
I       24.79649730      43.55504029      55.48601826
I       33.78998268       6.11150437      55.48601826
I       33.78998268      18.59268301      55.48601826
I       33.78998268      31.07386165      55.48601826
I       33.78998268      43.55504029      55.48601826
I       42.78346806       6.11150437      55.48601826
I       42.78346806      18.59268301      55.48601826
I       42.78346806      31.07386165      55.48601826
I       42.78346806      43.55504029      55.48601826
I       51.77695344       6.11150437      55.48601826
I       51.77695344      18.59268301      55.48601826
I       51.77695344      31.07386165      55.48601826
I       51.77695344      43.55504029      55.48601826
I        2.31278412       6.11150437      54.40139787
I        2.31278412      18.59268301      54.40139787
I        2.31278412      31.07386165      54.40139787
I        2.31278412      43.55504029      54.40139787
I       11.30626950       6.11150437      54.40139787
I       11.30626950      18.59268301      54.40139787
I       11.30626950      31.07386165      54.40139787
I       11.30626950      43.55504029      54.40139787
I       20.29975488       6.11150437      54.40139787
I       20.29975488      18.59268301      54.40139787
I       20.29975488      31.07386165      54.40139787
I       20.29975488      43.55504029      54.40139787
I       29.29324026       6.11150437      54.40139787
I       29.29324026      18.59268301      54.40139787
I       29.29324026      31.07386165      54.40139787
I       29.29324026      43.55504029      54.40139787
I       38.28672564       6.11150437      54.40139787
I       38.28672564      18.59268301      54.40139787
I       38.28672564      31.07386165      54.40139787
I       38.28672564      43.55504029      54.40139787
I       47.28021102       6.11150437      54.40139787
I       47.28021102      18.59268301      54.40139787
I       47.28021102      31.07386165      54.40139787
I       47.28021102      43.55504029      54.40139787
I        5.78135297       5.12155641      51.27244164
I        5.78135297      17.60273505      51.27244164
I        5.78135297      30.08391369      51.27244164
I        5.78135297      42.56509233      51.27244164
I       14.77483835       5.12155641      51.27244164
I       14.77483835      17.60273505      51.27244164
I       14.77483835      30.08391369      51.27244164
I       14.77483835      42.56509233      51.27244164
I       23.76832373       5.12155641      51.27244164
I       23.76832373      17.60273505      51.27244164
I       23.76832373      30.08391369      51.27244164
I       23.76832373      42.56509233      51.27244164
I       32.76180911       5.12155641      51.27244164
I       32.76180911      17.60273505      51.27244164
I       32.76180911      30.08391369      51.27244164
I       32.76180911      42.56509233      51.27244164
I       41.75529449       5.12155641      51.27244164
I       41.75529449      17.60273505      51.27244164
I       41.75529449      30.08391369      51.27244164
I       41.75529449      42.56509233      51.27244164
I       50.74877987       5.12155641      51.27244164
I       50.74877987      17.60273505      51.27244164
I       50.74877987      30.08391369      51.27244164
I       50.74877987      42.56509233      51.27244164
I        6.80952654      11.36214573      55.48601826
I        6.80952654      23.84332437      55.48601826
I        6.80952654      36.32450301      55.48601826
I        6.80952654      48.80568165      55.48601826
I       15.80301192      11.36214573      55.48601826
I       15.80301192      23.84332437      55.48601826
I       15.80301192      36.32450301      55.48601826
I       15.80301192      48.80568165      55.48601826
I       24.79649730      11.36214573      55.48601826
I       24.79649730      23.84332437      55.48601826
I       24.79649730      36.32450301      55.48601826
I       24.79649730      48.80568165      55.48601826
I       33.78998268      11.36214573      55.48601826
I       33.78998268      23.84332437      55.48601826
I       33.78998268      36.32450301      55.48601826
I       33.78998268      48.80568165      55.48601826
I       42.78346806      11.36214573      55.48601826
I       42.78346806      23.84332437      55.48601826
I       42.78346806      36.32450301      55.48601826
I       42.78346806      48.80568165      55.48601826
I       51.77695344      11.36214573      55.48601826
I       51.77695344      23.84332437      55.48601826
I       51.77695344      36.32450301      55.48601826
I       51.77695344      48.80568165      55.48601826
I        1.28461001      -0.12908495      50.18782113
I        1.28461001      12.35209369      50.18782113
I        1.28461001      24.83327233      50.18782113
I        1.28461001      37.31445097      50.18782113
I       10.27809539      -0.12908495      50.18782113
I       10.27809539      12.35209369      50.18782113
I       10.27809539      24.83327233      50.18782113
I       10.27809539      37.31445097      50.18782113
I       19.27158077      -0.12908495      50.18782113
I       19.27158077      12.35209369      50.18782113
I       19.27158077      24.83327233      50.18782113
I       19.27158077      37.31445097      50.18782113
I       28.26506615      -0.12908495      50.18782113
I       28.26506615      12.35209369      50.18782113
I       28.26506615      24.83327233      50.18782113
I       28.26506615      37.31445097      50.18782113
I       37.25855153      -0.12908495      50.18782113
I       37.25855153      12.35209369      50.18782113
I       37.25855153      24.83327233      50.18782113
I       37.25855153      37.31445097      50.18782113
I       46.25203691      -0.12908495      50.18782113
I       46.25203691      12.35209369      50.18782113
I       46.25203691      24.83327233      50.18782113
I       46.25203691      37.31445097      50.18782113
I        5.78135297      -0.12908495      51.27244164
I        5.78135297      12.35209369      51.27244164
I        5.78135297      24.83327233      51.27244164
I        5.78135297      37.31445097      51.27244164
I       14.77483835      -0.12908495      51.27244164
I       14.77483835      12.35209369      51.27244164
I       14.77483835      24.83327233      51.27244164
I       14.77483835      37.31445097      51.27244164
I       23.76832373      -0.12908495      51.27244164
I       23.76832373      12.35209369      51.27244164
I       23.76832373      24.83327233      51.27244164
I       23.76832373      37.31445097      51.27244164
I       32.76180911      -0.12908495      51.27244164
I       32.76180911      12.35209369      51.27244164
I       32.76180911      24.83327233      51.27244164
I       32.76180911      37.31445097      51.27244164
I       41.75529449      -0.12908495      51.27244164
I       41.75529449      12.35209369      51.27244164
I       41.75529449      24.83327233      51.27244164
I       41.75529449      37.31445097      51.27244164
I       50.74877987      -0.12908495      51.27244164
I       50.74877987      12.35209369      51.27244164
I       50.74877987      24.83327233      51.27244164
I       50.74877987      37.31445097      51.27244164
I        2.31278412      11.36214573      54.40139787
I        2.31278412      23.84332437      54.40139787
I        2.31278412      36.32450301      54.40139787
I        2.31278412      48.80568165      54.40139787
I       11.30626950      11.36214573      54.40139787
I       11.30626950      23.84332437      54.40139787
I       11.30626950      36.32450301      54.40139787
I       11.30626950      48.80568165      54.40139787
I       20.29975488      11.36214573      54.40139787
I       20.29975488      23.84332437      54.40139787
I       20.29975488      36.32450301      54.40139787
I       20.29975488      48.80568165      54.40139787
I       29.29324026      11.36214573      54.40139787
I       29.29324026      23.84332437      54.40139787
I       29.29324026      36.32450301      54.40139787
I       29.29324026      48.80568165      54.40139787
I       38.28672564      11.36214573      54.40139787
I       38.28672564      23.84332437      54.40139787
I       38.28672564      36.32450301      54.40139787
I       38.28672564      48.80568165      54.40139787
I       47.28021102      11.36214573      54.40139787
I       47.28021102      23.84332437      54.40139787
I       47.28021102      36.32450301      54.40139787
I       47.28021102      48.80568165      54.40139787
I        4.06826760       2.49623573      56.36249644
I        4.06826760      14.97741437      56.36249644
I        4.06826760      27.45859301      56.36249644
I        4.06826760      39.93977165      56.36249644
I       13.06175298       2.49623573      56.36249644
I       13.06175298      14.97741437      56.36249644
I       13.06175298      27.45859301      56.36249644
I       13.06175298      39.93977165      56.36249644
I       22.05523836       2.49623573      56.36249644
I       22.05523836      14.97741437      56.36249644
I       22.05523836      27.45859301      56.36249644
I       22.05523836      39.93977165      56.36249644
I       31.04872374       2.49623573      56.36249644
I       31.04872374      14.97741437      56.36249644
I       31.04872374      27.45859301      56.36249644
I       31.04872374      39.93977165      56.36249644
I       40.04220912       2.49623573      56.36249644
I       40.04220912      14.97741437      56.36249644
I       40.04220912      27.45859301      56.36249644
I       40.04220912      39.93977165      56.36249644
I       49.03569450       2.49623573      56.36249644
I       49.03569450      14.97741437      56.36249644
I       49.03569450      27.45859301      56.36249644
I       49.03569450      39.93977165      56.36249644
I        4.02586907       8.73682505      49.31134327
I        4.02586907      21.21800369      49.31134327
I        4.02586907      33.69918233      49.31134327
I        4.02586907      46.18036097      49.31134327
I       13.01935445       8.73682505      49.31134327
I       13.01935445      21.21800369      49.31134327
I       13.01935445      33.69918233      49.31134327
I       13.01935445      46.18036097      49.31134327
I       22.01283983       8.73682505      49.31134327
I       22.01283983      21.21800369      49.31134327
I       22.01283983      33.69918233      49.31134327
I       22.01283983      46.18036097      49.31134327
I       31.00632521       8.73682505      49.31134327
I       31.00632521      21.21800369      49.31134327
I       31.00632521      33.69918233      49.31134327
I       31.00632521      46.18036097      49.31134327
I       39.99981059       8.73682505      49.31134327
I       39.99981059      21.21800369      49.31134327
I       39.99981059      33.69918233      49.31134327
I       39.99981059      46.18036097      49.31134327
I       48.99329597       8.73682505      49.31134327
I       48.99329597      21.21800369      49.31134327
I       48.99329597      33.69918233      49.31134327
I       48.99329597      46.18036097      49.31134327
I        8.52261191       8.73682505      52.14891957
I        8.52261191      21.21800369      52.14891957
I        8.52261191      33.69918233      52.14891957
I        8.52261191      46.18036097      52.14891957
I       17.51609729       8.73682505      52.14891957
I       17.51609729      21.21800369      52.14891957
I       17.51609729      33.69918233      52.14891957
I       17.51609729      46.18036097      52.14891957
I       26.50958267       8.73682505      52.14891957
I       26.50958267      21.21800369      52.14891957
I       26.50958267      33.69918233      52.14891957
I       26.50958267      46.18036097      52.14891957
I       35.50306805       8.73682505      52.14891957
I       35.50306805      21.21800369      52.14891957
I       35.50306805      33.69918233      52.14891957
I       35.50306805      46.18036097      52.14891957
I       44.49655343       8.73682505      52.14891957
I       44.49655343      21.21800369      52.14891957
I       44.49655343      33.69918233      52.14891957
I       44.49655343      46.18036097      52.14891957
I       53.49003881       8.73682505      52.14891957
I       53.49003881      21.21800369      52.14891957
I       53.49003881      33.69918233      52.14891957
I       53.49003881      46.18036097      52.14891957
I       -0.42847482       2.49623573      53.52491969
I       -0.42847482      14.97741437      53.52491969
I       -0.42847482      27.45859301      53.52491969
I       -0.42847482      39.93977165      53.52491969
I        8.56501056       2.49623573      53.52491969
I        8.56501056      14.97741437      53.52491969
I        8.56501056      27.45859301      53.52491969
I        8.56501056      39.93977165      53.52491969
I       17.55849594       2.49623573      53.52491969
I       17.55849594      14.97741437      53.52491969
I       17.55849594      27.45859301      53.52491969
I       17.55849594      39.93977165      53.52491969
I       26.55198132       2.49623573      53.52491969
I       26.55198132      14.97741437      53.52491969
I       26.55198132      27.45859301      53.52491969
I       26.55198132      39.93977165      53.52491969
I       35.54546670       2.49623573      53.52491969
I       35.54546670      14.97741437      53.52491969
I       35.54546670      27.45859301      53.52491969
I       35.54546670      39.93977165      53.52491969
I       44.53895208       2.49623573      53.52491969
I       44.53895208      14.97741437      53.52491969
I       44.53895208      27.45859301      53.52491969
I       44.53895208      39.93977165      53.52491969
I        1.28461001       5.12155641      41.76066789
I        1.28461001      17.60273505      41.76066789
I        1.28461001      30.08391369      41.76066789
I        1.28461001      42.56509233      41.76066789
I       10.27809539       5.12155641      41.76066789
I       10.27809539      17.60273505      41.76066789
I       10.27809539      30.08391369      41.76066789
I       10.27809539      42.56509233      41.76066789
I       19.27158077       5.12155641      41.76066789
I       19.27158077      17.60273505      41.76066789
I       19.27158077      30.08391369      41.76066789
I       19.27158077      42.56509233      41.76066789
I       28.26506615       5.12155641      41.76066789
I       28.26506615      17.60273505      41.76066789
I       28.26506615      30.08391369      41.76066789
I       28.26506615      42.56509233      41.76066789
I       37.25855153       5.12155641      41.76066789
I       37.25855153      17.60273505      41.76066789
I       37.25855153      30.08391369      41.76066789
I       37.25855153      42.56509233      41.76066789
I       46.25203691       5.12155641      41.76066789
I       46.25203691      17.60273505      41.76066789
I       46.25203691      30.08391369      41.76066789
I       46.25203691      42.56509233      41.76066789
I        6.80952654       6.11150437      47.05886502
I        6.80952654      18.59268301      47.05886502
I        6.80952654      31.07386165      47.05886502
I        6.80952654      43.55504029      47.05886502
I       15.80301192       6.11150437      47.05886502
I       15.80301192      18.59268301      47.05886502
I       15.80301192      31.07386165      47.05886502
I       15.80301192      43.55504029      47.05886502
I       24.79649730       6.11150437      47.05886502
I       24.79649730      18.59268301      47.05886502
I       24.79649730      31.07386165      47.05886502
I       24.79649730      43.55504029      47.05886502
I       33.78998268       6.11150437      47.05886502
I       33.78998268      18.59268301      47.05886502
I       33.78998268      31.07386165      47.05886502
I       33.78998268      43.55504029      47.05886502
I       42.78346806       6.11150437      47.05886502
I       42.78346806      18.59268301      47.05886502
I       42.78346806      31.07386165      47.05886502
I       42.78346806      43.55504029      47.05886502
I       51.77695344       6.11150437      47.05886502
I       51.77695344      18.59268301      47.05886502
I       51.77695344      31.07386165      47.05886502
I       51.77695344      43.55504029      47.05886502
I        2.31278412       6.11150437      45.97424463
I        2.31278412      18.59268301      45.97424463
I        2.31278412      31.07386165      45.97424463
I        2.31278412      43.55504029      45.97424463
I       11.30626950       6.11150437      45.97424463
I       11.30626950      18.59268301      45.97424463
I       11.30626950      31.07386165      45.97424463
I       11.30626950      43.55504029      45.97424463
I       20.29975488       6.11150437      45.97424463
I       20.29975488      18.59268301      45.97424463
I       20.29975488      31.07386165      45.97424463
I       20.29975488      43.55504029      45.97424463
I       29.29324026       6.11150437      45.97424463
I       29.29324026      18.59268301      45.97424463
I       29.29324026      31.07386165      45.97424463
I       29.29324026      43.55504029      45.97424463
I       38.28672564       6.11150437      45.97424463
I       38.28672564      18.59268301      45.97424463
I       38.28672564      31.07386165      45.97424463
I       38.28672564      43.55504029      45.97424463
I       47.28021102       6.11150437      45.97424463
I       47.28021102      18.59268301      45.97424463
I       47.28021102      31.07386165      45.97424463
I       47.28021102      43.55504029      45.97424463
I        5.78135297       5.12155641      42.84528840
I        5.78135297      17.60273505      42.84528840
I        5.78135297      30.08391369      42.84528840
I        5.78135297      42.56509233      42.84528840
I       14.77483835       5.12155641      42.84528840
I       14.77483835      17.60273505      42.84528840
I       14.77483835      30.08391369      42.84528840
I       14.77483835      42.56509233      42.84528840
I       23.76832373       5.12155641      42.84528840
I       23.76832373      17.60273505      42.84528840
I       23.76832373      30.08391369      42.84528840
I       23.76832373      42.56509233      42.84528840
I       32.76180911       5.12155641      42.84528840
I       32.76180911      17.60273505      42.84528840
I       32.76180911      30.08391369      42.84528840
I       32.76180911      42.56509233      42.84528840
I       41.75529449       5.12155641      42.84528840
I       41.75529449      17.60273505      42.84528840
I       41.75529449      30.08391369      42.84528840
I       41.75529449      42.56509233      42.84528840
I       50.74877987       5.12155641      42.84528840
I       50.74877987      17.60273505      42.84528840
I       50.74877987      30.08391369      42.84528840
I       50.74877987      42.56509233      42.84528840
I        6.80952654      11.36214573      47.05886502
I        6.80952654      23.84332437      47.05886502
I        6.80952654      36.32450301      47.05886502
I        6.80952654      48.80568165      47.05886502
I       15.80301192      11.36214573      47.05886502
I       15.80301192      23.84332437      47.05886502
I       15.80301192      36.32450301      47.05886502
I       15.80301192      48.80568165      47.05886502
I       24.79649730      11.36214573      47.05886502
I       24.79649730      23.84332437      47.05886502
I       24.79649730      36.32450301      47.05886502
I       24.79649730      48.80568165      47.05886502
I       33.78998268      11.36214573      47.05886502
I       33.78998268      23.84332437      47.05886502
I       33.78998268      36.32450301      47.05886502
I       33.78998268      48.80568165      47.05886502
I       42.78346806      11.36214573      47.05886502
I       42.78346806      23.84332437      47.05886502
I       42.78346806      36.32450301      47.05886502
I       42.78346806      48.80568165      47.05886502
I       51.77695344      11.36214573      47.05886502
I       51.77695344      23.84332437      47.05886502
I       51.77695344      36.32450301      47.05886502
I       51.77695344      48.80568165      47.05886502
I        1.28461001      -0.12908495      41.76066789
I        1.28461001      12.35209369      41.76066789
I        1.28461001      24.83327233      41.76066789
I        1.28461001      37.31445097      41.76066789
I       10.27809539      -0.12908495      41.76066789
I       10.27809539      12.35209369      41.76066789
I       10.27809539      24.83327233      41.76066789
I       10.27809539      37.31445097      41.76066789
I       19.27158077      -0.12908495      41.76066789
I       19.27158077      12.35209369      41.76066789
I       19.27158077      24.83327233      41.76066789
I       19.27158077      37.31445097      41.76066789
I       28.26506615      -0.12908495      41.76066789
I       28.26506615      12.35209369      41.76066789
I       28.26506615      24.83327233      41.76066789
I       28.26506615      37.31445097      41.76066789
I       37.25855153      -0.12908495      41.76066789
I       37.25855153      12.35209369      41.76066789
I       37.25855153      24.83327233      41.76066789
I       37.25855153      37.31445097      41.76066789
I       46.25203691      -0.12908495      41.76066789
I       46.25203691      12.35209369      41.76066789
I       46.25203691      24.83327233      41.76066789
I       46.25203691      37.31445097      41.76066789
I        5.78135297      -0.12908495      42.84528840
I        5.78135297      12.35209369      42.84528840
I        5.78135297      24.83327233      42.84528840
I        5.78135297      37.31445097      42.84528840
I       14.77483835      -0.12908495      42.84528840
I       14.77483835      12.35209369      42.84528840
I       14.77483835      24.83327233      42.84528840
I       14.77483835      37.31445097      42.84528840
I       23.76832373      -0.12908495      42.84528840
I       23.76832373      12.35209369      42.84528840
I       23.76832373      24.83327233      42.84528840
I       23.76832373      37.31445097      42.84528840
I       32.76180911      -0.12908495      42.84528840
I       32.76180911      12.35209369      42.84528840
I       32.76180911      24.83327233      42.84528840
I       32.76180911      37.31445097      42.84528840
I       41.75529449      -0.12908495      42.84528840
I       41.75529449      12.35209369      42.84528840
I       41.75529449      24.83327233      42.84528840
I       41.75529449      37.31445097      42.84528840
I       50.74877987      -0.12908495      42.84528840
I       50.74877987      12.35209369      42.84528840
I       50.74877987      24.83327233      42.84528840
I       50.74877987      37.31445097      42.84528840
I        2.31278412      11.36214573      45.97424463
I        2.31278412      23.84332437      45.97424463
I        2.31278412      36.32450301      45.97424463
I        2.31278412      48.80568165      45.97424463
I       11.30626950      11.36214573      45.97424463
I       11.30626950      23.84332437      45.97424463
I       11.30626950      36.32450301      45.97424463
I       11.30626950      48.80568165      45.97424463
I       20.29975488      11.36214573      45.97424463
I       20.29975488      23.84332437      45.97424463
I       20.29975488      36.32450301      45.97424463
I       20.29975488      48.80568165      45.97424463
I       29.29324026      11.36214573      45.97424463
I       29.29324026      23.84332437      45.97424463
I       29.29324026      36.32450301      45.97424463
I       29.29324026      48.80568165      45.97424463
I       38.28672564      11.36214573      45.97424463
I       38.28672564      23.84332437      45.97424463
I       38.28672564      36.32450301      45.97424463
I       38.28672564      48.80568165      45.97424463
I       47.28021102      11.36214573      45.97424463
I       47.28021102      23.84332437      45.97424463
I       47.28021102      36.32450301      45.97424463
I       47.28021102      48.80568165      45.97424463
I        4.06826760       2.49623573      47.93534320
I        4.06826760      14.97741437      47.93534320
I        4.06826760      27.45859301      47.93534320
I        4.06826760      39.93977165      47.93534320
I       13.06175298       2.49623573      47.93534320
I       13.06175298      14.97741437      47.93534320
I       13.06175298      27.45859301      47.93534320
I       13.06175298      39.93977165      47.93534320
I       22.05523836       2.49623573      47.93534320
I       22.05523836      14.97741437      47.93534320
I       22.05523836      27.45859301      47.93534320
I       22.05523836      39.93977165      47.93534320
I       31.04872374       2.49623573      47.93534320
I       31.04872374      14.97741437      47.93534320
I       31.04872374      27.45859301      47.93534320
I       31.04872374      39.93977165      47.93534320
I       40.04220912       2.49623573      47.93534320
I       40.04220912      14.97741437      47.93534320
I       40.04220912      27.45859301      47.93534320
I       40.04220912      39.93977165      47.93534320
I       49.03569450       2.49623573      47.93534320
I       49.03569450      14.97741437      47.93534320
I       49.03569450      27.45859301      47.93534320
I       49.03569450      39.93977165      47.93534320
I        4.02586907       8.73682505      40.88419003
I        4.02586907      21.21800369      40.88419003
I        4.02586907      33.69918233      40.88419003
I        4.02586907      46.18036097      40.88419003
I       13.01935445       8.73682505      40.88419003
I       13.01935445      21.21800369      40.88419003
I       13.01935445      33.69918233      40.88419003
I       13.01935445      46.18036097      40.88419003
I       22.01283983       8.73682505      40.88419003
I       22.01283983      21.21800369      40.88419003
I       22.01283983      33.69918233      40.88419003
I       22.01283983      46.18036097      40.88419003
I       31.00632521       8.73682505      40.88419003
I       31.00632521      21.21800369      40.88419003
I       31.00632521      33.69918233      40.88419003
I       31.00632521      46.18036097      40.88419003
I       39.99981059       8.73682505      40.88419003
I       39.99981059      21.21800369      40.88419003
I       39.99981059      33.69918233      40.88419003
I       39.99981059      46.18036097      40.88419003
I       48.99329597       8.73682505      40.88419003
I       48.99329597      21.21800369      40.88419003
I       48.99329597      33.69918233      40.88419003
I       48.99329597      46.18036097      40.88419003
I        8.52261191       8.73682505      43.72176633
I        8.52261191      21.21800369      43.72176633
I        8.52261191      33.69918233      43.72176633
I        8.52261191      46.18036097      43.72176633
I       17.51609729       8.73682505      43.72176633
I       17.51609729      21.21800369      43.72176633
I       17.51609729      33.69918233      43.72176633
I       17.51609729      46.18036097      43.72176633
I       26.50958267       8.73682505      43.72176633
I       26.50958267      21.21800369      43.72176633
I       26.50958267      33.69918233      43.72176633
I       26.50958267      46.18036097      43.72176633
I       35.50306805       8.73682505      43.72176633
I       35.50306805      21.21800369      43.72176633
I       35.50306805      33.69918233      43.72176633
I       35.50306805      46.18036097      43.72176633
I       44.49655343       8.73682505      43.72176633
I       44.49655343      21.21800369      43.72176633
I       44.49655343      33.69918233      43.72176633
I       44.49655343      46.18036097      43.72176633
I       53.49003881       8.73682505      43.72176633
I       53.49003881      21.21800369      43.72176633
I       53.49003881      33.69918233      43.72176633
I       53.49003881      46.18036097      43.72176633
I       -0.42847482       2.49623573      45.09776645
I       -0.42847482      14.97741437      45.09776645
I       -0.42847482      27.45859301      45.09776645
I       -0.42847482      39.93977165      45.09776645
I        8.56501056       2.49623573      45.09776645
I        8.56501056      14.97741437      45.09776645
I        8.56501056      27.45859301      45.09776645
I        8.56501056      39.93977165      45.09776645
I       17.55849594       2.49623573      45.09776645
I       17.55849594      14.97741437      45.09776645
I       17.55849594      27.45859301      45.09776645
I       17.55849594      39.93977165      45.09776645
I       26.55198132       2.49623573      45.09776645
I       26.55198132      14.97741437      45.09776645
I       26.55198132      27.45859301      45.09776645
I       26.55198132      39.93977165      45.09776645
I       35.54546670       2.49623573      45.09776645
I       35.54546670      14.97741437      45.09776645
I       35.54546670      27.45859301      45.09776645
I       35.54546670      39.93977165      45.09776645
I       44.53895208       2.49623573      45.09776645
I       44.53895208      14.97741437      45.09776645
I       44.53895208      27.45859301      45.09776645
I       44.53895208      39.93977165      45.09776645
I       47.28021102       6.11150437      37.54709139
I       47.28021102      18.59268301      37.54709139
I       47.28021102      31.07386165      37.54709139
I       47.28021102      43.55504029      37.54709139
I        5.78135297       5.12155641      34.41813516
I        5.78135297      17.60273505      34.41813516
I        5.78135297      30.08391369      34.41813516
I        5.78135297      42.56509233      34.41813516
I       14.77483835       5.12155641      34.41813516
I       14.77483835      17.60273505      34.41813516
I       14.77483835      30.08391369      34.41813516
I       14.77483835      42.56509233      34.41813516
I       23.76832373       5.12155641      34.41813516
I       23.76832373      17.60273505      34.41813516
I       23.76832373      30.08391369      34.41813516
I       23.76832373      42.56509233      34.41813516
I       32.76180911       5.12155641      34.41813516
I       32.76180911      17.60273505      34.41813516
I       32.76180911      30.08391369      34.41813516
I       32.76180911      42.56509233      34.41813516
I       41.75529449       5.12155641      34.41813516
I       41.75529449      17.60273505      34.41813516
I       41.75529449      30.08391369      34.41813516
I       41.75529449      42.56509233      34.41813516
I        1.28461001       5.12155641      33.33351465
I        1.28461001      17.60273505      33.33351465
I        1.28461001      30.08391369      33.33351465
I        1.28461001      42.56509233      33.33351465
Pb       8.54381110       5.61653039      86.54553272
Pb       8.54381110      18.09770903      86.54553272
Pb       8.54381110      30.57888767      86.54553272
Pb       8.54381110      43.06006631      86.54553272
Pb      17.53729648       5.61653039      86.54553272
Pb      17.53729648      18.09770903      86.54553272
Pb      17.53729648      30.57888767      86.54553272
Pb      17.53729648      43.06006631      86.54553272
Pb      26.53078186       5.61653039      86.54553272
Pb      26.53078186      18.09770903      86.54553272
Pb      26.53078186      30.57888767      86.54553272
Pb      26.53078186      43.06006631      86.54553272
Pb      35.52426724       5.61653039      86.54553272
Pb      35.52426724      18.09770903      86.54553272
Pb      35.52426724      30.57888767      86.54553272
Pb      35.52426724      43.06006631      86.54553272
Pb      44.51775262       5.61653039      86.54553272
Pb      44.51775262      18.09770903      86.54553272
Pb      44.51775262      30.57888767      86.54553272
Pb      44.51775262      43.06006631      86.54553272
Pb      53.51123800       5.61653039      86.54553272
Pb      53.51123800      18.09770903      86.54553272
Pb      53.51123800      30.57888767      86.54553272
Pb      53.51123800      43.06006631      86.54553272
Pb       8.54381110      11.85711971      86.54553272
Pb       8.54381110      24.33829835      86.54553272
Pb       8.54381110      36.81947699      86.54553272
Pb       8.54381110      49.30065563      86.54553272
Pb      17.53729648      11.85711971      86.54553272
Pb      17.53729648      24.33829835      86.54553272
Pb      17.53729648      36.81947699      86.54553272
Pb      17.53729648      49.30065563      86.54553272
Pb      26.53078186      11.85711971      86.54553272
Pb      26.53078186      24.33829835      86.54553272
Pb      26.53078186      36.81947699      86.54553272
Pb      26.53078186      49.30065563      86.54553272
Pb      35.52426724      11.85711971      86.54553272
Pb      35.52426724      24.33829835      86.54553272
Pb      35.52426724      36.81947699      86.54553272
Pb      35.52426724      49.30065563      86.54553272
Pb      44.51775262      11.85711971      86.54553272
Pb      44.51775262      24.33829835      86.54553272
Pb      44.51775262      36.81947699      86.54553272
Pb      44.51775262      49.30065563      86.54553272
Pb      53.51123800      11.85711971      86.54553272
Pb      53.51123800      24.33829835      86.54553272
Pb      53.51123800      36.81947699      86.54553272
Pb      53.51123800      49.30065563      86.54553272
Pb       4.04706841       5.61653039      82.33195610
Pb       4.04706841      18.09770903      82.33195610
Pb       4.04706841      30.57888767      82.33195610
Pb       4.04706841      43.06006631      82.33195610
Pb      13.04055379       5.61653039      82.33195610
Pb      13.04055379      18.09770903      82.33195610
Pb      13.04055379      30.57888767      82.33195610
Pb      13.04055379      43.06006631      82.33195610
Pb      22.03403917       5.61653039      82.33195610
Pb      22.03403917      18.09770903      82.33195610
Pb      22.03403917      30.57888767      82.33195610
Pb      22.03403917      43.06006631      82.33195610
Pb      31.02752455       5.61653039      82.33195610
Pb      31.02752455      18.09770903      82.33195610
Pb      31.02752455      30.57888767      82.33195610
Pb      31.02752455      43.06006631      82.33195610
Pb      40.02100993       5.61653039      82.33195610
Pb      40.02100993      18.09770903      82.33195610
Pb      40.02100993      30.57888767      82.33195610
Pb      40.02100993      43.06006631      82.33195610
Pb      49.01449531       5.61653039      82.33195610
Pb      49.01449531      18.09770903      82.33195610
Pb      49.01449531      30.57888767      82.33195610
Pb      49.01449531      43.06006631      82.33195610
Pb       8.54381110       5.61653039      78.11837948
Pb       8.54381110      18.09770903      78.11837948
Pb       8.54381110      30.57888767      78.11837948
Pb       8.54381110      43.06006631      78.11837948
Pb      17.53729648       5.61653039      78.11837948
Pb      17.53729648      18.09770903      78.11837948
Pb      17.53729648      30.57888767      78.11837948
Pb      17.53729648      43.06006631      78.11837948
Pb      26.53078186       5.61653039      78.11837948
Pb      26.53078186      18.09770903      78.11837948
Pb      26.53078186      30.57888767      78.11837948
Pb      26.53078186      43.06006631      78.11837948
Pb      35.52426724       5.61653039      78.11837948
Pb      35.52426724      18.09770903      78.11837948
Pb      35.52426724      30.57888767      78.11837948
Pb      35.52426724      43.06006631      78.11837948
Pb      44.51775262       5.61653039      78.11837948
Pb      44.51775262      18.09770903      78.11837948
Pb      44.51775262      30.57888767      78.11837948
Pb      44.51775262      43.06006631      78.11837948
Pb      53.51123800       5.61653039      78.11837948
Pb      53.51123800      18.09770903      78.11837948
Pb      53.51123800      30.57888767      78.11837948
Pb      53.51123800      43.06006631      78.11837948
Pb       4.04706841      11.85711971      82.33195610
Pb       4.04706841      24.33829835      82.33195610
Pb       4.04706841      36.81947699      82.33195610
Pb       4.04706841      49.30065563      82.33195610
Pb      13.04055379      11.85711971      82.33195610
Pb      13.04055379      24.33829835      82.33195610
Pb      13.04055379      36.81947699      82.33195610
Pb      13.04055379      49.30065563      82.33195610
Pb      22.03403917      11.85711971      82.33195610
Pb      22.03403917      24.33829835      82.33195610
Pb      22.03403917      36.81947699      82.33195610
Pb      22.03403917      49.30065563      82.33195610
Pb      31.02752455      11.85711971      82.33195610
Pb      31.02752455      24.33829835      82.33195610
Pb      31.02752455      36.81947699      82.33195610
Pb      31.02752455      49.30065563      82.33195610
Pb      40.02100993      11.85711971      82.33195610
Pb      40.02100993      24.33829835      82.33195610
Pb      40.02100993      36.81947699      82.33195610
Pb      40.02100993      49.30065563      82.33195610
Pb      49.01449531      11.85711971      82.33195610
Pb      49.01449531      24.33829835      82.33195610
Pb      49.01449531      36.81947699      82.33195610
Pb      49.01449531      49.30065563      82.33195610
Pb       8.54381110      11.85711971      78.11837948
Pb       8.54381110      24.33829835      78.11837948
Pb       8.54381110      36.81947699      78.11837948
Pb       8.54381110      49.30065563      78.11837948
Pb      17.53729648      11.85711971      78.11837948
Pb      17.53729648      24.33829835      78.11837948
Pb      17.53729648      36.81947699      78.11837948
Pb      17.53729648      49.30065563      78.11837948
Pb      26.53078186      11.85711971      78.11837948
Pb      26.53078186      24.33829835      78.11837948
Pb      26.53078186      36.81947699      78.11837948
Pb      26.53078186      49.30065563      78.11837948
Pb      35.52426724      11.85711971      78.11837948
Pb      35.52426724      24.33829835      78.11837948
Pb      35.52426724      36.81947699      78.11837948
Pb      35.52426724      49.30065563      78.11837948
Pb      44.51775262      11.85711971      78.11837948
Pb      44.51775262      24.33829835      78.11837948
Pb      44.51775262      36.81947699      78.11837948
Pb      44.51775262      49.30065563      78.11837948
Pb      53.51123800      11.85711971      78.11837948
Pb      53.51123800      24.33829835      78.11837948
Pb      53.51123800      36.81947699      78.11837948
Pb      53.51123800      49.30065563      78.11837948
Pb       4.04706841       5.61653039      73.90480286
Pb       4.04706841      18.09770903      73.90480286
Pb       4.04706841      30.57888767      73.90480286
Pb       4.04706841      43.06006631      73.90480286
Pb      13.04055379       5.61653039      73.90480286
Pb      13.04055379      18.09770903      73.90480286
Pb      13.04055379      30.57888767      73.90480286
Pb      13.04055379      43.06006631      73.90480286
Pb      22.03403917       5.61653039      73.90480286
Pb      22.03403917      18.09770903      73.90480286
Pb      22.03403917      30.57888767      73.90480286
Pb      22.03403917      43.06006631      73.90480286
Pb      31.02752455       5.61653039      73.90480286
Pb      31.02752455      18.09770903      73.90480286
Pb      31.02752455      30.57888767      73.90480286
Pb      31.02752455      43.06006631      73.90480286
Pb      40.02100993       5.61653039      73.90480286
Pb      40.02100993      18.09770903      73.90480286
Pb      40.02100993      30.57888767      73.90480286
Pb      40.02100993      43.06006631      73.90480286
Pb      49.01449531       5.61653039      73.90480286
Pb      49.01449531      18.09770903      73.90480286
Pb      49.01449531      30.57888767      73.90480286
Pb      49.01449531      43.06006631      73.90480286
Pb       8.54381110       5.61653039      69.69122624
Pb       8.54381110      18.09770903      69.69122624
Pb       8.54381110      30.57888767      69.69122624
Pb       8.54381110      43.06006631      69.69122624
Pb      17.53729648       5.61653039      69.69122624
Pb      17.53729648      18.09770903      69.69122624
Pb      17.53729648      30.57888767      69.69122624
Pb      17.53729648      43.06006631      69.69122624
Pb      26.53078186       5.61653039      69.69122624
Pb      26.53078186      18.09770903      69.69122624
Pb      26.53078186      30.57888767      69.69122624
Pb      26.53078186      43.06006631      69.69122624
Pb      35.52426724       5.61653039      69.69122624
Pb      35.52426724      18.09770903      69.69122624
Pb      35.52426724      30.57888767      69.69122624
Pb      35.52426724      43.06006631      69.69122624
Pb      44.51775262       5.61653039      69.69122624
Pb      44.51775262      18.09770903      69.69122624
Pb      44.51775262      30.57888767      69.69122624
Pb      44.51775262      43.06006631      69.69122624
Pb      53.51123800       5.61653039      69.69122624
Pb      53.51123800      18.09770903      69.69122624
Pb      53.51123800      30.57888767      69.69122624
Pb      53.51123800      43.06006631      69.69122624
Pb       4.04706841      11.85711971      73.90480286
Pb       4.04706841      24.33829835      73.90480286
Pb       4.04706841      36.81947699      73.90480286
Pb       4.04706841      49.30065563      73.90480286
Pb      13.04055379      11.85711971      73.90480286
Pb      13.04055379      24.33829835      73.90480286
Pb      13.04055379      36.81947699      73.90480286
Pb      13.04055379      49.30065563      73.90480286
Pb      22.03403917      11.85711971      73.90480286
Pb      22.03403917      24.33829835      73.90480286
Pb      22.03403917      36.81947699      73.90480286
Pb      22.03403917      49.30065563      73.90480286
Pb      31.02752455      11.85711971      73.90480286
Pb      31.02752455      24.33829835      73.90480286
Pb      31.02752455      36.81947699      73.90480286
Pb      31.02752455      49.30065563      73.90480286
Pb      40.02100993      11.85711971      73.90480286
Pb      40.02100993      24.33829835      73.90480286
Pb      40.02100993      36.81947699      73.90480286
Pb      40.02100993      49.30065563      73.90480286
Pb      49.01449531      11.85711971      73.90480286
Pb      49.01449531      24.33829835      73.90480286
Pb      49.01449531      36.81947699      73.90480286
Pb      49.01449531      49.30065563      73.90480286
Pb       8.54381110      11.85711971      69.69122624
Pb       8.54381110      24.33829835      69.69122624
Pb       8.54381110      36.81947699      69.69122624
Pb       8.54381110      49.30065563      69.69122624
Pb      17.53729648      11.85711971      69.69122624
Pb      17.53729648      24.33829835      69.69122624
Pb      17.53729648      36.81947699      69.69122624
Pb      17.53729648      49.30065563      69.69122624
Pb      26.53078186      11.85711971      69.69122624
Pb      26.53078186      24.33829835      69.69122624
Pb      26.53078186      36.81947699      69.69122624
Pb      26.53078186      49.30065563      69.69122624
Pb      35.52426724      11.85711971      69.69122624
Pb      35.52426724      24.33829835      69.69122624
Pb      35.52426724      36.81947699      69.69122624
Pb      35.52426724      49.30065563      69.69122624
Pb      44.51775262      11.85711971      69.69122624
Pb      44.51775262      24.33829835      69.69122624
Pb      44.51775262      36.81947699      69.69122624
Pb      44.51775262      49.30065563      69.69122624
Pb      53.51123800      11.85711971      69.69122624
Pb      53.51123800      24.33829835      69.69122624
Pb      53.51123800      36.81947699      69.69122624
Pb      53.51123800      49.30065563      69.69122624
Pb       4.04706841       5.61653039      65.47764962
Pb       4.04706841      18.09770903      65.47764962
Pb       4.04706841      30.57888767      65.47764962
Pb       4.04706841      43.06006631      65.47764962
Pb      13.04055379       5.61653039      65.47764962
Pb      13.04055379      18.09770903      65.47764962
Pb      13.04055379      30.57888767      65.47764962
Pb      13.04055379      43.06006631      65.47764962
Pb      22.03403917       5.61653039      65.47764962
Pb      22.03403917      18.09770903      65.47764962
Pb      22.03403917      30.57888767      65.47764962
Pb      22.03403917      43.06006631      65.47764962
Pb      31.02752455       5.61653039      65.47764962
Pb      31.02752455      18.09770903      65.47764962
Pb      31.02752455      30.57888767      65.47764962
Pb      31.02752455      43.06006631      65.47764962
Pb      40.02100993       5.61653039      65.47764962
Pb      40.02100993      18.09770903      65.47764962
Pb      40.02100993      30.57888767      65.47764962
Pb      40.02100993      43.06006631      65.47764962
Pb      49.01449531       5.61653039      65.47764962
Pb      49.01449531      18.09770903      65.47764962
Pb      49.01449531      30.57888767      65.47764962
Pb      49.01449531      43.06006631      65.47764962
Pb       8.54381110       5.61653039      61.26407300
Pb       8.54381110      18.09770903      61.26407300
Pb       8.54381110      30.57888767      61.26407300
Pb       8.54381110      43.06006631      61.26407300
Pb      17.53729648       5.61653039      61.26407300
Pb      17.53729648      18.09770903      61.26407300
Pb      17.53729648      30.57888767      61.26407300
Pb      17.53729648      43.06006631      61.26407300
Pb      26.53078186       5.61653039      61.26407300
Pb      26.53078186      18.09770903      61.26407300
Pb      26.53078186      30.57888767      61.26407300
Pb      26.53078186      43.06006631      61.26407300
Pb      35.52426724       5.61653039      61.26407300
Pb      35.52426724      18.09770903      61.26407300
Pb      35.52426724      30.57888767      61.26407300
Pb      35.52426724      43.06006631      61.26407300
Pb      44.51775262       5.61653039      61.26407300
Pb      44.51775262      18.09770903      61.26407300
Pb      44.51775262      30.57888767      61.26407300
Pb      44.51775262      43.06006631      61.26407300
Pb      53.51123800       5.61653039      61.26407300
Pb      53.51123800      18.09770903      61.26407300
Pb      53.51123800      30.57888767      61.26407300
Pb      53.51123800      43.06006631      61.26407300
Pb       4.04706841      11.85711971      65.47764962
Pb       4.04706841      24.33829835      65.47764962
Pb       4.04706841      36.81947699      65.47764962
Pb       4.04706841      49.30065563      65.47764962
Pb      13.04055379      11.85711971      65.47764962
Pb      13.04055379      24.33829835      65.47764962
Pb      13.04055379      36.81947699      65.47764962
Pb      13.04055379      49.30065563      65.47764962
Pb      22.03403917      11.85711971      65.47764962
Pb      22.03403917      24.33829835      65.47764962
Pb      22.03403917      36.81947699      65.47764962
Pb      22.03403917      49.30065563      65.47764962
Pb      31.02752455      11.85711971      65.47764962
Pb      31.02752455      24.33829835      65.47764962
Pb      31.02752455      36.81947699      65.47764962
Pb      31.02752455      49.30065563      65.47764962
Pb      40.02100993      11.85711971      65.47764962
Pb      40.02100993      24.33829835      65.47764962
Pb      40.02100993      36.81947699      65.47764962
Pb      40.02100993      49.30065563      65.47764962
Pb      49.01449531      11.85711971      65.47764962
Pb      49.01449531      24.33829835      65.47764962
Pb      49.01449531      36.81947699      65.47764962
Pb      49.01449531      49.30065563      65.47764962
Pb       8.54381110      11.85711971      61.26407300
Pb       8.54381110      24.33829835      61.26407300
Pb       8.54381110      36.81947699      61.26407300
Pb       8.54381110      49.30065563      61.26407300
Pb      17.53729648      11.85711971      61.26407300
Pb      17.53729648      24.33829835      61.26407300
Pb      17.53729648      36.81947699      61.26407300
Pb      17.53729648      49.30065563      61.26407300
Pb      26.53078186      11.85711971      61.26407300
Pb      26.53078186      24.33829835      61.26407300
Pb      26.53078186      36.81947699      61.26407300
Pb      26.53078186      49.30065563      61.26407300
Pb      35.52426724      11.85711971      61.26407300
Pb      35.52426724      24.33829835      61.26407300
Pb      35.52426724      36.81947699      61.26407300
Pb      35.52426724      49.30065563      61.26407300
Pb      44.51775262      11.85711971      61.26407300
Pb      44.51775262      24.33829835      61.26407300
Pb      44.51775262      36.81947699      61.26407300
Pb      44.51775262      49.30065563      61.26407300
Pb      53.51123800      11.85711971      61.26407300
Pb      53.51123800      24.33829835      61.26407300
Pb      53.51123800      36.81947699      61.26407300
Pb      53.51123800      49.30065563      61.26407300
Pb       4.04706841       5.61653039      57.05049638
Pb       4.04706841      18.09770903      57.05049638
Pb       4.04706841      30.57888767      57.05049638
Pb       4.04706841      43.06006631      57.05049638
Pb      13.04055379       5.61653039      57.05049638
Pb      13.04055379      18.09770903      57.05049638
Pb      13.04055379      30.57888767      57.05049638
Pb      13.04055379      43.06006631      57.05049638
Pb      22.03403917       5.61653039      57.05049638
Pb      22.03403917      18.09770903      57.05049638
Pb      22.03403917      30.57888767      57.05049638
Pb      22.03403917      43.06006631      57.05049638
Pb      31.02752455       5.61653039      57.05049638
Pb      31.02752455      18.09770903      57.05049638
Pb      31.02752455      30.57888767      57.05049638
Pb      31.02752455      43.06006631      57.05049638
Pb      40.02100993       5.61653039      57.05049638
Pb      40.02100993      18.09770903      57.05049638
Pb      40.02100993      30.57888767      57.05049638
Pb      40.02100993      43.06006631      57.05049638
Pb      49.01449531       5.61653039      57.05049638
Pb      49.01449531      18.09770903      57.05049638
Pb      49.01449531      30.57888767      57.05049638
Pb      49.01449531      43.06006631      57.05049638
Pb       8.54381110       5.61653039      52.83691976
Pb       8.54381110      18.09770903      52.83691976
Pb       8.54381110      30.57888767      52.83691976
Pb       8.54381110      43.06006631      52.83691976
Pb      17.53729648       5.61653039      52.83691976
Pb      17.53729648      18.09770903      52.83691976
Pb      17.53729648      30.57888767      52.83691976
Pb      17.53729648      43.06006631      52.83691976
Pb      26.53078186       5.61653039      52.83691976
Pb      26.53078186      18.09770903      52.83691976
Pb      26.53078186      30.57888767      52.83691976
Pb      26.53078186      43.06006631      52.83691976
Pb      35.52426724       5.61653039      52.83691976
Pb      35.52426724      18.09770903      52.83691976
Pb      35.52426724      30.57888767      52.83691976
Pb      35.52426724      43.06006631      52.83691976
Pb      44.51775262       5.61653039      52.83691976
Pb      44.51775262      18.09770903      52.83691976
Pb      44.51775262      30.57888767      52.83691976
Pb      44.51775262      43.06006631      52.83691976
Pb      53.51123800       5.61653039      52.83691976
Pb      53.51123800      18.09770903      52.83691976
Pb      53.51123800      30.57888767      52.83691976
Pb      53.51123800      43.06006631      52.83691976
Pb       4.04706841      11.85711971      57.05049638
Pb       4.04706841      24.33829835      57.05049638
Pb       4.04706841      36.81947699      57.05049638
Pb       4.04706841      49.30065563      57.05049638
Pb      13.04055379      11.85711971      57.05049638
Pb      13.04055379      24.33829835      57.05049638
Pb      13.04055379      36.81947699      57.05049638
Pb      13.04055379      49.30065563      57.05049638
Pb      22.03403917      11.85711971      57.05049638
Pb      22.03403917      24.33829835      57.05049638
Pb      22.03403917      36.81947699      57.05049638
Pb      22.03403917      49.30065563      57.05049638
Pb      31.02752455      11.85711971      57.05049638
Pb      31.02752455      24.33829835      57.05049638
Pb      31.02752455      36.81947699      57.05049638
Pb      31.02752455      49.30065563      57.05049638
Pb      40.02100994      11.85711971      57.05049638
Pb      40.02100994      24.33829835      57.05049638
Pb      40.02100994      36.81947699      57.05049638
Pb      40.02100994      49.30065563      57.05049638
Pb      49.01449531      11.85711971      57.05049638
Pb      49.01449531      24.33829835      57.05049638
Pb      49.01449531      36.81947699      57.05049638
Pb      49.01449531      49.30065563      57.05049638
Pb       8.54381110      11.85711971      52.83691976
Pb       8.54381110      24.33829835      52.83691976
Pb       8.54381110      36.81947699      52.83691976
Pb       8.54381110      49.30065563      52.83691976
Pb      17.53729648      11.85711971      52.83691976
Pb      17.53729648      24.33829835      52.83691976
Pb      17.53729648      36.81947699      52.83691976
Pb      17.53729648      49.30065563      52.83691976
Pb      26.53078186      11.85711971      52.83691976
Pb      26.53078186      24.33829835      52.83691976
Pb      26.53078186      36.81947699      52.83691976
Pb      26.53078186      49.30065563      52.83691976
Pb      35.52426724      11.85711971      52.83691976
Pb      35.52426724      24.33829835      52.83691976
Pb      35.52426724      36.81947699      52.83691976
Pb      35.52426724      49.30065563      52.83691976
Pb      44.51775262      11.85711971      52.83691976
Pb      44.51775262      24.33829835      52.83691976
Pb      44.51775262      36.81947699      52.83691976
Pb      44.51775262      49.30065563      52.83691976
Pb      53.51123800      11.85711971      52.83691976
Pb      53.51123800      24.33829835      52.83691976
Pb      53.51123800      36.81947699      52.83691976
Pb      53.51123800      49.30065563      52.83691976
Pb       4.04706841       5.61653039      48.62334314
Pb       4.04706841      18.09770903      48.62334314
Pb       4.04706841      30.57888767      48.62334314
Pb       4.04706841      43.06006631      48.62334314
Pb      13.04055379       5.61653039      48.62334314
Pb      13.04055379      18.09770903      48.62334314
Pb      13.04055379      30.57888767      48.62334314
Pb      13.04055379      43.06006631      48.62334314
Pb      22.03403917       5.61653039      48.62334314
Pb      22.03403917      18.09770903      48.62334314
Pb      22.03403917      30.57888767      48.62334314
Pb      22.03403917      43.06006631      48.62334314
Pb      31.02752455       5.61653039      48.62334314
Pb      31.02752455      18.09770903      48.62334314
Pb      31.02752455      30.57888767      48.62334314
Pb      31.02752455      43.06006631      48.62334314
Pb      40.02100993       5.61653039      48.62334314
Pb      40.02100993      18.09770903      48.62334314
Pb      40.02100993      30.57888767      48.62334314
Pb      40.02100993      43.06006631      48.62334314
Pb      49.01449531       5.61653039      48.62334314
Pb      49.01449531      18.09770903      48.62334314
Pb      49.01449531      30.57888767      48.62334314
Pb      49.01449531      43.06006631      48.62334314
Pb       8.54381110       5.61653039      44.40976652
Pb       8.54381110      18.09770903      44.40976652
Pb       8.54381110      30.57888767      44.40976652
Pb       8.54381110      43.06006631      44.40976652
Pb      17.53729648       5.61653039      44.40976652
Pb      17.53729648      18.09770903      44.40976652
Pb      17.53729648      30.57888767      44.40976652
Pb      17.53729648      43.06006631      44.40976652
Pb      26.53078186       5.61653039      44.40976652
Pb      26.53078186      18.09770903      44.40976652
Pb      26.53078186      30.57888767      44.40976652
Pb      26.53078186      43.06006631      44.40976652
Pb      35.52426724       5.61653039      44.40976652
Pb      35.52426724      18.09770903      44.40976652
Pb      35.52426724      30.57888767      44.40976652
Pb      35.52426724      43.06006631      44.40976652
Pb      44.51775262       5.61653039      44.40976652
Pb      44.51775262      18.09770903      44.40976652
Pb      44.51775262      30.57888767      44.40976652
Pb      44.51775262      43.06006631      44.40976652
Pb      53.51123800       5.61653039      44.40976652
Pb      53.51123800      18.09770903      44.40976652
Pb      53.51123800      30.57888767      44.40976652
Pb      53.51123800      43.06006631      44.40976652
Pb       4.04706841      11.85711971      48.62334314
Pb       4.04706841      24.33829835      48.62334314
Pb       4.04706841      36.81947699      48.62334314
Pb       4.04706841      49.30065563      48.62334314
Pb      13.04055379      11.85711971      48.62334314
Pb      13.04055379      24.33829835      48.62334314
Pb      13.04055379      36.81947699      48.62334314
Pb      13.04055379      49.30065563      48.62334314
Pb      22.03403917      11.85711971      48.62334314
Pb      22.03403917      24.33829835      48.62334314
Pb      22.03403917      36.81947699      48.62334314
Pb      22.03403917      49.30065563      48.62334314
Pb      31.02752455      11.85711971      48.62334314
Pb      31.02752455      24.33829835      48.62334314
Pb      31.02752455      36.81947699      48.62334314
Pb      31.02752455      49.30065563      48.62334314
Pb      40.02100993      11.85711971      48.62334314
Pb      40.02100993      24.33829835      48.62334314
Pb      40.02100993      36.81947699      48.62334314
Pb      40.02100993      49.30065563      48.62334314
Pb      49.01449531      11.85711971      48.62334314
Pb      49.01449531      24.33829835      48.62334314
Pb      49.01449531      36.81947699      48.62334314
Pb      49.01449531      49.30065563      48.62334314
Pb       8.54381110      11.85711971      44.40976652
Pb       8.54381110      24.33829835      44.40976652
Pb       8.54381110      36.81947699      44.40976652
Pb       8.54381110      49.30065563      44.40976652
Pb      17.53729648      11.85711971      44.40976652
Pb      17.53729648      24.33829835      44.40976652
Pb      17.53729648      36.81947699      44.40976652
Pb      17.53729648      49.30065563      44.40976652
Pb      26.53078186      11.85711971      44.40976652
Pb      26.53078186      24.33829835      44.40976652
Pb      26.53078186      36.81947699      44.40976652
Pb      26.53078186      49.30065563      44.40976652
Pb      35.52426724      11.85711971      44.40976652
Pb      35.52426724      24.33829835      44.40976652
Pb      35.52426724      36.81947699      44.40976652
Pb      35.52426724      49.30065563      44.40976652
Pb      44.51775262      11.85711971      44.40976652
Pb      44.51775262      24.33829835      44.40976652
Pb      44.51775262      36.81947699      44.40976652
Pb      44.51775262      49.30065563      44.40976652
Pb      53.51123800      11.85711971      44.40976652
Pb      53.51123800      24.33829835      44.40976652
Pb      53.51123800      36.81947699      44.40976652
Pb      53.51123800      49.30065563      44.40976652
Pb       4.04706841       5.61653039      40.19618990
Pb       4.04706841      18.09770903      40.19618990
Pb       4.04706841      30.57888767      40.19618990
Pb       4.04706841      43.06006631      40.19618990
Pb      13.04055379       5.61653039      40.19618990
Pb      13.04055379      18.09770903      40.19618990
Pb      13.04055379      30.57888767      40.19618990
Pb      13.04055379      43.06006631      40.19618990
Pb      22.03403917       5.61653039      40.19618990
Pb      22.03403917      18.09770903      40.19618990
Pb      22.03403917      30.57888767      40.19618990
Pb      22.03403917      43.06006631      40.19618990
Pb      31.02752455       5.61653039      40.19618990
Pb      31.02752455      18.09770903      40.19618990
Pb      31.02752455      30.57888767      40.19618990
Pb      31.02752455      43.06006631      40.19618990
Pb      40.02100993       5.61653039      40.19618990
Pb      40.02100993      18.09770903      40.19618990
Pb      40.02100993      30.57888767      40.19618990
Pb      40.02100993      43.06006631      40.19618990
Pb      49.01449531       5.61653039      40.19618990
Pb      49.01449531      18.09770903      40.19618990
Pb      49.01449531      30.57888767      40.19618990
Pb      49.01449531      43.06006631      40.19618990
Pb       8.54381110       5.61653039      35.98261328
Pb       8.54381110      18.09770903      35.98261328
Pb       8.54381110      30.57888767      35.98261328
Pb       8.54381110      43.06006631      35.98261328
Pb      17.53729648       5.61653039      35.98261328
Pb      17.53729648      18.09770903      35.98261328
Pb      17.53729648      30.57888767      35.98261328
Pb      17.53729648      43.06006631      35.98261328
Pb      26.53078186       5.61653039      35.98261328
Pb      26.53078186      18.09770903      35.98261328
Pb      26.53078186      30.57888767      35.98261328
Pb      26.53078186      43.06006631      35.98261328
Pb      35.52426724       5.61653039      35.98261328
Pb      35.52426724      18.09770903      35.98261328
Pb      35.52426724      30.57888767      35.98261328
Pb      35.52426724      43.06006631      35.98261328
Pb      44.51775262       5.61653039      35.98261328
Pb      44.51775262      18.09770903      35.98261328
Pb      44.51775262      30.57888767      35.98261328
Pb      44.51775262      43.06006631      35.98261328
Pb      53.51123800       5.61653039      35.98261328
Pb      53.51123800      18.09770903      35.98261328
Pb      53.51123800      30.57888767      35.98261328
Pb      53.51123800      43.06006631      35.98261328
Pb       4.04706841      11.85711971      40.19618990
Pb       4.04706841      24.33829835      40.19618990
Pb       4.04706841      36.81947699      40.19618990
Pb       4.04706841      49.30065563      40.19618990
Pb      13.04055379      11.85711971      40.19618990
Pb      13.04055379      24.33829835      40.19618990
Pb      13.04055379      36.81947699      40.19618990
Pb      13.04055379      49.30065563      40.19618990
Pb      22.03403917      11.85711971      40.19618990
Pb      22.03403917      24.33829835      40.19618990
Pb      22.03403917      36.81947699      40.19618990
Pb      22.03403917      49.30065563      40.19618990
Pb      31.02752455      11.85711971      40.19618990
Pb      31.02752455      24.33829835      40.19618990
Pb      31.02752455      36.81947699      40.19618990
Pb      31.02752455      49.30065563      40.19618990
Pb      40.02100993      11.85711971      40.19618990
Pb      40.02100993      24.33829835      40.19618990
Pb      40.02100993      36.81947699      40.19618990
Pb      40.02100993      49.30065563      40.19618990
Pb      49.01449531      11.85711971      40.19618990
Pb      49.01449531      24.33829835      40.19618990
Pb      49.01449531      36.81947699      40.19618990
Pb      49.01449531      49.30065563      40.19618990
Pb       8.54381110      11.85711971      35.98261328
Pb       8.54381110      24.33829835      35.98261328
Pb       8.54381110      36.81947699      35.98261328
Pb       8.54381110      49.30065563      35.98261328
Pb      17.53729648      11.85711971      35.98261328
Pb      17.53729648      24.33829835      35.98261328
Pb      17.53729648      36.81947699      35.98261328
Pb      17.53729648      49.30065563      35.98261328
Pb      26.53078186      11.85711971      35.98261328
Pb      26.53078186      24.33829835      35.98261328
Pb      26.53078186      36.81947699      35.98261328
Pb      26.53078186      49.30065563      35.98261328
Pb      35.52426724      11.85711971      35.98261328
Pb      35.52426724      24.33829835      35.98261328
Pb      35.52426724      36.81947699      35.98261328
Pb      35.52426724      49.30065563      35.98261328
Pb      44.51775262      11.85711971      35.98261328
Pb      44.51775262      24.33829835      35.98261328
Pb      44.51775262      36.81947699      35.98261328
Pb      44.51775262      49.30065563      35.98261328
Pb      53.51123800      11.85711971      35.98261328
Pb      53.51123800      24.33829835      35.98261328
Pb      53.51123800      36.81947699      35.98261328
Pb      53.51123800      49.30065563      35.98261328
