# Supplementary material for: What Happens at Surfaces and Grain Boundaries of Halide Perovskites: Insights from Reactive Molecular Dynamics Simulations of CsPbI3
Source: ACS Appl Mater Interfaces. 2022 Aug 30;14(36):40841–50. doi: 10.1021/acsami.2c09239 (PMC9478958; doi:10.1021/acsami.2c09239)
Supplement: Supplementary file 2 — am2c09239_si_002.zip [file am2c09239_si_002.zip › supplementary-structures/perovskite-slabs/pristine-slabs-stability/O020_Orthorhombic_Stoichiometric.xyz]

3360
Lattice="53.96091228 0.0 0.0 0.0 49.92471456 0.0 0.0 0.0 120.0" Properties=species:S:1:pos:R:3 pbc="T T T"
Cs       7.81688802       2.49623573      83.42285604
Cs       7.81688802      14.97741437      83.42285604
Cs       7.81688802      27.45859301      83.42285604
Cs       7.81688802      39.93977165      83.42285604
Cs      16.81037340       2.49623573      83.42285604
Cs      16.81037340      14.97741437      83.42285604
Cs      16.81037340      27.45859301      83.42285604
Cs      16.81037340      39.93977165      83.42285604
Cs      25.80385878       2.49623573      83.42285604
Cs      25.80385878      14.97741437      83.42285604
Cs      25.80385878      27.45859301      83.42285604
Cs      25.80385878      39.93977165      83.42285604
Cs      34.79734416       2.49623573      83.42285604
Cs      34.79734416      14.97741437      83.42285604
Cs      34.79734416      27.45859301      83.42285604
Cs      34.79734416      39.93977165      83.42285604
Cs      43.79082954       2.49623573      83.42285604
Cs      43.79082954      14.97741437      83.42285604
Cs      43.79082954      27.45859301      83.42285604
Cs      43.79082954      39.93977165      83.42285604
Cs      52.78431492       2.49623573      83.42285604
Cs      52.78431492      14.97741437      83.42285604
Cs      52.78431492      27.45859301      83.42285604
Cs      52.78431492      39.93977165      83.42285604
Cs       3.32014533       2.49623573      87.14006347
Cs       3.32014533      14.97741437      87.14006347
Cs       3.32014533      27.45859301      87.14006347
Cs       3.32014533      39.93977165      87.14006347
Cs      12.31363071       2.49623573      87.14006347
Cs      12.31363071      14.97741437      87.14006347
Cs      12.31363071      27.45859301      87.14006347
Cs      12.31363071      39.93977165      87.14006347
Cs      21.30711609       2.49623573      87.14006347
Cs      21.30711609      14.97741437      87.14006347
Cs      21.30711609      27.45859301      87.14006347
Cs      21.30711609      39.93977165      87.14006347
Cs      30.30060147       2.49623573      87.14006347
Cs      30.30060147      14.97741437      87.14006347
Cs      30.30060147      27.45859301      87.14006347
Cs      30.30060147      39.93977165      87.14006347
Cs      39.29408685       2.49623573      87.14006347
Cs      39.29408685      14.97741437      87.14006347
Cs      39.29408685      27.45859301      87.14006347
Cs      39.29408685      39.93977165      87.14006347
Cs      48.28757223       2.49623573      87.14006347
Cs      48.28757223      14.97741437      87.14006347
Cs      48.28757223      27.45859301      87.14006347
Cs      48.28757223      39.93977165      87.14006347
Cs       4.77399149       8.73682505      87.63643262
Cs       4.77399149      21.21800369      87.63643262
Cs       4.77399149      33.69918233      87.63643262
Cs       4.77399149      46.18036097      87.63643262
Cs      13.76747687       8.73682505      87.63643262
Cs      13.76747687      21.21800369      87.63643262
Cs      13.76747687      33.69918233      87.63643262
Cs      13.76747687      46.18036097      87.63643262
Cs      22.76096225       8.73682505      87.63643262
Cs      22.76096225      21.21800369      87.63643262
Cs      22.76096225      33.69918233      87.63643262
Cs      22.76096225      46.18036097      87.63643262
Cs      31.75444763       8.73682505      87.63643262
Cs      31.75444763      21.21800369      87.63643262
Cs      31.75444763      33.69918233      87.63643262
Cs      31.75444763      46.18036097      87.63643262
Cs      40.74793301       8.73682505      87.63643262
Cs      40.74793301      21.21800369      87.63643262
Cs      40.74793301      33.69918233      87.63643262
Cs      40.74793301      46.18036097      87.63643262
Cs      49.74141839       8.73682505      87.63643262
Cs      49.74141839      21.21800369      87.63643262
Cs      49.74141839      33.69918233      87.63643262
Cs      49.74141839      46.18036097      87.63643262
Cs       0.27724880       8.73682505      32.36356741
Cs       0.27724880      21.21800369      32.36356741
Cs       0.27724880      33.69918233      32.36356741
Cs       0.27724880      46.18036097      32.36356741
Cs       9.27073418       8.73682505      32.36356741
Cs       9.27073418      21.21800369      32.36356741
Cs       9.27073418      33.69918233      32.36356741
Cs       9.27073418      46.18036097      32.36356741
Cs      18.26421956       8.73682505      32.36356741
Cs      18.26421956      21.21800369      32.36356741
Cs      18.26421956      33.69918233      32.36356741
Cs      18.26421956      46.18036097      32.36356741
Cs      27.25770494       8.73682505      32.36356741
Cs      27.25770494      21.21800369      32.36356741
Cs      27.25770494      33.69918233      32.36356741
Cs      27.25770494      46.18036097      32.36356741
Cs      36.25119032       8.73682505      32.36356741
Cs      36.25119032      21.21800369      32.36356741
Cs      36.25119032      33.69918233      32.36356741
Cs      36.25119032      46.18036097      32.36356741
Cs      45.24467570       8.73682505      32.36356741
Cs      45.24467570      21.21800369      32.36356741
Cs      45.24467570      33.69918233      32.36356741
Cs      45.24467570      46.18036097      32.36356741
Cs       0.27724880       8.73682505      82.92648685
Cs       0.27724880      21.21800369      82.92648685
Cs       0.27724880      33.69918233      82.92648685
Cs       0.27724880      46.18036097      82.92648685
Cs       9.27073418       8.73682505      82.92648685
Cs       9.27073418      21.21800369      82.92648685
Cs       9.27073418      33.69918233      82.92648685
Cs       9.27073418      46.18036097      82.92648685
Cs      18.26421956       8.73682505      82.92648685
Cs      18.26421956      21.21800369      82.92648685
Cs      18.26421956      33.69918233      82.92648685
Cs      18.26421956      46.18036097      82.92648685
Cs      27.25770494       8.73682505      82.92648685
Cs      27.25770494      21.21800369      82.92648685
Cs      27.25770494      33.69918233      82.92648685
Cs      27.25770494      46.18036097      82.92648685
Cs      36.25119032       8.73682505      82.92648685
Cs      36.25119032      21.21800369      82.92648685
Cs      36.25119032      33.69918233      82.92648685
Cs      36.25119032      46.18036097      82.92648685
Cs      45.24467570       8.73682505      82.92648685
Cs      45.24467570      21.21800369      82.92648685
Cs      45.24467570      33.69918233      82.92648685
Cs      45.24467570      46.18036097      82.92648685
Cs       7.81688802       2.49623573      74.99570280
Cs       7.81688802      14.97741437      74.99570280
Cs       7.81688802      27.45859301      74.99570280
Cs       7.81688802      39.93977165      74.99570280
Cs      16.81037340       2.49623573      74.99570280
Cs      16.81037340      14.97741437      74.99570280
Cs      16.81037340      27.45859301      74.99570280
Cs      16.81037340      39.93977165      74.99570280
Cs      25.80385878       2.49623573      74.99570280
Cs      25.80385878      14.97741437      74.99570280
Cs      25.80385878      27.45859301      74.99570280
Cs      25.80385878      39.93977165      74.99570280
Cs      34.79734416       2.49623573      74.99570280
Cs      34.79734416      14.97741437      74.99570280
Cs      34.79734416      27.45859301      74.99570280
Cs      34.79734416      39.93977165      74.99570280
Cs      43.79082954       2.49623573      74.99570280
Cs      43.79082954      14.97741437      74.99570280
Cs      43.79082954      27.45859301      74.99570280
Cs      43.79082954      39.93977165      74.99570280
Cs      52.78431492       2.49623573      74.99570280
Cs      52.78431492      14.97741437      74.99570280
Cs      52.78431492      27.45859301      74.99570280
Cs      52.78431492      39.93977165      74.99570280
Cs       3.32014533       2.49623573      78.71291023
Cs       3.32014533      14.97741437      78.71291023
Cs       3.32014533      27.45859301      78.71291023
Cs       3.32014533      39.93977165      78.71291023
Cs      12.31363071       2.49623573      78.71291023
Cs      12.31363071      14.97741437      78.71291023
Cs      12.31363071      27.45859301      78.71291023
Cs      12.31363071      39.93977165      78.71291023
Cs      21.30711609       2.49623573      78.71291023
Cs      21.30711609      14.97741437      78.71291023
Cs      21.30711609      27.45859301      78.71291023
Cs      21.30711609      39.93977165      78.71291023
Cs      30.30060147       2.49623573      78.71291023
Cs      30.30060147      14.97741437      78.71291023
Cs      30.30060147      27.45859301      78.71291023
Cs      30.30060147      39.93977165      78.71291023
Cs      39.29408685       2.49623573      78.71291023
Cs      39.29408685      14.97741437      78.71291023
Cs      39.29408685      27.45859301      78.71291023
Cs      39.29408685      39.93977165      78.71291023
Cs      48.28757223       2.49623573      78.71291023
Cs      48.28757223      14.97741437      78.71291023
Cs      48.28757223      27.45859301      78.71291023
Cs      48.28757223      39.93977165      78.71291023
Cs       4.77399149       8.73682505      79.20927938
Cs       4.77399149      21.21800369      79.20927938
Cs       4.77399149      33.69918233      79.20927938
Cs       4.77399149      46.18036097      79.20927938
Cs      13.76747687       8.73682505      79.20927938
Cs      13.76747687      21.21800369      79.20927938
Cs      13.76747687      33.69918233      79.20927938
Cs      13.76747687      46.18036097      79.20927938
Cs      22.76096225       8.73682505      79.20927938
Cs      22.76096225      21.21800369      79.20927938
Cs      22.76096225      33.69918233      79.20927938
Cs      22.76096225      46.18036097      79.20927938
Cs      31.75444763       8.73682505      79.20927938
Cs      31.75444763      21.21800369      79.20927938
Cs      31.75444763      33.69918233      79.20927938
Cs      31.75444763      46.18036097      79.20927938
Cs      40.74793301       8.73682505      79.20927938
Cs      40.74793301      21.21800369      79.20927938
Cs      40.74793301      33.69918233      79.20927938
Cs      40.74793301      46.18036097      79.20927938
Cs      49.74141839       8.73682505      79.20927938
Cs      49.74141839      21.21800369      79.20927938
Cs      49.74141839      33.69918233      79.20927938
Cs      49.74141839      46.18036097      79.20927938
Cs       0.27724880       8.73682505      74.49933361
Cs       0.27724880      21.21800369      74.49933361
Cs       0.27724880      33.69918233      74.49933361
Cs       0.27724880      46.18036097      74.49933361
Cs       9.27073418       8.73682505      74.49933361
Cs       9.27073418      21.21800369      74.49933361
Cs       9.27073418      33.69918233      74.49933361
Cs       9.27073418      46.18036097      74.49933361
Cs      18.26421956       8.73682505      74.49933361
Cs      18.26421956      21.21800369      74.49933361
Cs      18.26421956      33.69918233      74.49933361
Cs      18.26421956      46.18036097      74.49933361
Cs      27.25770494       8.73682505      74.49933361
Cs      27.25770494      21.21800369      74.49933361
Cs      27.25770494      33.69918233      74.49933361
Cs      27.25770494      46.18036097      74.49933361
Cs      36.25119032       8.73682505      74.49933361
Cs      36.25119032      21.21800369      74.49933361
Cs      36.25119032      33.69918233      74.49933361
Cs      36.25119032      46.18036097      74.49933361
Cs      45.24467570       8.73682505      74.49933361
Cs      45.24467570      21.21800369      74.49933361
Cs      45.24467570      33.69918233      74.49933361
Cs      45.24467570      46.18036097      74.49933361
Cs       7.81688802       2.49623573      66.56854956
Cs       7.81688802      14.97741437      66.56854956
Cs       7.81688802      27.45859301      66.56854956
Cs       7.81688802      39.93977165      66.56854956
Cs      16.81037340       2.49623573      66.56854956
Cs      16.81037340      14.97741437      66.56854956
Cs      16.81037340      27.45859301      66.56854956
Cs      16.81037340      39.93977165      66.56854956
Cs      25.80385878       2.49623573      66.56854956
Cs      25.80385878      14.97741437      66.56854956
Cs      25.80385878      27.45859301      66.56854956
Cs      25.80385878      39.93977165      66.56854956
Cs      34.79734416       2.49623573      66.56854956
Cs      34.79734416      14.97741437      66.56854956
Cs      34.79734416      27.45859301      66.56854956
Cs      34.79734416      39.93977165      66.56854956
Cs      43.79082954       2.49623573      66.56854956
Cs      43.79082954      14.97741437      66.56854956
Cs      43.79082954      27.45859301      66.56854956
Cs      43.79082954      39.93977165      66.56854956
Cs      52.78431492       2.49623573      66.56854956
Cs      52.78431492      14.97741437      66.56854956
Cs      52.78431492      27.45859301      66.56854956
Cs      52.78431492      39.93977165      66.56854956
Cs       3.32014533       2.49623573      70.28575699
Cs       3.32014533      14.97741437      70.28575699
Cs       3.32014533      27.45859301      70.28575699
Cs       3.32014533      39.93977165      70.28575699
Cs      12.31363071       2.49623573      70.28575699
Cs      12.31363071      14.97741437      70.28575699
Cs      12.31363071      27.45859301      70.28575699
Cs      12.31363071      39.93977165      70.28575699
Cs      21.30711609       2.49623573      70.28575699
Cs      21.30711609      14.97741437      70.28575699
Cs      21.30711609      27.45859301      70.28575699
Cs      21.30711609      39.93977165      70.28575699
Cs      30.30060147       2.49623573      70.28575699
Cs      30.30060147      14.97741437      70.28575699
Cs      30.30060147      27.45859301      70.28575699
Cs      30.30060147      39.93977165      70.28575699
Cs      39.29408685       2.49623573      70.28575699
Cs      39.29408685      14.97741437      70.28575699
Cs      39.29408685      27.45859301      70.28575699
Cs      39.29408685      39.93977165      70.28575699
Cs      48.28757223       2.49623573      70.28575699
Cs      48.28757223      14.97741437      70.28575699
Cs      48.28757223      27.45859301      70.28575699
Cs      48.28757223      39.93977165      70.28575699
Cs       4.77399149       8.73682505      70.78212614
Cs       4.77399149      21.21800369      70.78212614
Cs       4.77399149      33.69918233      70.78212614
Cs       4.77399149      46.18036097      70.78212614
Cs      13.76747687       8.73682505      70.78212614
Cs      13.76747687      21.21800369      70.78212614
Cs      13.76747687      33.69918233      70.78212614
Cs      13.76747687      46.18036097      70.78212614
Cs      22.76096225       8.73682505      70.78212614
Cs      22.76096225      21.21800369      70.78212614
Cs      22.76096225      33.69918233      70.78212614
Cs      22.76096225      46.18036097      70.78212614
Cs      31.75444763       8.73682505      70.78212614
Cs      31.75444763      21.21800369      70.78212614
Cs      31.75444763      33.69918233      70.78212614
Cs      31.75444763      46.18036097      70.78212614
Cs      40.74793301       8.73682505      70.78212614
Cs      40.74793301      21.21800369      70.78212614
Cs      40.74793301      33.69918233      70.78212614
Cs      40.74793301      46.18036097      70.78212614
Cs      49.74141839       8.73682505      70.78212614
Cs      49.74141839      21.21800369      70.78212614
Cs      49.74141839      33.69918233      70.78212614
Cs      49.74141839      46.18036097      70.78212614
Cs       0.27724880       8.73682505      66.07218037
Cs       0.27724880      21.21800369      66.07218037
Cs       0.27724880      33.69918233      66.07218037
Cs       0.27724880      46.18036097      66.07218037
Cs       9.27073418       8.73682505      66.07218037
Cs       9.27073418      21.21800369      66.07218037
Cs       9.27073418      33.69918233      66.07218037
Cs       9.27073418      46.18036097      66.07218037
Cs      18.26421956       8.73682505      66.07218037
Cs      18.26421956      21.21800369      66.07218037
Cs      18.26421956      33.69918233      66.07218037
Cs      18.26421956      46.18036097      66.07218037
Cs      27.25770494       8.73682505      66.07218037
Cs      27.25770494      21.21800369      66.07218037
Cs      27.25770494      33.69918233      66.07218037
Cs      27.25770494      46.18036097      66.07218037
Cs      36.25119032       8.73682505      66.07218037
Cs      36.25119032      21.21800369      66.07218037
Cs      36.25119032      33.69918233      66.07218037
Cs      36.25119032      46.18036097      66.07218037
Cs      45.24467570       8.73682505      66.07218037
Cs      45.24467570      21.21800369      66.07218037
Cs      45.24467570      33.69918233      66.07218037
Cs      45.24467570      46.18036097      66.07218037
Cs       7.81688802       2.49623573      58.14139632
Cs       7.81688802      14.97741437      58.14139632
Cs       7.81688802      27.45859301      58.14139632
Cs       7.81688802      39.93977165      58.14139632
Cs      16.81037340       2.49623573      58.14139632
Cs      16.81037340      14.97741437      58.14139632
Cs      16.81037340      27.45859301      58.14139632
Cs      16.81037340      39.93977165      58.14139632
Cs      25.80385878       2.49623573      58.14139632
Cs      25.80385878      14.97741437      58.14139632
Cs      25.80385878      27.45859301      58.14139632
Cs      25.80385878      39.93977165      58.14139632
Cs      34.79734416       2.49623573      58.14139632
Cs      34.79734416      14.97741437      58.14139632
Cs      34.79734416      27.45859301      58.14139632
Cs      34.79734416      39.93977165      58.14139632
Cs      43.79082954       2.49623573      58.14139632
Cs      43.79082954      14.97741437      58.14139632
Cs      43.79082954      27.45859301      58.14139632
Cs      43.79082954      39.93977165      58.14139632
Cs      52.78431492       2.49623573      58.14139632
Cs      52.78431492      14.97741437      58.14139632
Cs      52.78431492      27.45859301      58.14139632
Cs      52.78431492      39.93977165      58.14139632
Cs       3.32014533       2.49623573      61.85860375
Cs       3.32014533      14.97741437      61.85860375
Cs       3.32014533      27.45859301      61.85860375
Cs       3.32014533      39.93977165      61.85860375
Cs      12.31363071       2.49623573      61.85860375
Cs      12.31363071      14.97741437      61.85860375
Cs      12.31363071      27.45859301      61.85860375
Cs      12.31363071      39.93977165      61.85860375
Cs      21.30711609       2.49623573      61.85860375
Cs      21.30711609      14.97741437      61.85860375
Cs      21.30711609      27.45859301      61.85860375
Cs      21.30711609      39.93977165      61.85860375
Cs      30.30060147       2.49623573      61.85860375
Cs      30.30060147      14.97741437      61.85860375
Cs      30.30060147      27.45859301      61.85860375
Cs      30.30060147      39.93977165      61.85860375
Cs      39.29408685       2.49623573      61.85860375
Cs      39.29408685      14.97741437      61.85860375
Cs      39.29408685      27.45859301      61.85860375
Cs      39.29408685      39.93977165      61.85860375
Cs      48.28757223       2.49623573      61.85860375
Cs      48.28757223      14.97741437      61.85860375
Cs      48.28757223      27.45859301      61.85860375
Cs      48.28757223      39.93977165      61.85860375
Cs       4.77399149       8.73682505      62.35497290
Cs       4.77399149      21.21800369      62.35497290
Cs       4.77399149      33.69918233      62.35497290
Cs       4.77399149      46.18036097      62.35497290
Cs      13.76747687       8.73682505      62.35497290
Cs      13.76747687      21.21800369      62.35497290
Cs      13.76747687      33.69918233      62.35497290
Cs      13.76747687      46.18036097      62.35497290
Cs      22.76096225       8.73682505      62.35497290
Cs      22.76096225      21.21800369      62.35497290
Cs      22.76096225      33.69918233      62.35497290
Cs      22.76096225      46.18036097      62.35497290
Cs      31.75444763       8.73682505      62.35497290
Cs      31.75444763      21.21800369      62.35497290
Cs      31.75444763      33.69918233      62.35497290
Cs      31.75444763      46.18036097      62.35497290
Cs      40.74793301       8.73682505      62.35497290
Cs      40.74793301      21.21800369      62.35497290
Cs      40.74793301      33.69918233      62.35497290
Cs      40.74793301      46.18036097      62.35497290
Cs      49.74141839       8.73682505      62.35497290
Cs      49.74141839      21.21800369      62.35497290
Cs      49.74141839      33.69918233      62.35497290
Cs      49.74141839      46.18036097      62.35497290
Cs       0.27724880       8.73682505      57.64502713
Cs       0.27724880      21.21800369      57.64502713
Cs       0.27724880      33.69918233      57.64502713
Cs       0.27724880      46.18036097      57.64502713
Cs       9.27073418       8.73682505      57.64502713
Cs       9.27073418      21.21800369      57.64502713
Cs       9.27073418      33.69918233      57.64502713
Cs       9.27073418      46.18036097      57.64502713
Cs      18.26421956       8.73682505      57.64502713
Cs      18.26421956      21.21800369      57.64502713
Cs      18.26421956      33.69918233      57.64502713
Cs      18.26421956      46.18036097      57.64502713
Cs      27.25770494       8.73682505      57.64502713
Cs      27.25770494      21.21800369      57.64502713
Cs      27.25770494      33.69918233      57.64502713
Cs      27.25770494      46.18036097      57.64502713
Cs      36.25119032       8.73682505      57.64502713
Cs      36.25119032      21.21800369      57.64502713
Cs      36.25119032      33.69918233      57.64502713
Cs      36.25119032      46.18036097      57.64502713
Cs      45.24467570       8.73682505      57.64502713
Cs      45.24467570      21.21800369      57.64502713
Cs      45.24467570      33.69918233      57.64502713
Cs      45.24467570      46.18036097      57.64502713
Cs       7.81688802       2.49623573      49.71424308
Cs       7.81688802      14.97741437      49.71424308
Cs       7.81688802      27.45859301      49.71424308
Cs       7.81688802      39.93977165      49.71424308
Cs      16.81037340       2.49623573      49.71424308
Cs      16.81037340      14.97741437      49.71424308
Cs      16.81037340      27.45859301      49.71424308
Cs      16.81037340      39.93977165      49.71424308
Cs      25.80385878       2.49623573      49.71424308
Cs      25.80385878      14.97741437      49.71424308
Cs      25.80385878      27.45859301      49.71424308
Cs      25.80385878      39.93977165      49.71424308
Cs      34.79734416       2.49623573      49.71424308
Cs      34.79734416      14.97741437      49.71424308
Cs      34.79734416      27.45859301      49.71424308
Cs      34.79734416      39.93977165      49.71424308
Cs      43.79082954       2.49623573      49.71424308
Cs      43.79082954      14.97741437      49.71424308
Cs      43.79082954      27.45859301      49.71424308
Cs      43.79082954      39.93977165      49.71424308
Cs      52.78431492       2.49623573      49.71424308
Cs      52.78431492      14.97741437      49.71424308
Cs      52.78431492      27.45859301      49.71424308
Cs      52.78431492      39.93977165      49.71424308
Cs       3.32014533       2.49623573      53.43145051
Cs       3.32014533      14.97741437      53.43145051
Cs       3.32014533      27.45859301      53.43145051
Cs       3.32014533      39.93977165      53.43145051
Cs      12.31363071       2.49623573      53.43145051
Cs      12.31363071      14.97741437      53.43145051
Cs      12.31363071      27.45859301      53.43145051
Cs      12.31363071      39.93977165      53.43145051
Cs      21.30711609       2.49623573      53.43145051
Cs      21.30711609      14.97741437      53.43145051
Cs      21.30711609      27.45859301      53.43145051
Cs      21.30711609      39.93977165      53.43145051
Cs      30.30060147       2.49623573      53.43145051
Cs      30.30060147      14.97741437      53.43145051
Cs      30.30060147      27.45859301      53.43145051
Cs      30.30060147      39.93977165      53.43145051
Cs      39.29408685       2.49623573      53.43145051
Cs      39.29408685      14.97741437      53.43145051
Cs      39.29408685      27.45859301      53.43145051
Cs      39.29408685      39.93977165      53.43145051
Cs      48.28757223       2.49623573      53.43145051
Cs      48.28757223      14.97741437      53.43145051
Cs      48.28757223      27.45859301      53.43145051
Cs      48.28757223      39.93977165      53.43145051
Cs       4.77399149       8.73682505      53.92781966
Cs       4.77399149      21.21800369      53.92781966
Cs       4.77399149      33.69918233      53.92781966
Cs       4.77399149      46.18036097      53.92781966
Cs      13.76747687       8.73682505      53.92781966
Cs      13.76747687      21.21800369      53.92781966
Cs      13.76747687      33.69918233      53.92781966
Cs      13.76747687      46.18036097      53.92781966
Cs      22.76096225       8.73682505      53.92781966
Cs      22.76096225      21.21800369      53.92781966
Cs      22.76096225      33.69918233      53.92781966
Cs      22.76096225      46.18036097      53.92781966
Cs      31.75444763       8.73682505      53.92781966
Cs      31.75444763      21.21800369      53.92781966
Cs      31.75444763      33.69918233      53.92781966
Cs      31.75444763      46.18036097      53.92781966
Cs      40.74793301       8.73682505      53.92781966
Cs      40.74793301      21.21800369      53.92781966
Cs      40.74793301      33.69918233      53.92781966
Cs      40.74793301      46.18036097      53.92781966
Cs      49.74141839       8.73682505      53.92781966
Cs      49.74141839      21.21800369      53.92781966
Cs      49.74141839      33.69918233      53.92781966
Cs      49.74141839      46.18036097      53.92781966
Cs       0.27724880       8.73682505      49.21787389
Cs       0.27724880      21.21800369      49.21787389
Cs       0.27724880      33.69918233      49.21787389
Cs       0.27724880      46.18036097      49.21787389
Cs       9.27073418       8.73682505      49.21787389
Cs       9.27073418      21.21800369      49.21787389
Cs       9.27073418      33.69918233      49.21787389
Cs       9.27073418      46.18036097      49.21787389
Cs      18.26421956       8.73682505      49.21787389
Cs      18.26421956      21.21800369      49.21787389
Cs      18.26421956      33.69918233      49.21787389
Cs      18.26421956      46.18036097      49.21787389
Cs      27.25770494       8.73682505      49.21787389
Cs      27.25770494      21.21800369      49.21787389
Cs      27.25770494      33.69918233      49.21787389
Cs      27.25770494      46.18036097      49.21787389
Cs      36.25119032       8.73682505      49.21787389
Cs      36.25119032      21.21800369      49.21787389
Cs      36.25119032      33.69918233      49.21787389
Cs      36.25119032      46.18036097      49.21787389
Cs      45.24467570       8.73682505      49.21787389
Cs      45.24467570      21.21800369      49.21787389
Cs      45.24467570      33.69918233      49.21787389
Cs      45.24467570      46.18036097      49.21787389
Cs       7.81688802       2.49623573      41.28708984
Cs       7.81688802      14.97741437      41.28708984
Cs       7.81688802      27.45859301      41.28708984
Cs       7.81688802      39.93977165      41.28708984
Cs      16.81037340       2.49623573      41.28708984
Cs      16.81037340      14.97741437      41.28708984
Cs      16.81037340      27.45859301      41.28708984
Cs      16.81037340      39.93977165      41.28708984
Cs      25.80385878       2.49623573      41.28708984
Cs      25.80385878      14.97741437      41.28708984
Cs      25.80385878      27.45859301      41.28708984
Cs      25.80385878      39.93977165      41.28708984
Cs      34.79734416       2.49623573      41.28708984
Cs      34.79734416      14.97741437      41.28708984
Cs      34.79734416      27.45859301      41.28708984
Cs      34.79734416      39.93977165      41.28708984
Cs      43.79082954       2.49623573      41.28708984
Cs      43.79082954      14.97741437      41.28708984
Cs      43.79082954      27.45859301      41.28708984
Cs      43.79082954      39.93977165      41.28708984
Cs      52.78431492       2.49623573      41.28708984
Cs      52.78431492      14.97741437      41.28708984
Cs      52.78431492      27.45859301      41.28708984
Cs      52.78431492      39.93977165      41.28708984
Cs       3.32014533       2.49623573      45.00429727
Cs       3.32014533      14.97741437      45.00429727
Cs       3.32014533      27.45859301      45.00429727
Cs       3.32014533      39.93977165      45.00429727
Cs      12.31363071       2.49623573      45.00429727
Cs      12.31363071      14.97741437      45.00429727
Cs      12.31363071      27.45859301      45.00429727
Cs      12.31363071      39.93977165      45.00429727
Cs      21.30711609       2.49623573      45.00429727
Cs      21.30711609      14.97741437      45.00429727
Cs      21.30711609      27.45859301      45.00429727
Cs      21.30711609      39.93977165      45.00429727
Cs      30.30060147       2.49623573      45.00429727
Cs      30.30060147      14.97741437      45.00429727
Cs      30.30060147      27.45859301      45.00429727
Cs      30.30060147      39.93977165      45.00429727
Cs      39.29408685       2.49623573      45.00429727
Cs      39.29408685      14.97741437      45.00429727
Cs      39.29408685      27.45859301      45.00429727
Cs      39.29408685      39.93977165      45.00429727
Cs      48.28757223       2.49623573      45.00429727
Cs      48.28757223      14.97741437      45.00429727
Cs      48.28757223      27.45859301      45.00429727
Cs      48.28757223      39.93977165      45.00429727
Cs       4.77399149       8.73682505      45.50066642
Cs       4.77399149      21.21800369      45.50066642
Cs       4.77399149      33.69918233      45.50066642
Cs       4.77399149      46.18036097      45.50066642
Cs      13.76747687       8.73682505      45.50066642
Cs      13.76747687      21.21800369      45.50066642
Cs      13.76747687      33.69918233      45.50066642
Cs      13.76747687      46.18036097      45.50066642
Cs      22.76096225       8.73682505      45.50066642
Cs      22.76096225      21.21800369      45.50066642
Cs      22.76096225      33.69918233      45.50066642
Cs      22.76096225      46.18036097      45.50066642
Cs      31.75444763       8.73682505      45.50066642
Cs      31.75444763      21.21800369      45.50066642
Cs      31.75444763      33.69918233      45.50066642
Cs      31.75444763      46.18036097      45.50066642
Cs      40.74793301       8.73682505      45.50066642
Cs      40.74793301      21.21800369      45.50066642
Cs      40.74793301      33.69918233      45.50066642
Cs      40.74793301      46.18036097      45.50066642
Cs      49.74141839       8.73682505      45.50066642
Cs      49.74141839      21.21800369      45.50066642
Cs      49.74141839      33.69918233      45.50066642
Cs      49.74141839      46.18036097      45.50066642
Cs       0.27724880       8.73682505      40.79072065
Cs       0.27724880      21.21800369      40.79072065
Cs       0.27724880      33.69918233      40.79072065
Cs       0.27724880      46.18036097      40.79072065
Cs       9.27073418       8.73682505      40.79072065
Cs       9.27073418      21.21800369      40.79072065
Cs       9.27073418      33.69918233      40.79072065
Cs       9.27073418      46.18036097      40.79072065
Cs      18.26421956       8.73682505      40.79072065
Cs      18.26421956      21.21800369      40.79072065
Cs      18.26421956      33.69918233      40.79072065
Cs      18.26421956      46.18036097      40.79072065
Cs      27.25770494       8.73682505      40.79072065
Cs      27.25770494      21.21800369      40.79072065
Cs      27.25770494      33.69918233      40.79072065
Cs      27.25770494      46.18036097      40.79072065
Cs      36.25119032       8.73682505      40.79072065
Cs      36.25119032      21.21800369      40.79072065
Cs      36.25119032      33.69918233      40.79072065
Cs      36.25119032      46.18036097      40.79072065
Cs      45.24467570       8.73682505      40.79072065
Cs      45.24467570      21.21800369      40.79072065
Cs      45.24467570      33.69918233      40.79072065
Cs      45.24467570      46.18036097      40.79072065
Cs       7.81688802       2.49623573      32.85993660
Cs       7.81688802      14.97741437      32.85993660
Cs       7.81688802      27.45859301      32.85993660
Cs       7.81688802      39.93977165      32.85993660
Cs      16.81037340       2.49623573      32.85993660
Cs      16.81037340      14.97741437      32.85993660
Cs      16.81037340      27.45859301      32.85993660
Cs      16.81037340      39.93977165      32.85993660
Cs      25.80385878       2.49623573      32.85993660
Cs      25.80385878      14.97741437      32.85993660
Cs      25.80385878      27.45859301      32.85993660
Cs      25.80385878      39.93977165      32.85993660
Cs      34.79734416       2.49623573      32.85993660
Cs      34.79734416      14.97741437      32.85993660
Cs      34.79734416      27.45859301      32.85993660
Cs      34.79734416      39.93977165      32.85993660
Cs      43.79082954       2.49623573      32.85993660
Cs      43.79082954      14.97741437      32.85993660
Cs      43.79082954      27.45859301      32.85993660
Cs      43.79082954      39.93977165      32.85993660
Cs      52.78431492       2.49623573      32.85993660
Cs      52.78431492      14.97741437      32.85993660
Cs      52.78431492      27.45859301      32.85993660
Cs      52.78431492      39.93977165      32.85993660
Cs       3.32014533       2.49623573      36.57714403
Cs       3.32014533      14.97741437      36.57714403
Cs       3.32014533      27.45859301      36.57714403
Cs       3.32014533      39.93977165      36.57714403
Cs      12.31363071       2.49623573      36.57714403
Cs      12.31363071      14.97741437      36.57714403
Cs      12.31363071      27.45859301      36.57714403
Cs      12.31363071      39.93977165      36.57714403
Cs      21.30711609       2.49623573      36.57714403
Cs      21.30711609      14.97741437      36.57714403
Cs      21.30711609      27.45859301      36.57714403
Cs      21.30711609      39.93977165      36.57714403
Cs      30.30060147       2.49623573      36.57714403
Cs      30.30060147      14.97741437      36.57714403
Cs      30.30060147      27.45859301      36.57714403
Cs      30.30060147      39.93977165      36.57714403
Cs      39.29408685       2.49623573      36.57714403
Cs      39.29408685      14.97741437      36.57714403
Cs      39.29408685      27.45859301      36.57714403
Cs      39.29408685      39.93977165      36.57714403
Cs      48.28757223       2.49623573      36.57714403
Cs      48.28757223      14.97741437      36.57714403
Cs      48.28757223      27.45859301      36.57714403
Cs      48.28757223      39.93977165      36.57714403
Cs       4.77399149       8.73682505      37.07351318
Cs       4.77399149      21.21800369      37.07351318
Cs       4.77399149      33.69918233      37.07351318
Cs       4.77399149      46.18036097      37.07351318
Cs      13.76747687       8.73682505      37.07351318
Cs      13.76747687      21.21800369      37.07351318
Cs      13.76747687      33.69918233      37.07351318
Cs      13.76747687      46.18036097      37.07351318
Cs      22.76096225       8.73682505      37.07351318
Cs      22.76096225      21.21800369      37.07351318
Cs      22.76096225      33.69918233      37.07351318
Cs      22.76096225      46.18036097      37.07351318
Cs      31.75444763       8.73682505      37.07351318
Cs      31.75444763      21.21800369      37.07351318
Cs      31.75444763      33.69918233      37.07351318
Cs      31.75444763      46.18036097      37.07351318
Cs      40.74793301       8.73682505      37.07351318
Cs      40.74793301      21.21800369      37.07351318
Cs      40.74793301      33.69918233      37.07351318
Cs      40.74793301      46.18036097      37.07351318
Cs      49.74141839       8.73682505      37.07351318
Cs      49.74141839      21.21800369      37.07351318
Cs      49.74141839      33.69918233      37.07351318
Cs      49.74141839      46.18036097      37.07351318
I       14.77483835      -0.12908495      35.26085049
I       14.77483835      12.35209369      35.26085049
I       14.77483835      24.83327233      35.26085049
I       14.77483835      37.31445097      35.26085049
I       23.76832373      -0.12908495      35.26085049
I       23.76832373      12.35209369      35.26085049
I       23.76832373      24.83327233      35.26085049
I       23.76832373      37.31445097      35.26085049
I       32.76180911      -0.12908495      35.26085049
I       32.76180911      12.35209369      35.26085049
I       32.76180911      24.83327233      35.26085049
I       32.76180911      37.31445097      35.26085049
I       41.75529449      -0.12908495      35.26085049
I       41.75529449      12.35209369      35.26085049
I       41.75529449      24.83327233      35.26085049
I       41.75529449      37.31445097      35.26085049
I       50.74877987      -0.12908495      35.26085049
I       50.74877987      12.35209369      35.26085049
I       50.74877987      24.83327233      35.26085049
I       50.74877987      37.31445097      35.26085049
I        2.31278412      11.36214573      38.38980672
I        2.31278412      23.84332437      38.38980672
I        2.31278412      36.32450301      38.38980672
I        2.31278412      48.80568165      38.38980672
I       11.30626950      11.36214573      38.38980672
I       11.30626950      23.84332437      38.38980672
I       11.30626950      36.32450301      38.38980672
I       11.30626950      48.80568165      38.38980672
I       20.29975488      11.36214573      38.38980672
I       20.29975488      23.84332437      38.38980672
I       20.29975488      36.32450301      38.38980672
I       20.29975488      48.80568165      38.38980672
I       29.29324026      11.36214573      38.38980672
I       29.29324026      23.84332437      38.38980672
I       29.29324026      36.32450301      38.38980672
I       29.29324026      48.80568165      38.38980672
I       38.28672564      11.36214573      38.38980672
I       38.28672564      23.84332437      38.38980672
I       38.28672564      36.32450301      38.38980672
I       38.28672564      48.80568165      38.38980672
I       47.28021102      11.36214573      38.38980672
I       47.28021102      23.84332437      38.38980672
I       47.28021102      36.32450301      38.38980672
I       47.28021102      48.80568165      38.38980672
I        4.06826760       2.49623573      40.35090529
I        4.06826760      14.97741437      40.35090529
I        4.06826760      27.45859301      40.35090529
I        4.06826760      39.93977165      40.35090529
I       13.06175298       2.49623573      40.35090529
I       13.06175298      14.97741437      40.35090529
I       13.06175298      27.45859301      40.35090529
I       13.06175298      39.93977165      40.35090529
I       22.05523836       2.49623573      40.35090529
I       22.05523836      14.97741437      40.35090529
I       22.05523836      27.45859301      40.35090529
I       22.05523836      39.93977165      40.35090529
I       31.04872374       2.49623573      40.35090529
I       31.04872374      14.97741437      40.35090529
I       31.04872374      27.45859301      40.35090529
I       31.04872374      39.93977165      40.35090529
I       40.04220912       2.49623573      40.35090529
I       40.04220912      14.97741437      40.35090529
I       40.04220912      27.45859301      40.35090529
I       40.04220912      39.93977165      40.35090529
I       49.03569450       2.49623573      40.35090529
I       49.03569450      14.97741437      40.35090529
I       49.03569450      27.45859301      40.35090529
I       49.03569450      39.93977165      40.35090529
I        4.02586907       8.73682505      33.29975212
I        4.02586907      21.21800369      33.29975212
I        4.02586907      33.69918233      33.29975212
I        4.02586907      46.18036097      33.29975212
I       13.01935445       8.73682505      33.29975212
I       13.01935445      21.21800369      33.29975212
I       13.01935445      33.69918233      33.29975212
I       13.01935445      46.18036097      33.29975212
I       22.01283983       8.73682505      33.29975212
I       22.01283983      21.21800369      33.29975212
I       22.01283983      33.69918233      33.29975212
I       22.01283983      46.18036097      33.29975212
I       31.00632521       8.73682505      33.29975212
I       31.00632521      21.21800369      33.29975212
I       31.00632521      33.69918233      33.29975212
I       31.00632521      46.18036097      33.29975212
I       39.99981059       8.73682505      33.29975212
I       39.99981059      21.21800369      33.29975212
I       39.99981059      33.69918233      33.29975212
I       39.99981059      46.18036097      33.29975212
I       48.99329597       8.73682505      33.29975212
I       48.99329597      21.21800369      33.29975212
I       48.99329597      33.69918233      33.29975212
I       48.99329597      46.18036097      33.29975212
I        8.52261191       8.73682505      36.13732842
I        8.52261191      21.21800369      36.13732842
I        8.52261191      33.69918233      36.13732842
I        8.52261191      46.18036097      36.13732842
I       17.51609729       8.73682505      36.13732842
I       17.51609729      21.21800369      36.13732842
I       17.51609729      33.69918233      36.13732842
I       17.51609729      46.18036097      36.13732842
I       26.50958267       8.73682505      36.13732842
I       26.50958267      21.21800369      36.13732842
I       26.50958267      33.69918233      36.13732842
I       26.50958267      46.18036097      36.13732842
I       35.50306805       8.73682505      36.13732842
I       35.50306805      21.21800369      36.13732842
I       35.50306805      33.69918233      36.13732842
I       35.50306805      46.18036097      36.13732842
I       44.49655343       8.73682505      36.13732842
I       44.49655343      21.21800369      36.13732842
I       44.49655343      33.69918233      36.13732842
I       44.49655343      46.18036097      36.13732842
I       53.49003881       8.73682505      36.13732842
I       53.49003881      21.21800369      36.13732842
I       53.49003881      33.69918233      36.13732842
I       53.49003881      46.18036097      36.13732842
I       -0.42847482       2.49623573      37.51332854
I       -0.42847482      14.97741437      37.51332854
I       -0.42847482      27.45859301      37.51332854
I       -0.42847482      39.93977165      37.51332854
I        8.56501056       2.49623573      37.51332854
I        8.56501056      14.97741437      37.51332854
I        8.56501056      27.45859301      37.51332854
I        8.56501056      39.93977165      37.51332854
I       17.55849594       2.49623573      37.51332854
I       17.55849594      14.97741437      37.51332854
I       17.55849594      27.45859301      37.51332854
I       17.55849594      39.93977165      37.51332854
I       26.55198132       2.49623573      37.51332854
I       26.55198132      14.97741437      37.51332854
I       26.55198132      27.45859301      37.51332854
I       26.55198132      39.93977165      37.51332854
I       35.54546670       2.49623573      37.51332854
I       35.54546670      14.97741437      37.51332854
I       35.54546670      27.45859301      37.51332854
I       35.54546670      39.93977165      37.51332854
I       44.53895208       2.49623573      37.51332854
I       44.53895208      14.97741437      37.51332854
I       44.53895208      27.45859301      37.51332854
I       44.53895208      39.93977165      37.51332854
I        6.80952654      11.36214573      31.04727387
I        6.80952654      23.84332437      31.04727387
I        6.80952654      36.32450301      31.04727387
I        6.80952654      48.80568165      31.04727387
I       15.80301192      11.36214573      31.04727387
I       15.80301192      23.84332437      31.04727387
I       15.80301192      36.32450301      31.04727387
I       15.80301192      48.80568165      31.04727387
I       24.79649730      11.36214573      31.04727387
I       24.79649730      23.84332437      31.04727387
I       24.79649730      36.32450301      31.04727387
I       24.79649730      48.80568165      31.04727387
I       33.78998268      11.36214573      31.04727387
I       33.78998268      23.84332437      31.04727387
I       33.78998268      36.32450301      31.04727387
I       33.78998268      48.80568165      31.04727387
I       42.78346806      11.36214573      31.04727387
I       42.78346806      23.84332437      31.04727387
I       42.78346806      36.32450301      31.04727387
I       42.78346806      48.80568165      31.04727387
I       51.77695344      11.36214573      31.04727387
I       51.77695344      23.84332437      31.04727387
I       51.77695344      36.32450301      31.04727387
I       51.77695344      48.80568165      31.04727387
I        4.06826760       2.49623573      31.92375205
I        4.06826760      14.97741437      31.92375205
I        4.06826760      27.45859301      31.92375205
I        4.06826760      39.93977165      31.92375205
I       13.06175298       2.49623573      31.92375205
I       13.06175298      14.97741437      31.92375205
I       13.06175298      27.45859301      31.92375205
I       13.06175298      39.93977165      31.92375205
I       22.05523836       2.49623573      31.92375205
I       22.05523836      14.97741437      31.92375205
I       22.05523836      27.45859301      31.92375205
I       22.05523836      39.93977165      31.92375205
I       31.04872374       2.49623573      31.92375205
I       31.04872374      14.97741437      31.92375205
I       31.04872374      27.45859301      31.92375205
I       31.04872374      39.93977165      31.92375205
I       40.04220912       2.49623573      31.92375205
I       40.04220912      14.97741437      31.92375205
I       40.04220912      27.45859301      31.92375205
I       40.04220912      39.93977165      31.92375205
I       49.03569450       2.49623573      31.92375205
I       49.03569450      14.97741437      31.92375205
I       49.03569450      27.45859301      31.92375205
I       49.03569450      39.93977165      31.92375205
I        1.28461001       5.12155641      84.73914942
I        1.28461001      17.60273505      84.73914942
I        1.28461001      30.08391369      84.73914942
I        1.28461001      42.56509233      84.73914942
I       10.27809539       5.12155641      84.73914942
I       10.27809539      17.60273505      84.73914942
I       10.27809539      30.08391369      84.73914942
I       10.27809539      42.56509233      84.73914942
I       19.27158077       5.12155641      84.73914942
I       19.27158077      17.60273505      84.73914942
I       19.27158077      30.08391369      84.73914942
I       19.27158077      42.56509233      84.73914942
I       28.26506615       5.12155641      84.73914942
I       28.26506615      17.60273505      84.73914942
I       28.26506615      30.08391369      84.73914942
I       28.26506615      42.56509233      84.73914942
I       37.25855153       5.12155641      84.73914942
I       37.25855153      17.60273505      84.73914942
I       37.25855153      30.08391369      84.73914942
I       37.25855153      42.56509233      84.73914942
I       46.25203691       5.12155641      84.73914942
I       46.25203691      17.60273505      84.73914942
I       46.25203691      30.08391369      84.73914942
I       46.25203691      42.56509233      84.73914942
I        6.80952654       6.11150437      31.04727387
I        6.80952654      18.59268301      31.04727387
I        6.80952654      31.07386165      31.04727387
I        6.80952654      43.55504029      31.04727387
I       15.80301192       6.11150437      31.04727387
I       15.80301192      18.59268301      31.04727387
I       15.80301192      31.07386165      31.04727387
I       15.80301192      43.55504029      31.04727387
I       24.79649730       6.11150437      31.04727387
I       24.79649730      18.59268301      31.04727387
I       24.79649730      31.07386165      31.04727387
I       24.79649730      43.55504029      31.04727387
I       33.78998268       6.11150437      31.04727387
I       33.78998268      18.59268301      31.04727387
I       33.78998268      31.07386165      31.04727387
I       33.78998268      43.55504029      31.04727387
I       42.78346806       6.11150437      31.04727387
I       42.78346806      18.59268301      31.04727387
I       42.78346806      31.07386165      31.04727387
I       42.78346806      43.55504029      31.04727387
I       51.77695344       6.11150437      31.04727387
I       51.77695344      18.59268301      31.04727387
I       51.77695344      31.07386165      31.04727387
I       51.77695344      43.55504029      31.04727387
I        2.31278412       6.11150437      88.95272616
I        2.31278412      18.59268301      88.95272616
I        2.31278412      31.07386165      88.95272616
I        2.31278412      43.55504029      88.95272616
I       11.30626950       6.11150437      88.95272616
I       11.30626950      18.59268301      88.95272616
I       11.30626950      31.07386165      88.95272616
I       11.30626950      43.55504029      88.95272616
I       20.29975488       6.11150437      88.95272616
I       20.29975488      18.59268301      88.95272616
I       20.29975488      31.07386165      88.95272616
I       20.29975488      43.55504029      88.95272616
I       29.29324026       6.11150437      88.95272616
I       29.29324026      18.59268301      88.95272616
I       29.29324026      31.07386165      88.95272616
I       29.29324026      43.55504029      88.95272616
I       38.28672564       6.11150437      88.95272616
I       38.28672564      18.59268301      88.95272616
I       38.28672564      31.07386165      88.95272616
I       38.28672564      43.55504029      88.95272616
I       47.28021102       6.11150437      88.95272616
I       47.28021102      18.59268301      88.95272616
I       47.28021102      31.07386165      88.95272616
I       47.28021102      43.55504029      88.95272616
I        5.78135297       5.12155641      85.82376993
I        5.78135297      17.60273505      85.82376993
I        5.78135297      30.08391369      85.82376993
I        5.78135297      42.56509233      85.82376993
I       14.77483835       5.12155641      85.82376993
I       14.77483835      17.60273505      85.82376993
I       14.77483835      30.08391369      85.82376993
I       14.77483835      42.56509233      85.82376993
I       23.76832373       5.12155641      85.82376993
I       23.76832373      17.60273505      85.82376993
I       23.76832373      30.08391369      85.82376993
I       23.76832373      42.56509233      85.82376993
I       32.76180911       5.12155641      85.82376993
I       32.76180911      17.60273505      85.82376993
I       32.76180911      30.08391369      85.82376993
I       32.76180911      42.56509233      85.82376993
I       41.75529449       5.12155641      85.82376993
I       41.75529449      17.60273505      85.82376993
I       41.75529449      30.08391369      85.82376993
I       41.75529449      42.56509233      85.82376993
I       50.74877987       5.12155641      85.82376993
I       50.74877987      17.60273505      85.82376993
I       50.74877987      30.08391369      85.82376993
I       50.74877987      42.56509233      85.82376993
I        1.28461001      -0.12908495      84.73914942
I        1.28461001      12.35209369      84.73914942
I        1.28461001      24.83327233      84.73914942
I        1.28461001      37.31445097      84.73914942
I       10.27809539      -0.12908495      84.73914942
I       10.27809539      12.35209369      84.73914942
I       10.27809539      24.83327233      84.73914942
I       10.27809539      37.31445097      84.73914942
I       19.27158077      -0.12908495      84.73914942
I       19.27158077      12.35209369      84.73914942
I       19.27158077      24.83327233      84.73914942
I       19.27158077      37.31445097      84.73914942
I       28.26506615      -0.12908495      84.73914942
I       28.26506615      12.35209369      84.73914942
I       28.26506615      24.83327233      84.73914942
I       28.26506615      37.31445097      84.73914942
I       37.25855153      -0.12908495      84.73914942
I       37.25855153      12.35209369      84.73914942
I       37.25855153      24.83327233      84.73914942
I       37.25855153      37.31445097      84.73914942
I       46.25203691      -0.12908495      84.73914942
I       46.25203691      12.35209369      84.73914942
I       46.25203691      24.83327233      84.73914942
I       46.25203691      37.31445097      84.73914942
I        5.78135297      -0.12908495      85.82376993
I        5.78135297      12.35209369      85.82376993
I        5.78135297      24.83327233      85.82376993
I        5.78135297      37.31445097      85.82376993
I       14.77483835      -0.12908495      85.82376993
I       14.77483835      12.35209369      85.82376993
I       14.77483835      24.83327233      85.82376993
I       14.77483835      37.31445097      85.82376993
I       23.76832373      -0.12908495      85.82376993
I       23.76832373      12.35209369      85.82376993
I       23.76832373      24.83327233      85.82376993
I       23.76832373      37.31445097      85.82376993
I       32.76180911      -0.12908495      85.82376993
I       32.76180911      12.35209369      85.82376993
I       32.76180911      24.83327233      85.82376993
I       32.76180911      37.31445097      85.82376993
I       41.75529449      -0.12908495      85.82376993
I       41.75529449      12.35209369      85.82376993
I       41.75529449      24.83327233      85.82376993
I       41.75529449      37.31445097      85.82376993
I       50.74877987      -0.12908495      85.82376993
I       50.74877987      12.35209369      85.82376993
I       50.74877987      24.83327233      85.82376993
I       50.74877987      37.31445097      85.82376993
I        2.31278412      11.36214573      88.95272616
I        2.31278412      23.84332437      88.95272616
I        2.31278412      36.32450301      88.95272616
I        2.31278412      48.80568165      88.95272616
I       11.30626950      11.36214573      88.95272616
I       11.30626950      23.84332437      88.95272616
I       11.30626950      36.32450301      88.95272616
I       11.30626950      48.80568165      88.95272616
I       20.29975488      11.36214573      88.95272616
I       20.29975488      23.84332437      88.95272616
I       20.29975488      36.32450301      88.95272616
I       20.29975488      48.80568165      88.95272616
I       29.29324026      11.36214573      88.95272616
I       29.29324026      23.84332437      88.95272616
I       29.29324026      36.32450301      88.95272616
I       29.29324026      48.80568165      88.95272616
I       38.28672564      11.36214573      88.95272616
I       38.28672564      23.84332437      88.95272616
I       38.28672564      36.32450301      88.95272616
I       38.28672564      48.80568165      88.95272616
I       47.28021102      11.36214573      88.95272616
I       47.28021102      23.84332437      88.95272616
I       47.28021102      36.32450301      88.95272616
I       47.28021102      48.80568165      88.95272616
I        4.02586907       8.73682505      83.86267156
I        4.02586907      21.21800369      83.86267156
I        4.02586907      33.69918233      83.86267156
I        4.02586907      46.18036097      83.86267156
I       13.01935445       8.73682505      83.86267156
I       13.01935445      21.21800369      83.86267156
I       13.01935445      33.69918233      83.86267156
I       13.01935445      46.18036097      83.86267156
I       22.01283983       8.73682505      83.86267156
I       22.01283983      21.21800369      83.86267156
I       22.01283983      33.69918233      83.86267156
I       22.01283983      46.18036097      83.86267156
I       31.00632521       8.73682505      83.86267156
I       31.00632521      21.21800369      83.86267156
I       31.00632521      33.69918233      83.86267156
I       31.00632521      46.18036097      83.86267156
I       39.99981059       8.73682505      83.86267156
I       39.99981059      21.21800369      83.86267156
I       39.99981059      33.69918233      83.86267156
I       39.99981059      46.18036097      83.86267156
I       48.99329597       8.73682505      83.86267156
I       48.99329597      21.21800369      83.86267156
I       48.99329597      33.69918233      83.86267156
I       48.99329597      46.18036097      83.86267156
I        8.52261191       8.73682505      86.70024786
I        8.52261191      21.21800369      86.70024786
I        8.52261191      33.69918233      86.70024786
I        8.52261191      46.18036097      86.70024786
I       17.51609729       8.73682505      86.70024786
I       17.51609729      21.21800369      86.70024786
I       17.51609729      33.69918233      86.70024786
I       17.51609729      46.18036097      86.70024786
I       26.50958267       8.73682505      86.70024786
I       26.50958267      21.21800369      86.70024786
I       26.50958267      33.69918233      86.70024786
I       26.50958267      46.18036097      86.70024786
I       35.50306805       8.73682505      86.70024786
I       35.50306805      21.21800369      86.70024786
I       35.50306805      33.69918233      86.70024786
I       35.50306805      46.18036097      86.70024786
I       44.49655343       8.73682505      86.70024786
I       44.49655343      21.21800369      86.70024786
I       44.49655343      33.69918233      86.70024786
I       44.49655343      46.18036097      86.70024786
I       53.49003881       8.73682505      86.70024786
I       53.49003881      21.21800369      86.70024786
I       53.49003881      33.69918233      86.70024786
I       53.49003881      46.18036097      86.70024786
I       -0.42847482       2.49623573      88.07624798
I       -0.42847482      14.97741437      88.07624798
I       -0.42847482      27.45859301      88.07624798
I       -0.42847482      39.93977165      88.07624798
I        8.56501056       2.49623573      88.07624798
I        8.56501056      14.97741437      88.07624798
I        8.56501056      27.45859301      88.07624798
I        8.56501056      39.93977165      88.07624798
I       17.55849594       2.49623573      88.07624798
I       17.55849594      14.97741437      88.07624798
I       17.55849594      27.45859301      88.07624798
I       17.55849594      39.93977165      88.07624798
I       26.55198132       2.49623573      88.07624798
I       26.55198132      14.97741437      88.07624798
I       26.55198132      27.45859301      88.07624798
I       26.55198132      39.93977165      88.07624798
I       35.54546670       2.49623573      88.07624798
I       35.54546670      14.97741437      88.07624798
I       35.54546670      27.45859301      88.07624798
I       35.54546670      39.93977165      88.07624798
I       44.53895208       2.49623573      88.07624798
I       44.53895208      14.97741437      88.07624798
I       44.53895208      27.45859301      88.07624798
I       44.53895208      39.93977165      88.07624798
I        1.28461001       5.12155641      76.31199618
I        1.28461001      17.60273505      76.31199618
I        1.28461001      30.08391369      76.31199618
I        1.28461001      42.56509233      76.31199618
I       10.27809539       5.12155641      76.31199618
I       10.27809539      17.60273505      76.31199618
I       10.27809539      30.08391369      76.31199618
I       10.27809539      42.56509233      76.31199618
I       19.27158077       5.12155641      76.31199618
I       19.27158077      17.60273505      76.31199618
I       19.27158077      30.08391369      76.31199618
I       19.27158077      42.56509233      76.31199618
I       28.26506615       5.12155641      76.31199618
I       28.26506615      17.60273505      76.31199618
I       28.26506615      30.08391369      76.31199618
I       28.26506615      42.56509233      76.31199618
I       37.25855153       5.12155641      76.31199618
I       37.25855153      17.60273505      76.31199618
I       37.25855153      30.08391369      76.31199618
I       37.25855153      42.56509233      76.31199618
I       46.25203691       5.12155641      76.31199618
I       46.25203691      17.60273505      76.31199618
I       46.25203691      30.08391369      76.31199618
I       46.25203691      42.56509233      76.31199618
I        6.80952654       6.11150437      81.61019331
I        6.80952654      18.59268301      81.61019331
I        6.80952654      31.07386165      81.61019331
I        6.80952654      43.55504029      81.61019331
I       15.80301192       6.11150437      81.61019331
I       15.80301192      18.59268301      81.61019331
I       15.80301192      31.07386165      81.61019331
I       15.80301192      43.55504029      81.61019331
I       24.79649730       6.11150437      81.61019331
I       24.79649730      18.59268301      81.61019331
I       24.79649730      31.07386165      81.61019331
I       24.79649730      43.55504029      81.61019331
I       33.78998268       6.11150437      81.61019331
I       33.78998268      18.59268301      81.61019331
I       33.78998268      31.07386165      81.61019331
I       33.78998268      43.55504029      81.61019331
I       42.78346806       6.11150437      81.61019331
I       42.78346806      18.59268301      81.61019331
I       42.78346806      31.07386165      81.61019331
I       42.78346806      43.55504029      81.61019331
I       51.77695344       6.11150437      81.61019331
I       51.77695344      18.59268301      81.61019331
I       51.77695344      31.07386165      81.61019331
I       51.77695344      43.55504029      81.61019331
I        2.31278412       6.11150437      80.52557292
I        2.31278412      18.59268301      80.52557292
I        2.31278412      31.07386165      80.52557292
I        2.31278412      43.55504029      80.52557292
I       11.30626950       6.11150437      80.52557292
I       11.30626950      18.59268301      80.52557292
I       11.30626950      31.07386165      80.52557292
I       11.30626950      43.55504029      80.52557292
I       20.29975488       6.11150437      80.52557292
I       20.29975488      18.59268301      80.52557292
I       20.29975488      31.07386165      80.52557292
I       20.29975488      43.55504029      80.52557292
I       29.29324026       6.11150437      80.52557292
I       29.29324026      18.59268301      80.52557292
I       29.29324026      31.07386165      80.52557292
I       29.29324026      43.55504029      80.52557292
I       38.28672564       6.11150437      80.52557292
I       38.28672564      18.59268301      80.52557292
I       38.28672564      31.07386165      80.52557292
I       38.28672564      43.55504029      80.52557292
I       47.28021102       6.11150437      80.52557292
I       47.28021102      18.59268301      80.52557292
I       47.28021102      31.07386165      80.52557292
I       47.28021102      43.55504029      80.52557292
I        5.78135297       5.12155641      77.39661669
I        5.78135297      17.60273505      77.39661669
I        5.78135297      30.08391369      77.39661669
I        5.78135297      42.56509233      77.39661669
I       14.77483835       5.12155641      77.39661669
I       14.77483835      17.60273505      77.39661669
I       14.77483835      30.08391369      77.39661669
I       14.77483835      42.56509233      77.39661669
I       23.76832373       5.12155641      77.39661669
I       23.76832373      17.60273505      77.39661669
I       23.76832373      30.08391369      77.39661669
I       23.76832373      42.56509233      77.39661669
I       32.76180911       5.12155641      77.39661669
I       32.76180911      17.60273505      77.39661669
I       32.76180911      30.08391369      77.39661669
I       32.76180911      42.56509233      77.39661669
I       41.75529449       5.12155641      77.39661669
I       41.75529449      17.60273505      77.39661669
I       41.75529449      30.08391369      77.39661669
I       41.75529449      42.56509233      77.39661669
I       50.74877987       5.12155641      77.39661669
I       50.74877987      17.60273505      77.39661669
I       50.74877987      30.08391369      77.39661669
I       50.74877987      42.56509233      77.39661669
I        6.80952654      11.36214573      81.61019331
I        6.80952654      23.84332437      81.61019331
I        6.80952654      36.32450301      81.61019331
I        6.80952654      48.80568165      81.61019331
I       15.80301192      11.36214573      81.61019331
I       15.80301192      23.84332437      81.61019331
I       15.80301192      36.32450301      81.61019331
I       15.80301192      48.80568165      81.61019331
I       24.79649730      11.36214573      81.61019331
I       24.79649730      23.84332437      81.61019331
I       24.79649730      36.32450301      81.61019331
I       24.79649730      48.80568165      81.61019331
I       33.78998268      11.36214573      81.61019331
I       33.78998268      23.84332437      81.61019331
I       33.78998268      36.32450301      81.61019331
I       33.78998268      48.80568165      81.61019331
I       42.78346806      11.36214573      81.61019331
I       42.78346806      23.84332437      81.61019331
I       42.78346806      36.32450301      81.61019331
I       42.78346806      48.80568165      81.61019331
I       51.77695344      11.36214573      81.61019331
I       51.77695344      23.84332437      81.61019331
I       51.77695344      36.32450301      81.61019331
I       51.77695344      48.80568165      81.61019331
I        1.28461001      -0.12908495      76.31199618
I        1.28461001      12.35209369      76.31199618
I        1.28461001      24.83327233      76.31199618
I        1.28461001      37.31445097      76.31199618
I       10.27809539      -0.12908495      76.31199618
I       10.27809539      12.35209369      76.31199618
I       10.27809539      24.83327233      76.31199618
I       10.27809539      37.31445097      76.31199618
I       19.27158077      -0.12908495      76.31199618
I       19.27158077      12.35209369      76.31199618
I       19.27158077      24.83327233      76.31199618
I       19.27158077      37.31445097      76.31199618
I       28.26506615      -0.12908495      76.31199618
I       28.26506615      12.35209369      76.31199618
I       28.26506615      24.83327233      76.31199618
I       28.26506615      37.31445097      76.31199618
I       37.25855153      -0.12908495      76.31199618
I       37.25855153      12.35209369      76.31199618
I       37.25855153      24.83327233      76.31199618
I       37.25855153      37.31445097      76.31199618
I       46.25203691      -0.12908495      76.31199618
I       46.25203691      12.35209369      76.31199618
I       46.25203691      24.83327233      76.31199618
I       46.25203691      37.31445097      76.31199618
I        5.78135297      -0.12908495      77.39661669
I        5.78135297      12.35209369      77.39661669
I        5.78135297      24.83327233      77.39661669
I        5.78135297      37.31445097      77.39661669
I       14.77483835      -0.12908495      77.39661669
I       14.77483835      12.35209369      77.39661669
I       14.77483835      24.83327233      77.39661669
I       14.77483835      37.31445097      77.39661669
I       23.76832373      -0.12908495      77.39661669
I       23.76832373      12.35209369      77.39661669
I       23.76832373      24.83327233      77.39661669
I       23.76832373      37.31445097      77.39661669
I       32.76180911      -0.12908495      77.39661669
I       32.76180911      12.35209369      77.39661669
I       32.76180911      24.83327233      77.39661669
I       32.76180911      37.31445097      77.39661669
I       41.75529449      -0.12908495      77.39661669
I       41.75529449      12.35209369      77.39661669
I       41.75529449      24.83327233      77.39661669
I       41.75529449      37.31445097      77.39661669
I       50.74877987      -0.12908495      77.39661669
I       50.74877987      12.35209369      77.39661669
I       50.74877987      24.83327233      77.39661669
I       50.74877987      37.31445097      77.39661669
I        2.31278412      11.36214573      80.52557292
I        2.31278412      23.84332437      80.52557292
I        2.31278412      36.32450301      80.52557292
I        2.31278412      48.80568165      80.52557292
I       11.30626950      11.36214573      80.52557292
I       11.30626950      23.84332437      80.52557292
I       11.30626950      36.32450301      80.52557292
I       11.30626950      48.80568165      80.52557292
I       20.29975488      11.36214573      80.52557292
I       20.29975488      23.84332437      80.52557292
I       20.29975488      36.32450301      80.52557292
I       20.29975488      48.80568165      80.52557292
I       29.29324026      11.36214573      80.52557292
I       29.29324026      23.84332437      80.52557292
I       29.29324026      36.32450301      80.52557292
I       29.29324026      48.80568165      80.52557292
I       38.28672564      11.36214573      80.52557292
I       38.28672564      23.84332437      80.52557292
I       38.28672564      36.32450301      80.52557292
I       38.28672564      48.80568165      80.52557292
I       47.28021102      11.36214573      80.52557292
I       47.28021102      23.84332437      80.52557292
I       47.28021102      36.32450301      80.52557292
I       47.28021102      48.80568165      80.52557292
I        4.06826760       2.49623573      82.48667149
I        4.06826760      14.97741437      82.48667149
I        4.06826760      27.45859301      82.48667149
I        4.06826760      39.93977165      82.48667149
I       13.06175298       2.49623573      82.48667149
I       13.06175298      14.97741437      82.48667149
I       13.06175298      27.45859301      82.48667149
I       13.06175298      39.93977165      82.48667149
I       22.05523836       2.49623573      82.48667149
I       22.05523836      14.97741437      82.48667149
I       22.05523836      27.45859301      82.48667149
I       22.05523836      39.93977165      82.48667149
I       31.04872374       2.49623573      82.48667149
I       31.04872374      14.97741437      82.48667149
I       31.04872374      27.45859301      82.48667149
I       31.04872374      39.93977165      82.48667149
I       40.04220912       2.49623573      82.48667149
I       40.04220912      14.97741437      82.48667149
I       40.04220912      27.45859301      82.48667149
I       40.04220912      39.93977165      82.48667149
I       49.03569450       2.49623573      82.48667149
I       49.03569450      14.97741437      82.48667149
I       49.03569450      27.45859301      82.48667149
I       49.03569450      39.93977165      82.48667149
I        4.02586907       8.73682505      75.43551832
I        4.02586907      21.21800369      75.43551832
I        4.02586907      33.69918233      75.43551832
I        4.02586907      46.18036097      75.43551832
I       13.01935445       8.73682505      75.43551832
I       13.01935445      21.21800369      75.43551832
I       13.01935445      33.69918233      75.43551832
I       13.01935445      46.18036097      75.43551832
I       22.01283983       8.73682505      75.43551832
I       22.01283983      21.21800369      75.43551832
I       22.01283983      33.69918233      75.43551832
I       22.01283983      46.18036097      75.43551832
I       31.00632521       8.73682505      75.43551832
I       31.00632521      21.21800369      75.43551832
I       31.00632521      33.69918233      75.43551832
I       31.00632521      46.18036097      75.43551832
I       39.99981059       8.73682505      75.43551832
I       39.99981059      21.21800369      75.43551832
I       39.99981059      33.69918233      75.43551832
I       39.99981059      46.18036097      75.43551832
I       48.99329597       8.73682505      75.43551832
I       48.99329597      21.21800369      75.43551832
I       48.99329597      33.69918233      75.43551832
I       48.99329597      46.18036097      75.43551832
I        8.52261191       8.73682505      78.27309462
I        8.52261191      21.21800369      78.27309462
I        8.52261191      33.69918233      78.27309462
I        8.52261191      46.18036097      78.27309462
I       17.51609729       8.73682505      78.27309462
I       17.51609729      21.21800369      78.27309462
I       17.51609729      33.69918233      78.27309462
I       17.51609729      46.18036097      78.27309462
I       26.50958267       8.73682505      78.27309462
I       26.50958267      21.21800369      78.27309462
I       26.50958267      33.69918233      78.27309462
I       26.50958267      46.18036097      78.27309462
I       35.50306805       8.73682505      78.27309462
I       35.50306805      21.21800369      78.27309462
I       35.50306805      33.69918233      78.27309462
I       35.50306805      46.18036097      78.27309462
I       44.49655343       8.73682505      78.27309462
I       44.49655343      21.21800369      78.27309462
I       44.49655343      33.69918233      78.27309462
I       44.49655343      46.18036097      78.27309462
I       53.49003881       8.73682505      78.27309462
I       53.49003881      21.21800369      78.27309462
I       53.49003881      33.69918233      78.27309462
I       53.49003881      46.18036097      78.27309462
I       -0.42847482       2.49623573      79.64909474
I       -0.42847482      14.97741437      79.64909474
I       -0.42847482      27.45859301      79.64909474
I       -0.42847482      39.93977165      79.64909474
I        8.56501056       2.49623573      79.64909474
I        8.56501056      14.97741437      79.64909474
I        8.56501056      27.45859301      79.64909474
I        8.56501056      39.93977165      79.64909474
I       17.55849594       2.49623573      79.64909474
I       17.55849594      14.97741437      79.64909474
I       17.55849594      27.45859301      79.64909474
I       17.55849594      39.93977165      79.64909474
I       26.55198132       2.49623573      79.64909474
I       26.55198132      14.97741437      79.64909474
I       26.55198132      27.45859301      79.64909474
I       26.55198132      39.93977165      79.64909474
I       35.54546670       2.49623573      79.64909474
I       35.54546670      14.97741437      79.64909474
I       35.54546670      27.45859301      79.64909474
I       35.54546670      39.93977165      79.64909474
I       44.53895208       2.49623573      79.64909474
I       44.53895208      14.97741437      79.64909474
I       44.53895208      27.45859301      79.64909474
I       44.53895208      39.93977165      79.64909474
I        1.28461001       5.12155641      67.88484294
I        1.28461001      17.60273505      67.88484294
I        1.28461001      30.08391369      67.88484294
I        1.28461001      42.56509233      67.88484294
I       10.27809539       5.12155641      67.88484294
I       10.27809539      17.60273505      67.88484294
I       10.27809539      30.08391369      67.88484294
I       10.27809539      42.56509233      67.88484294
I       19.27158077       5.12155641      67.88484294
I       19.27158077      17.60273505      67.88484294
I       19.27158077      30.08391369      67.88484294
I       19.27158077      42.56509233      67.88484294
I       28.26506615       5.12155641      67.88484294
I       28.26506615      17.60273505      67.88484294
I       28.26506615      30.08391369      67.88484294
I       28.26506615      42.56509233      67.88484294
I       37.25855153       5.12155641      67.88484294
I       37.25855153      17.60273505      67.88484294
I       37.25855153      30.08391369      67.88484294
I       37.25855153      42.56509233      67.88484294
I       46.25203691       5.12155641      67.88484294
I       46.25203691      17.60273505      67.88484294
I       46.25203691      30.08391369      67.88484294
I       46.25203691      42.56509233      67.88484294
I        6.80952654       6.11150437      73.18304007
I        6.80952654      18.59268301      73.18304007
I        6.80952654      31.07386165      73.18304007
I        6.80952654      43.55504029      73.18304007
I       15.80301192       6.11150437      73.18304007
I       15.80301192      18.59268301      73.18304007
I       15.80301192      31.07386165      73.18304007
I       15.80301192      43.55504029      73.18304007
I       24.79649730       6.11150437      73.18304007
I       24.79649730      18.59268301      73.18304007
I       24.79649730      31.07386165      73.18304007
I       24.79649730      43.55504029      73.18304007
I       33.78998268       6.11150437      73.18304007
I       33.78998268      18.59268301      73.18304007
I       33.78998268      31.07386165      73.18304007
I       33.78998268      43.55504029      73.18304007
I       42.78346806       6.11150437      73.18304007
I       42.78346806      18.59268301      73.18304007
I       42.78346806      31.07386165      73.18304007
I       42.78346806      43.55504029      73.18304007
I       51.77695344       6.11150437      73.18304007
I       51.77695344      18.59268301      73.18304007
I       51.77695344      31.07386165      73.18304007
I       51.77695344      43.55504029      73.18304007
I        2.31278412       6.11150437      72.09841968
I        2.31278412      18.59268301      72.09841968
I        2.31278412      31.07386165      72.09841968
I        2.31278412      43.55504029      72.09841968
I       11.30626950       6.11150437      72.09841968
I       11.30626950      18.59268301      72.09841968
I       11.30626950      31.07386165      72.09841968
I       11.30626950      43.55504029      72.09841968
I       20.29975488       6.11150437      72.09841968
I       20.29975488      18.59268301      72.09841968
I       20.29975488      31.07386165      72.09841968
I       20.29975488      43.55504029      72.09841968
I       29.29324026       6.11150437      72.09841968
I       29.29324026      18.59268301      72.09841968
I       29.29324026      31.07386165      72.09841968
I       29.29324026      43.55504029      72.09841968
I       38.28672564       6.11150437      72.09841968
I       38.28672564      18.59268301      72.09841968
I       38.28672564      31.07386165      72.09841968
I       38.28672564      43.55504029      72.09841968
I       47.28021102       6.11150437      72.09841968
I       47.28021102      18.59268301      72.09841968
I       47.28021102      31.07386165      72.09841968
I       47.28021102      43.55504029      72.09841968
I        5.78135297       5.12155641      68.96946345
I        5.78135297      17.60273505      68.96946345
I        5.78135297      30.08391369      68.96946345
I        5.78135297      42.56509233      68.96946345
I       14.77483835       5.12155641      68.96946345
I       14.77483835      17.60273505      68.96946345
I       14.77483835      30.08391369      68.96946345
I       14.77483835      42.56509233      68.96946345
I       23.76832373       5.12155641      68.96946345
I       23.76832373      17.60273505      68.96946345
I       23.76832373      30.08391369      68.96946345
I       23.76832373      42.56509233      68.96946345
I       32.76180911       5.12155641      68.96946345
I       32.76180911      17.60273505      68.96946345
I       32.76180911      30.08391369      68.96946345
I       32.76180911      42.56509233      68.96946345
I       41.75529449       5.12155641      68.96946345
I       41.75529449      17.60273505      68.96946345
I       41.75529449      30.08391369      68.96946345
I       41.75529449      42.56509233      68.96946345
I       50.74877987       5.12155641      68.96946345
I       50.74877987      17.60273505      68.96946345
I       50.74877987      30.08391369      68.96946345
I       50.74877987      42.56509233      68.96946345
I        6.80952654      11.36214573      73.18304007
I        6.80952654      23.84332437      73.18304007
I        6.80952654      36.32450301      73.18304007
I        6.80952654      48.80568165      73.18304007
I       15.80301192      11.36214573      73.18304007
I       15.80301192      23.84332437      73.18304007
I       15.80301192      36.32450301      73.18304007
I       15.80301192      48.80568165      73.18304007
I       24.79649730      11.36214573      73.18304007
I       24.79649730      23.84332437      73.18304007
I       24.79649730      36.32450301      73.18304007
I       24.79649730      48.80568165      73.18304007
I       33.78998268      11.36214573      73.18304007
I       33.78998268      23.84332437      73.18304007
I       33.78998268      36.32450301      73.18304007
I       33.78998268      48.80568165      73.18304007
I       42.78346806      11.36214573      73.18304007
I       42.78346806      23.84332437      73.18304007
I       42.78346806      36.32450301      73.18304007
I       42.78346806      48.80568165      73.18304007
I       51.77695344      11.36214573      73.18304007
I       51.77695344      23.84332437      73.18304007
I       51.77695344      36.32450301      73.18304007
I       51.77695344      48.80568165      73.18304007
I        1.28461001      -0.12908495      67.88484294
I        1.28461001      12.35209369      67.88484294
I        1.28461001      24.83327233      67.88484294
I        1.28461001      37.31445097      67.88484294
I       10.27809539      -0.12908495      67.88484294
I       10.27809539      12.35209369      67.88484294
I       10.27809539      24.83327233      67.88484294
I       10.27809539      37.31445097      67.88484294
I       19.27158077      -0.12908495      67.88484294
I       19.27158077      12.35209369      67.88484294
I       19.27158077      24.83327233      67.88484294
I       19.27158077      37.31445097      67.88484294
I       28.26506615      -0.12908495      67.88484294
I       28.26506615      12.35209369      67.88484294
I       28.26506615      24.83327233      67.88484294
I       28.26506615      37.31445097      67.88484294
I       37.25855153      -0.12908495      67.88484294
I       37.25855153      12.35209369      67.88484294
I       37.25855153      24.83327233      67.88484294
I       37.25855153      37.31445097      67.88484294
I       46.25203691      -0.12908495      67.88484294
I       46.25203691      12.35209369      67.88484294
I       46.25203691      24.83327233      67.88484294
I       46.25203691      37.31445097      67.88484294
I        5.78135297      -0.12908495      68.96946345
I        5.78135297      12.35209369      68.96946345
I        5.78135297      24.83327233      68.96946345
I        5.78135297      37.31445097      68.96946345
I       14.77483835      -0.12908495      68.96946345
I       14.77483835      12.35209369      68.96946345
I       14.77483835      24.83327233      68.96946345
I       14.77483835      37.31445097      68.96946345
I       23.76832373      -0.12908495      68.96946345
I       23.76832373      12.35209369      68.96946345
I       23.76832373      24.83327233      68.96946345
I       23.76832373      37.31445097      68.96946345
I       32.76180911      -0.12908495      68.96946345
I       32.76180911      12.35209369      68.96946345
I       32.76180911      24.83327233      68.96946345
I       32.76180911      37.31445097      68.96946345
I       41.75529449      -0.12908495      68.96946345
I       41.75529449      12.35209369      68.96946345
I       41.75529449      24.83327233      68.96946345
I       41.75529449      37.31445097      68.96946345
I       50.74877987      -0.12908495      68.96946345
I       50.74877987      12.35209369      68.96946345
I       50.74877987      24.83327233      68.96946345
I       50.74877987      37.31445097      68.96946345
I        2.31278412      11.36214573      72.09841968
I        2.31278412      23.84332437      72.09841968
I        2.31278412      36.32450301      72.09841968
I        2.31278412      48.80568165      72.09841968
I       11.30626950      11.36214573      72.09841968
I       11.30626950      23.84332437      72.09841968
I       11.30626950      36.32450301      72.09841968
I       11.30626950      48.80568165      72.09841968
I       20.29975488      11.36214573      72.09841968
I       20.29975488      23.84332437      72.09841968
I       20.29975488      36.32450301      72.09841968
I       20.29975488      48.80568165      72.09841968
I       29.29324026      11.36214573      72.09841968
I       29.29324026      23.84332437      72.09841968
I       29.29324026      36.32450301      72.09841968
I       29.29324026      48.80568165      72.09841968
I       38.28672564      11.36214573      72.09841968
I       38.28672564      23.84332437      72.09841968
I       38.28672564      36.32450301      72.09841968
I       38.28672564      48.80568165      72.09841968
I       47.28021102      11.36214573      72.09841968
I       47.28021102      23.84332437      72.09841968
I       47.28021102      36.32450301      72.09841968
I       47.28021102      48.80568165      72.09841968
I        4.06826760       2.49623573      74.05951825
I        4.06826760      14.97741437      74.05951825
I        4.06826760      27.45859301      74.05951825
I        4.06826760      39.93977165      74.05951825
I       13.06175298       2.49623573      74.05951825
I       13.06175298      14.97741437      74.05951825
I       13.06175298      27.45859301      74.05951825
I       13.06175298      39.93977165      74.05951825
I       22.05523836       2.49623573      74.05951825
I       22.05523836      14.97741437      74.05951825
I       22.05523836      27.45859301      74.05951825
I       22.05523836      39.93977165      74.05951825
I       31.04872374       2.49623573      74.05951825
I       31.04872374      14.97741437      74.05951825
I       31.04872374      27.45859301      74.05951825
I       31.04872374      39.93977165      74.05951825
I       40.04220912       2.49623573      74.05951825
I       40.04220912      14.97741437      74.05951825
I       40.04220912      27.45859301      74.05951825
I       40.04220912      39.93977165      74.05951825
I       49.03569450       2.49623573      74.05951825
I       49.03569450      14.97741437      74.05951825
I       49.03569450      27.45859301      74.05951825
I       49.03569450      39.93977165      74.05951825
I        4.02586907       8.73682505      67.00836508
I        4.02586907      21.21800369      67.00836508
I        4.02586907      33.69918233      67.00836508
I        4.02586907      46.18036097      67.00836508
I       13.01935445       8.73682505      67.00836508
I       13.01935445      21.21800369      67.00836508
I       13.01935445      33.69918233      67.00836508
I       13.01935445      46.18036097      67.00836508
I       22.01283983       8.73682505      67.00836508
I       22.01283983      21.21800369      67.00836508
I       22.01283983      33.69918233      67.00836508
I       22.01283983      46.18036097      67.00836508
I       31.00632521       8.73682505      67.00836508
I       31.00632521      21.21800369      67.00836508
I       31.00632521      33.69918233      67.00836508
I       31.00632521      46.18036097      67.00836508
I       39.99981059       8.73682505      67.00836508
I       39.99981059      21.21800369      67.00836508
I       39.99981059      33.69918233      67.00836508
I       39.99981059      46.18036097      67.00836508
I       48.99329597       8.73682505      67.00836508
I       48.99329597      21.21800369      67.00836508
I       48.99329597      33.69918233      67.00836508
I       48.99329597      46.18036097      67.00836508
I        8.52261191       8.73682505      69.84594138
I        8.52261191      21.21800369      69.84594138
I        8.52261191      33.69918233      69.84594138
I        8.52261191      46.18036097      69.84594138
I       17.51609729       8.73682505      69.84594138
I       17.51609729      21.21800369      69.84594138
I       17.51609729      33.69918233      69.84594138
I       17.51609729      46.18036097      69.84594138
I       26.50958267       8.73682505      69.84594138
I       26.50958267      21.21800369      69.84594138
I       26.50958267      33.69918233      69.84594138
I       26.50958267      46.18036097      69.84594138
I       35.50306805       8.73682505      69.84594138
I       35.50306805      21.21800369      69.84594138
I       35.50306805      33.69918233      69.84594138
I       35.50306805      46.18036097      69.84594138
I       44.49655343       8.73682505      69.84594138
I       44.49655343      21.21800369      69.84594138
I       44.49655343      33.69918233      69.84594138
I       44.49655343      46.18036097      69.84594138
I       53.49003881       8.73682505      69.84594138
I       53.49003881      21.21800369      69.84594138
I       53.49003881      33.69918233      69.84594138
I       53.49003881      46.18036097      69.84594138
I       -0.42847482       2.49623573      71.22194150
I       -0.42847482      14.97741437      71.22194150
I       -0.42847482      27.45859301      71.22194150
I       -0.42847482      39.93977165      71.22194150
I        8.56501056       2.49623573      71.22194150
I        8.56501056      14.97741437      71.22194150
I        8.56501056      27.45859301      71.22194150
I        8.56501056      39.93977165      71.22194150
I       17.55849594       2.49623573      71.22194150
I       17.55849594      14.97741437      71.22194150
I       17.55849594      27.45859301      71.22194150
I       17.55849594      39.93977165      71.22194150
I       26.55198132       2.49623573      71.22194150
I       26.55198132      14.97741437      71.22194150
I       26.55198132      27.45859301      71.22194150
I       26.55198132      39.93977165      71.22194150
I       35.54546670       2.49623573      71.22194150
I       35.54546670      14.97741437      71.22194150
I       35.54546670      27.45859301      71.22194150
I       35.54546670      39.93977165      71.22194150
I       44.53895208       2.49623573      71.22194150
I       44.53895208      14.97741437      71.22194150
I       44.53895208      27.45859301      71.22194150
I       44.53895208      39.93977165      71.22194150
I        1.28461001       5.12155641      59.45768970
I        1.28461001      17.60273505      59.45768970
I        1.28461001      30.08391369      59.45768970
I        1.28461001      42.56509233      59.45768970
I       10.27809539       5.12155641      59.45768970
I       10.27809539      17.60273505      59.45768970
I       10.27809539      30.08391369      59.45768970
I       10.27809539      42.56509233      59.45768970
I       19.27158077       5.12155641      59.45768970
I       19.27158077      17.60273505      59.45768970
I       19.27158077      30.08391369      59.45768970
I       19.27158077      42.56509233      59.45768970
I       28.26506615       5.12155641      59.45768970
I       28.26506615      17.60273505      59.45768970
I       28.26506615      30.08391369      59.45768970
I       28.26506615      42.56509233      59.45768970
I       37.25855153       5.12155641      59.45768970
I       37.25855153      17.60273505      59.45768970
I       37.25855153      30.08391369      59.45768970
I       37.25855153      42.56509233      59.45768970
I       46.25203691       5.12155641      59.45768970
I       46.25203691      17.60273505      59.45768970
I       46.25203691      30.08391369      59.45768970
I       46.25203691      42.56509233      59.45768970
I        6.80952654       6.11150437      64.75588683
I        6.80952654      18.59268301      64.75588683
I        6.80952654      31.07386165      64.75588683
I        6.80952654      43.55504029      64.75588683
I       15.80301192       6.11150437      64.75588683
I       15.80301192      18.59268301      64.75588683
I       15.80301192      31.07386165      64.75588683
I       15.80301192      43.55504029      64.75588683
I       24.79649730       6.11150437      64.75588683
I       24.79649730      18.59268301      64.75588683
I       24.79649730      31.07386165      64.75588683
I       24.79649730      43.55504029      64.75588683
I       33.78998268       6.11150437      64.75588683
I       33.78998268      18.59268301      64.75588683
I       33.78998268      31.07386165      64.75588683
I       33.78998268      43.55504029      64.75588683
I       42.78346806       6.11150437      64.75588683
I       42.78346806      18.59268301      64.75588683
I       42.78346806      31.07386165      64.75588683
I       42.78346806      43.55504029      64.75588683
I       51.77695344       6.11150437      64.75588683
I       51.77695344      18.59268301      64.75588683
I       51.77695344      31.07386165      64.75588683
I       51.77695344      43.55504029      64.75588683
I        2.31278412       6.11150437      63.67126644
I        2.31278412      18.59268301      63.67126644
I        2.31278412      31.07386165      63.67126644
I        2.31278412      43.55504029      63.67126644
I       11.30626950       6.11150437      63.67126644
I       11.30626950      18.59268301      63.67126644
I       11.30626950      31.07386165      63.67126644
I       11.30626950      43.55504029      63.67126644
I       20.29975488       6.11150437      63.67126644
I       20.29975488      18.59268301      63.67126644
I       20.29975488      31.07386165      63.67126644
I       20.29975488      43.55504029      63.67126644
I       29.29324026       6.11150437      63.67126644
I       29.29324026      18.59268301      63.67126644
I       29.29324026      31.07386165      63.67126644
I       29.29324026      43.55504029      63.67126644
I       38.28672564       6.11150437      63.67126644
I       38.28672564      18.59268301      63.67126644
I       38.28672564      31.07386165      63.67126644
I       38.28672564      43.55504029      63.67126644
I       47.28021102       6.11150437      63.67126644
I       47.28021102      18.59268301      63.67126644
I       47.28021102      31.07386165      63.67126644
I       47.28021102      43.55504029      63.67126644
I        5.78135297       5.12155641      60.54231021
I        5.78135297      17.60273505      60.54231021
I        5.78135297      30.08391369      60.54231021
I        5.78135297      42.56509233      60.54231021
I       14.77483835       5.12155641      60.54231021
I       14.77483835      17.60273505      60.54231021
I       14.77483835      30.08391369      60.54231021
I       14.77483835      42.56509233      60.54231021
I       23.76832373       5.12155641      60.54231021
I       23.76832373      17.60273505      60.54231021
I       23.76832373      30.08391369      60.54231021
I       23.76832373      42.56509233      60.54231021
I       32.76180911       5.12155641      60.54231021
I       32.76180911      17.60273505      60.54231021
I       32.76180911      30.08391369      60.54231021
I       32.76180911      42.56509233      60.54231021
I       41.75529449       5.12155641      60.54231021
I       41.75529449      17.60273505      60.54231021
I       41.75529449      30.08391369      60.54231021
I       41.75529449      42.56509233      60.54231021
I       50.74877987       5.12155641      60.54231021
I       50.74877987      17.60273505      60.54231021
I       50.74877987      30.08391369      60.54231021
I       50.74877987      42.56509233      60.54231021
I        6.80952654      11.36214573      64.75588683
I        6.80952654      23.84332437      64.75588683
I        6.80952654      36.32450301      64.75588683
I        6.80952654      48.80568165      64.75588683
I       15.80301192      11.36214573      64.75588683
I       15.80301192      23.84332437      64.75588683
I       15.80301192      36.32450301      64.75588683
I       15.80301192      48.80568165      64.75588683
I       24.79649730      11.36214573      64.75588683
I       24.79649730      23.84332437      64.75588683
I       24.79649730      36.32450301      64.75588683
I       24.79649730      48.80568165      64.75588683
I       33.78998268      11.36214573      64.75588683
I       33.78998268      23.84332437      64.75588683
I       33.78998268      36.32450301      64.75588683
I       33.78998268      48.80568165      64.75588683
I       42.78346806      11.36214573      64.75588683
I       42.78346806      23.84332437      64.75588683
I       42.78346806      36.32450301      64.75588683
I       42.78346806      48.80568165      64.75588683
I       51.77695344      11.36214573      64.75588683
I       51.77695344      23.84332437      64.75588683
I       51.77695344      36.32450301      64.75588683
I       51.77695344      48.80568165      64.75588683
I        1.28461001      -0.12908495      59.45768970
I        1.28461001      12.35209369      59.45768970
I        1.28461001      24.83327233      59.45768970
I        1.28461001      37.31445097      59.45768970
I       10.27809539      -0.12908495      59.45768970
I       10.27809539      12.35209369      59.45768970
I       10.27809539      24.83327233      59.45768970
I       10.27809539      37.31445097      59.45768970
I       19.27158077      -0.12908495      59.45768970
I       19.27158077      12.35209369      59.45768970
I       19.27158077      24.83327233      59.45768970
I       19.27158077      37.31445097      59.45768970
I       28.26506615      -0.12908495      59.45768970
I       28.26506615      12.35209369      59.45768970
I       28.26506615      24.83327233      59.45768970
I       28.26506615      37.31445097      59.45768970
I       37.25855153      -0.12908495      59.45768970
I       37.25855153      12.35209369      59.45768970
I       37.25855153      24.83327233      59.45768970
I       37.25855153      37.31445097      59.45768970
I       46.25203691      -0.12908495      59.45768970
I       46.25203691      12.35209369      59.45768970
I       46.25203691      24.83327233      59.45768970
I       46.25203691      37.31445097      59.45768970
I        5.78135297      -0.12908495      60.54231021
I        5.78135297      12.35209369      60.54231021
I        5.78135297      24.83327233      60.54231021
I        5.78135297      37.31445097      60.54231021
I       14.77483835      -0.12908495      60.54231021
I       14.77483835      12.35209369      60.54231021
I       14.77483835      24.83327233      60.54231021
I       14.77483835      37.31445097      60.54231021
I       23.76832373      -0.12908495      60.54231021
I       23.76832373      12.35209369      60.54231021
I       23.76832373      24.83327233      60.54231021
I       23.76832373      37.31445097      60.54231021
I       32.76180911      -0.12908495      60.54231021
I       32.76180911      12.35209369      60.54231021
I       32.76180911      24.83327233      60.54231021
I       32.76180911      37.31445097      60.54231021
I       41.75529449      -0.12908495      60.54231021
I       41.75529449      12.35209369      60.54231021
I       41.75529449      24.83327233      60.54231021
I       41.75529449      37.31445097      60.54231021
I       50.74877987      -0.12908495      60.54231021
I       50.74877987      12.35209369      60.54231021
I       50.74877987      24.83327233      60.54231021
I       50.74877987      37.31445097      60.54231021
I        2.31278412      11.36214573      63.67126644
I        2.31278412      23.84332437      63.67126644
I        2.31278412      36.32450301      63.67126644
I        2.31278412      48.80568165      63.67126644
I       11.30626950      11.36214573      63.67126644
I       11.30626950      23.84332437      63.67126644
I       11.30626950      36.32450301      63.67126644
I       11.30626950      48.80568165      63.67126644
I       20.29975488      11.36214573      63.67126644
I       20.29975488      23.84332437      63.67126644
I       20.29975488      36.32450301      63.67126644
I       20.29975488      48.80568165      63.67126644
I       29.29324026      11.36214573      63.67126644
I       29.29324026      23.84332437      63.67126644
I       29.29324026      36.32450301      63.67126644
I       29.29324026      48.80568165      63.67126644
I       38.28672564      11.36214573      63.67126644
I       38.28672564      23.84332437      63.67126644
I       38.28672564      36.32450301      63.67126644
I       38.28672564      48.80568165      63.67126644
I       47.28021102      11.36214573      63.67126644
I       47.28021102      23.84332437      63.67126644
I       47.28021102      36.32450301      63.67126644
I       47.28021102      48.80568165      63.67126644
I        4.06826760       2.49623573      65.63236501
I        4.06826760      14.97741437      65.63236501
I        4.06826760      27.45859301      65.63236501
I        4.06826760      39.93977165      65.63236501
I       13.06175298       2.49623573      65.63236501
I       13.06175298      14.97741437      65.63236501
I       13.06175298      27.45859301      65.63236501
I       13.06175298      39.93977165      65.63236501
I       22.05523836       2.49623573      65.63236501
I       22.05523836      14.97741437      65.63236501
I       22.05523836      27.45859301      65.63236501
I       22.05523836      39.93977165      65.63236501
I       31.04872374       2.49623573      65.63236501
I       31.04872374      14.97741437      65.63236501
I       31.04872374      27.45859301      65.63236501
I       31.04872374      39.93977165      65.63236501
I       40.04220912       2.49623573      65.63236501
I       40.04220912      14.97741437      65.63236501
I       40.04220912      27.45859301      65.63236501
I       40.04220912      39.93977165      65.63236501
I       49.03569450       2.49623573      65.63236501
I       49.03569450      14.97741437      65.63236501
I       49.03569450      27.45859301      65.63236501
I       49.03569450      39.93977165      65.63236501
I        4.02586907       8.73682505      58.58121184
I        4.02586907      21.21800369      58.58121184
I        4.02586907      33.69918233      58.58121184
I        4.02586907      46.18036097      58.58121184
I       13.01935445       8.73682505      58.58121184
I       13.01935445      21.21800369      58.58121184
I       13.01935445      33.69918233      58.58121184
I       13.01935445      46.18036097      58.58121184
I       22.01283983       8.73682505      58.58121184
I       22.01283983      21.21800369      58.58121184
I       22.01283983      33.69918233      58.58121184
I       22.01283983      46.18036097      58.58121184
I       31.00632521       8.73682505      58.58121184
I       31.00632521      21.21800369      58.58121184
I       31.00632521      33.69918233      58.58121184
I       31.00632521      46.18036097      58.58121184
I       39.99981059       8.73682505      58.58121184
I       39.99981059      21.21800369      58.58121184
I       39.99981059      33.69918233      58.58121184
I       39.99981059      46.18036097      58.58121184
I       48.99329597       8.73682505      58.58121184
I       48.99329597      21.21800369      58.58121184
I       48.99329597      33.69918233      58.58121184
I       48.99329597      46.18036097      58.58121184
I        8.52261191       8.73682505      61.41878814
I        8.52261191      21.21800369      61.41878814
I        8.52261191      33.69918233      61.41878814
I        8.52261191      46.18036097      61.41878814
I       17.51609729       8.73682505      61.41878814
I       17.51609729      21.21800369      61.41878814
I       17.51609729      33.69918233      61.41878814
I       17.51609729      46.18036097      61.41878814
I       26.50958267       8.73682505      61.41878814
I       26.50958267      21.21800369      61.41878814
I       26.50958267      33.69918233      61.41878814
I       26.50958267      46.18036097      61.41878814
I       35.50306805       8.73682505      61.41878814
I       35.50306805      21.21800369      61.41878814
I       35.50306805      33.69918233      61.41878814
I       35.50306805      46.18036097      61.41878814
I       44.49655343       8.73682505      61.41878814
I       44.49655343      21.21800369      61.41878814
I       44.49655343      33.69918233      61.41878814
I       44.49655343      46.18036097      61.41878814
I       53.49003881       8.73682505      61.41878814
I       53.49003881      21.21800369      61.41878814
I       53.49003881      33.69918233      61.41878814
I       53.49003881      46.18036097      61.41878814
I       -0.42847482       2.49623573      62.79478826
I       -0.42847482      14.97741437      62.79478826
I       -0.42847482      27.45859301      62.79478826
I       -0.42847482      39.93977165      62.79478826
I        8.56501056       2.49623573      62.79478826
I        8.56501056      14.97741437      62.79478826
I        8.56501056      27.45859301      62.79478826
I        8.56501056      39.93977165      62.79478826
I       17.55849594       2.49623573      62.79478826
I       17.55849594      14.97741437      62.79478826
I       17.55849594      27.45859301      62.79478826
I       17.55849594      39.93977165      62.79478826
I       26.55198132       2.49623573      62.79478826
I       26.55198132      14.97741437      62.79478826
I       26.55198132      27.45859301      62.79478826
I       26.55198132      39.93977165      62.79478826
I       35.54546670       2.49623573      62.79478826
I       35.54546670      14.97741437      62.79478826
I       35.54546670      27.45859301      62.79478826
I       35.54546670      39.93977165      62.79478826
I       44.53895208       2.49623573      62.79478826
I       44.53895208      14.97741437      62.79478826
I       44.53895208      27.45859301      62.79478826
I       44.53895208      39.93977165      62.79478826
I        1.28461001       5.12155641      51.03053646
I        1.28461001      17.60273505      51.03053646
I        1.28461001      30.08391369      51.03053646
I        1.28461001      42.56509233      51.03053646
I       10.27809539       5.12155641      51.03053646
I       10.27809539      17.60273505      51.03053646
I       10.27809539      30.08391369      51.03053646
I       10.27809539      42.56509233      51.03053646
I       19.27158077       5.12155641      51.03053646
I       19.27158077      17.60273505      51.03053646
I       19.27158077      30.08391369      51.03053646
I       19.27158077      42.56509233      51.03053646
I       28.26506615       5.12155641      51.03053646
I       28.26506615      17.60273505      51.03053646
I       28.26506615      30.08391369      51.03053646
I       28.26506615      42.56509233      51.03053646
I       37.25855153       5.12155641      51.03053646
I       37.25855153      17.60273505      51.03053646
I       37.25855153      30.08391369      51.03053646
I       37.25855153      42.56509233      51.03053646
I       46.25203691       5.12155641      51.03053646
I       46.25203691      17.60273505      51.03053646
I       46.25203691      30.08391369      51.03053646
I       46.25203691      42.56509233      51.03053646
I        6.80952654       6.11150437      56.32873359
I        6.80952654      18.59268301      56.32873359
I        6.80952654      31.07386165      56.32873359
I        6.80952654      43.55504029      56.32873359
I       15.80301192       6.11150437      56.32873359
I       15.80301192      18.59268301      56.32873359
I       15.80301192      31.07386165      56.32873359
I       15.80301192      43.55504029      56.32873359
I       24.79649730       6.11150437      56.32873359
I       24.79649730      18.59268301      56.32873359
I       24.79649730      31.07386165      56.32873359
I       24.79649730      43.55504029      56.32873359
I       33.78998268       6.11150437      56.32873359
I       33.78998268      18.59268301      56.32873359
I       33.78998268      31.07386165      56.32873359
I       33.78998268      43.55504029      56.32873359
I       42.78346806       6.11150437      56.32873359
I       42.78346806      18.59268301      56.32873359
I       42.78346806      31.07386165      56.32873359
I       42.78346806      43.55504029      56.32873359
I       51.77695344       6.11150437      56.32873359
I       51.77695344      18.59268301      56.32873359
I       51.77695344      31.07386165      56.32873359
I       51.77695344      43.55504029      56.32873359
I        2.31278412       6.11150437      55.24411320
I        2.31278412      18.59268301      55.24411320
I        2.31278412      31.07386165      55.24411320
I        2.31278412      43.55504029      55.24411320
I       11.30626950       6.11150437      55.24411320
I       11.30626950      18.59268301      55.24411320
I       11.30626950      31.07386165      55.24411320
I       11.30626950      43.55504029      55.24411320
I       20.29975488       6.11150437      55.24411320
I       20.29975488      18.59268301      55.24411320
I       20.29975488      31.07386165      55.24411320
I       20.29975488      43.55504029      55.24411320
I       29.29324026       6.11150437      55.24411320
I       29.29324026      18.59268301      55.24411320
I       29.29324026      31.07386165      55.24411320
I       29.29324026      43.55504029      55.24411320
I       38.28672564       6.11150437      55.24411320
I       38.28672564      18.59268301      55.24411320
I       38.28672564      31.07386165      55.24411320
I       38.28672564      43.55504029      55.24411320
I       47.28021102       6.11150437      55.24411320
I       47.28021102      18.59268301      55.24411320
I       47.28021102      31.07386165      55.24411320
I       47.28021102      43.55504029      55.24411320
I        5.78135297       5.12155641      52.11515697
I        5.78135297      17.60273505      52.11515697
I        5.78135297      30.08391369      52.11515697
I        5.78135297      42.56509233      52.11515697
I       14.77483835       5.12155641      52.11515697
I       14.77483835      17.60273505      52.11515697
I       14.77483835      30.08391369      52.11515697
I       14.77483835      42.56509233      52.11515697
I       23.76832373       5.12155641      52.11515697
I       23.76832373      17.60273505      52.11515697
I       23.76832373      30.08391369      52.11515697
I       23.76832373      42.56509233      52.11515697
I       32.76180911       5.12155641      52.11515697
I       32.76180911      17.60273505      52.11515697
I       32.76180911      30.08391369      52.11515697
I       32.76180911      42.56509233      52.11515697
I       41.75529449       5.12155641      52.11515697
I       41.75529449      17.60273505      52.11515697
I       41.75529449      30.08391369      52.11515697
I       41.75529449      42.56509233      52.11515697
I       50.74877987       5.12155641      52.11515697
I       50.74877987      17.60273505      52.11515697
I       50.74877987      30.08391369      52.11515697
I       50.74877987      42.56509233      52.11515697
I        6.80952654      11.36214573      56.32873359
I        6.80952654      23.84332437      56.32873359
I        6.80952654      36.32450301      56.32873359
I        6.80952654      48.80568165      56.32873359
I       15.80301192      11.36214573      56.32873359
I       15.80301192      23.84332437      56.32873359
I       15.80301192      36.32450301      56.32873359
I       15.80301192      48.80568165      56.32873359
I       24.79649730      11.36214573      56.32873359
I       24.79649730      23.84332437      56.32873359
I       24.79649730      36.32450301      56.32873359
I       24.79649730      48.80568165      56.32873359
I       33.78998268      11.36214573      56.32873359
I       33.78998268      23.84332437      56.32873359
I       33.78998268      36.32450301      56.32873359
I       33.78998268      48.80568165      56.32873359
I       42.78346806      11.36214573      56.32873359
I       42.78346806      23.84332437      56.32873359
I       42.78346806      36.32450301      56.32873359
I       42.78346806      48.80568165      56.32873359
I       51.77695344      11.36214573      56.32873359
I       51.77695344      23.84332437      56.32873359
I       51.77695344      36.32450301      56.32873359
I       51.77695344      48.80568165      56.32873359
I        1.28461001      -0.12908495      51.03053646
I        1.28461001      12.35209369      51.03053646
I        1.28461001      24.83327233      51.03053646
I        1.28461001      37.31445097      51.03053646
I       10.27809539      -0.12908495      51.03053646
I       10.27809539      12.35209369      51.03053646
I       10.27809539      24.83327233      51.03053646
I       10.27809539      37.31445097      51.03053646
I       19.27158077      -0.12908495      51.03053646
I       19.27158077      12.35209369      51.03053646
I       19.27158077      24.83327233      51.03053646
I       19.27158077      37.31445097      51.03053646
I       28.26506615      -0.12908495      51.03053646
I       28.26506615      12.35209369      51.03053646
I       28.26506615      24.83327233      51.03053646
I       28.26506615      37.31445097      51.03053646
I       37.25855153      -0.12908495      51.03053646
I       37.25855153      12.35209369      51.03053646
I       37.25855153      24.83327233      51.03053646
I       37.25855153      37.31445097      51.03053646
I       46.25203691      -0.12908495      51.03053646
I       46.25203691      12.35209369      51.03053646
I       46.25203691      24.83327233      51.03053646
I       46.25203691      37.31445097      51.03053646
I        5.78135297      -0.12908495      52.11515697
I        5.78135297      12.35209369      52.11515697
I        5.78135297      24.83327233      52.11515697
I        5.78135297      37.31445097      52.11515697
I       14.77483835      -0.12908495      52.11515697
I       14.77483835      12.35209369      52.11515697
I       14.77483835      24.83327233      52.11515697
I       14.77483835      37.31445097      52.11515697
I       23.76832373      -0.12908495      52.11515697
I       23.76832373      12.35209369      52.11515697
I       23.76832373      24.83327233      52.11515697
I       23.76832373      37.31445097      52.11515697
I       32.76180911      -0.12908495      52.11515697
I       32.76180911      12.35209369      52.11515697
I       32.76180911      24.83327233      52.11515697
I       32.76180911      37.31445097      52.11515697
I       41.75529449      -0.12908495      52.11515697
I       41.75529449      12.35209369      52.11515697
I       41.75529449      24.83327233      52.11515697
I       41.75529449      37.31445097      52.11515697
I       50.74877987      -0.12908495      52.11515697
I       50.74877987      12.35209369      52.11515697
I       50.74877987      24.83327233      52.11515697
I       50.74877987      37.31445097      52.11515697
I        2.31278412      11.36214573      55.24411320
I        2.31278412      23.84332437      55.24411320
I        2.31278412      36.32450301      55.24411320
I        2.31278412      48.80568165      55.24411320
I       11.30626950      11.36214573      55.24411320
I       11.30626950      23.84332437      55.24411320
I       11.30626950      36.32450301      55.24411320
I       11.30626950      48.80568165      55.24411320
I       20.29975488      11.36214573      55.24411320
I       20.29975488      23.84332437      55.24411320
I       20.29975488      36.32450301      55.24411320
I       20.29975488      48.80568165      55.24411320
I       29.29324026      11.36214573      55.24411320
I       29.29324026      23.84332437      55.24411320
I       29.29324026      36.32450301      55.24411320
I       29.29324026      48.80568165      55.24411320
I       38.28672564      11.36214573      55.24411320
I       38.28672564      23.84332437      55.24411320
I       38.28672564      36.32450301      55.24411320
I       38.28672564      48.80568165      55.24411320
I       47.28021102      11.36214573      55.24411320
I       47.28021102      23.84332437      55.24411320
I       47.28021102      36.32450301      55.24411320
I       47.28021102      48.80568165      55.24411320
I        4.06826760       2.49623573      57.20521177
I        4.06826760      14.97741437      57.20521177
I        4.06826760      27.45859301      57.20521177
I        4.06826760      39.93977165      57.20521177
I       13.06175298       2.49623573      57.20521177
I       13.06175298      14.97741437      57.20521177
I       13.06175298      27.45859301      57.20521177
I       13.06175298      39.93977165      57.20521177
I       22.05523836       2.49623573      57.20521177
I       22.05523836      14.97741437      57.20521177
I       22.05523836      27.45859301      57.20521177
I       22.05523836      39.93977165      57.20521177
I       31.04872374       2.49623573      57.20521177
I       31.04872374      14.97741437      57.20521177
I       31.04872374      27.45859301      57.20521177
I       31.04872374      39.93977165      57.20521177
I       40.04220912       2.49623573      57.20521177
I       40.04220912      14.97741437      57.20521177
I       40.04220912      27.45859301      57.20521177
I       40.04220912      39.93977165      57.20521177
I       49.03569450       2.49623573      57.20521177
I       49.03569450      14.97741437      57.20521177
I       49.03569450      27.45859301      57.20521177
I       49.03569450      39.93977165      57.20521177
I        4.02586907       8.73682505      50.15405860
I        4.02586907      21.21800369      50.15405860
I        4.02586907      33.69918233      50.15405860
I        4.02586907      46.18036097      50.15405860
I       13.01935445       8.73682505      50.15405860
I       13.01935445      21.21800369      50.15405860
I       13.01935445      33.69918233      50.15405860
I       13.01935445      46.18036097      50.15405860
I       22.01283983       8.73682505      50.15405860
I       22.01283983      21.21800369      50.15405860
I       22.01283983      33.69918233      50.15405860
I       22.01283983      46.18036097      50.15405860
I       31.00632521       8.73682505      50.15405860
I       31.00632521      21.21800369      50.15405860
I       31.00632521      33.69918233      50.15405860
I       31.00632521      46.18036097      50.15405860
I       39.99981059       8.73682505      50.15405860
I       39.99981059      21.21800369      50.15405860
I       39.99981059      33.69918233      50.15405860
I       39.99981059      46.18036097      50.15405860
I       48.99329597       8.73682505      50.15405860
I       48.99329597      21.21800369      50.15405860
I       48.99329597      33.69918233      50.15405860
I       48.99329597      46.18036097      50.15405860
I        8.52261191       8.73682505      52.99163490
I        8.52261191      21.21800369      52.99163490
I        8.52261191      33.69918233      52.99163490
I        8.52261191      46.18036097      52.99163490
I       17.51609729       8.73682505      52.99163490
I       17.51609729      21.21800369      52.99163490
I       17.51609729      33.69918233      52.99163490
I       17.51609729      46.18036097      52.99163490
I       26.50958267       8.73682505      52.99163490
I       26.50958267      21.21800369      52.99163490
I       26.50958267      33.69918233      52.99163490
I       26.50958267      46.18036097      52.99163490
I       35.50306805       8.73682505      52.99163490
I       35.50306805      21.21800369      52.99163490
I       35.50306805      33.69918233      52.99163490
I       35.50306805      46.18036097      52.99163490
I       44.49655343       8.73682505      52.99163490
I       44.49655343      21.21800369      52.99163490
I       44.49655343      33.69918233      52.99163490
I       44.49655343      46.18036097      52.99163490
I       53.49003881       8.73682505      52.99163490
I       53.49003881      21.21800369      52.99163490
I       53.49003881      33.69918233      52.99163490
I       53.49003881      46.18036097      52.99163490
I       -0.42847482       2.49623573      54.36763502
I       -0.42847482      14.97741437      54.36763502
I       -0.42847482      27.45859301      54.36763502
I       -0.42847482      39.93977165      54.36763502
I        8.56501056       2.49623573      54.36763502
I        8.56501056      14.97741437      54.36763502
I        8.56501056      27.45859301      54.36763502
I        8.56501056      39.93977165      54.36763502
I       17.55849594       2.49623573      54.36763502
I       17.55849594      14.97741437      54.36763502
I       17.55849594      27.45859301      54.36763502
I       17.55849594      39.93977165      54.36763502
I       26.55198132       2.49623573      54.36763502
I       26.55198132      14.97741437      54.36763502
I       26.55198132      27.45859301      54.36763502
I       26.55198132      39.93977165      54.36763502
I       35.54546670       2.49623573      54.36763502
I       35.54546670      14.97741437      54.36763502
I       35.54546670      27.45859301      54.36763502
I       35.54546670      39.93977165      54.36763502
I       44.53895208       2.49623573      54.36763502
I       44.53895208      14.97741437      54.36763502
I       44.53895208      27.45859301      54.36763502
I       44.53895208      39.93977165      54.36763502
I        1.28461001       5.12155641      42.60338322
I        1.28461001      17.60273505      42.60338322
I        1.28461001      30.08391369      42.60338322
I        1.28461001      42.56509233      42.60338322
I       10.27809539       5.12155641      42.60338322
I       10.27809539      17.60273505      42.60338322
I       10.27809539      30.08391369      42.60338322
I       10.27809539      42.56509233      42.60338322
I       19.27158077       5.12155641      42.60338322
I       19.27158077      17.60273505      42.60338322
I       19.27158077      30.08391369      42.60338322
I       19.27158077      42.56509233      42.60338322
I       28.26506615       5.12155641      42.60338322
I       28.26506615      17.60273505      42.60338322
I       28.26506615      30.08391369      42.60338322
I       28.26506615      42.56509233      42.60338322
I       37.25855153       5.12155641      42.60338322
I       37.25855153      17.60273505      42.60338322
I       37.25855153      30.08391369      42.60338322
I       37.25855153      42.56509233      42.60338322
I       46.25203691       5.12155641      42.60338322
I       46.25203691      17.60273505      42.60338322
I       46.25203691      30.08391369      42.60338322
I       46.25203691      42.56509233      42.60338322
I        6.80952654       6.11150437      47.90158035
I        6.80952654      18.59268301      47.90158035
I        6.80952654      31.07386165      47.90158035
I        6.80952654      43.55504029      47.90158035
I       15.80301192       6.11150437      47.90158035
I       15.80301192      18.59268301      47.90158035
I       15.80301192      31.07386165      47.90158035
I       15.80301192      43.55504029      47.90158035
I       24.79649730       6.11150437      47.90158035
I       24.79649730      18.59268301      47.90158035
I       24.79649730      31.07386165      47.90158035
I       24.79649730      43.55504029      47.90158035
I       33.78998268       6.11150437      47.90158035
I       33.78998268      18.59268301      47.90158035
I       33.78998268      31.07386165      47.90158035
I       33.78998268      43.55504029      47.90158035
I       42.78346806       6.11150437      47.90158035
I       42.78346806      18.59268301      47.90158035
I       42.78346806      31.07386165      47.90158035
I       42.78346806      43.55504029      47.90158035
I       51.77695344       6.11150437      47.90158035
I       51.77695344      18.59268301      47.90158035
I       51.77695344      31.07386165      47.90158035
I       51.77695344      43.55504029      47.90158035
I        2.31278412       6.11150437      46.81695996
I        2.31278412      18.59268301      46.81695996
I        2.31278412      31.07386165      46.81695996
I        2.31278412      43.55504029      46.81695996
I       11.30626950       6.11150437      46.81695996
I       11.30626950      18.59268301      46.81695996
I       11.30626950      31.07386165      46.81695996
I       11.30626950      43.55504029      46.81695996
I       20.29975488       6.11150437      46.81695996
I       20.29975488      18.59268301      46.81695996
I       20.29975488      31.07386165      46.81695996
I       20.29975488      43.55504029      46.81695996
I       29.29324026       6.11150437      46.81695996
I       29.29324026      18.59268301      46.81695996
I       29.29324026      31.07386165      46.81695996
I       29.29324026      43.55504029      46.81695996
I       38.28672564       6.11150437      46.81695996
I       38.28672564      18.59268301      46.81695996
I       38.28672564      31.07386165      46.81695996
I       38.28672564      43.55504029      46.81695996
I       47.28021102       6.11150437      46.81695996
I       47.28021102      18.59268301      46.81695996
I       47.28021102      31.07386165      46.81695996
I       47.28021102      43.55504029      46.81695996
I        5.78135297       5.12155641      43.68800373
I        5.78135297      17.60273505      43.68800373
I        5.78135297      30.08391369      43.68800373
I        5.78135297      42.56509233      43.68800373
I       14.77483835       5.12155641      43.68800373
I       14.77483835      17.60273505      43.68800373
I       14.77483835      30.08391369      43.68800373
I       14.77483835      42.56509233      43.68800373
I       23.76832373       5.12155641      43.68800373
I       23.76832373      17.60273505      43.68800373
I       23.76832373      30.08391369      43.68800373
I       23.76832373      42.56509233      43.68800373
I       32.76180911       5.12155641      43.68800373
I       32.76180911      17.60273505      43.68800373
I       32.76180911      30.08391369      43.68800373
I       32.76180911      42.56509233      43.68800373
I       41.75529449       5.12155641      43.68800373
I       41.75529449      17.60273505      43.68800373
I       41.75529449      30.08391369      43.68800373
I       41.75529449      42.56509233      43.68800373
I       50.74877987       5.12155641      43.68800373
I       50.74877987      17.60273505      43.68800373
I       50.74877987      30.08391369      43.68800373
I       50.74877987      42.56509233      43.68800373
I        6.80952654      11.36214573      47.90158035
I        6.80952654      23.84332437      47.90158035
I        6.80952654      36.32450301      47.90158035
I        6.80952654      48.80568165      47.90158035
I       15.80301192      11.36214573      47.90158035
I       15.80301192      23.84332437      47.90158035
I       15.80301192      36.32450301      47.90158035
I       15.80301192      48.80568165      47.90158035
I       24.79649730      11.36214573      47.90158035
I       24.79649730      23.84332437      47.90158035
I       24.79649730      36.32450301      47.90158035
I       24.79649730      48.80568165      47.90158035
I       33.78998268      11.36214573      47.90158035
I       33.78998268      23.84332437      47.90158035
I       33.78998268      36.32450301      47.90158035
I       33.78998268      48.80568165      47.90158035
I       42.78346806      11.36214573      47.90158035
I       42.78346806      23.84332437      47.90158035
I       42.78346806      36.32450301      47.90158035
I       42.78346806      48.80568165      47.90158035
I       51.77695344      11.36214573      47.90158035
I       51.77695344      23.84332437      47.90158035
I       51.77695344      36.32450301      47.90158035
I       51.77695344      48.80568165      47.90158035
I        1.28461001      -0.12908495      42.60338322
I        1.28461001      12.35209369      42.60338322
I        1.28461001      24.83327233      42.60338322
I        1.28461001      37.31445097      42.60338322
I       10.27809539      -0.12908495      42.60338322
I       10.27809539      12.35209369      42.60338322
I       10.27809539      24.83327233      42.60338322
I       10.27809539      37.31445097      42.60338322
I       19.27158077      -0.12908495      42.60338322
I       19.27158077      12.35209369      42.60338322
I       19.27158077      24.83327233      42.60338322
I       19.27158077      37.31445097      42.60338322
I       28.26506615      -0.12908495      42.60338322
I       28.26506615      12.35209369      42.60338322
I       28.26506615      24.83327233      42.60338322
I       28.26506615      37.31445097      42.60338322
I       37.25855153      -0.12908495      42.60338322
I       37.25855153      12.35209369      42.60338322
I       37.25855153      24.83327233      42.60338322
I       37.25855153      37.31445097      42.60338322
I       46.25203691      -0.12908495      42.60338322
I       46.25203691      12.35209369      42.60338322
I       46.25203691      24.83327233      42.60338322
I       46.25203691      37.31445097      42.60338322
I        5.78135297      -0.12908495      43.68800373
I        5.78135297      12.35209369      43.68800373
I        5.78135297      24.83327233      43.68800373
I        5.78135297      37.31445097      43.68800373
I       14.77483835      -0.12908495      43.68800373
I       14.77483835      12.35209369      43.68800373
I       14.77483835      24.83327233      43.68800373
I       14.77483835      37.31445097      43.68800373
I       23.76832373      -0.12908495      43.68800373
I       23.76832373      12.35209369      43.68800373
I       23.76832373      24.83327233      43.68800373
I       23.76832373      37.31445097      43.68800373
I       32.76180911      -0.12908495      43.68800373
I       32.76180911      12.35209369      43.68800373
I       32.76180911      24.83327233      43.68800373
I       32.76180911      37.31445097      43.68800373
I       41.75529449      -0.12908495      43.68800373
I       41.75529449      12.35209369      43.68800373
I       41.75529449      24.83327233      43.68800373
I       41.75529449      37.31445097      43.68800373
I       50.74877987      -0.12908495      43.68800373
I       50.74877987      12.35209369      43.68800373
I       50.74877987      24.83327233      43.68800373
I       50.74877987      37.31445097      43.68800373
I        2.31278412      11.36214573      46.81695996
I        2.31278412      23.84332437      46.81695996
I        2.31278412      36.32450301      46.81695996
I        2.31278412      48.80568165      46.81695996
I       11.30626950      11.36214573      46.81695996
I       11.30626950      23.84332437      46.81695996
I       11.30626950      36.32450301      46.81695996
I       11.30626950      48.80568165      46.81695996
I       20.29975488      11.36214573      46.81695996
I       20.29975488      23.84332437      46.81695996
I       20.29975488      36.32450301      46.81695996
I       20.29975488      48.80568165      46.81695996
I       29.29324026      11.36214573      46.81695996
I       29.29324026      23.84332437      46.81695996
I       29.29324026      36.32450301      46.81695996
I       29.29324026      48.80568165      46.81695996
I       38.28672564      11.36214573      46.81695996
I       38.28672564      23.84332437      46.81695996
I       38.28672564      36.32450301      46.81695996
I       38.28672564      48.80568165      46.81695996
I       47.28021102      11.36214573      46.81695996
I       47.28021102      23.84332437      46.81695996
I       47.28021102      36.32450301      46.81695996
I       47.28021102      48.80568165      46.81695996
I        4.06826760       2.49623573      48.77805853
I        4.06826760      14.97741437      48.77805853
I        4.06826760      27.45859301      48.77805853
I        4.06826760      39.93977165      48.77805853
I       13.06175298       2.49623573      48.77805853
I       13.06175298      14.97741437      48.77805853
I       13.06175298      27.45859301      48.77805853
I       13.06175298      39.93977165      48.77805853
I       22.05523836       2.49623573      48.77805853
I       22.05523836      14.97741437      48.77805853
I       22.05523836      27.45859301      48.77805853
I       22.05523836      39.93977165      48.77805853
I       31.04872374       2.49623573      48.77805853
I       31.04872374      14.97741437      48.77805853
I       31.04872374      27.45859301      48.77805853
I       31.04872374      39.93977165      48.77805853
I       40.04220912       2.49623573      48.77805853
I       40.04220912      14.97741437      48.77805853
I       40.04220912      27.45859301      48.77805853
I       40.04220912      39.93977165      48.77805853
I       49.03569450       2.49623573      48.77805853
I       49.03569450      14.97741437      48.77805853
I       49.03569450      27.45859301      48.77805853
I       49.03569450      39.93977165      48.77805853
I        4.02586907       8.73682505      41.72690536
I        4.02586907      21.21800369      41.72690536
I        4.02586907      33.69918233      41.72690536
I        4.02586907      46.18036097      41.72690536
I       13.01935445       8.73682505      41.72690536
I       13.01935445      21.21800369      41.72690536
I       13.01935445      33.69918233      41.72690536
I       13.01935445      46.18036097      41.72690536
I       22.01283983       8.73682505      41.72690536
I       22.01283983      21.21800369      41.72690536
I       22.01283983      33.69918233      41.72690536
I       22.01283983      46.18036097      41.72690536
I       31.00632521       8.73682505      41.72690536
I       31.00632521      21.21800369      41.72690536
I       31.00632521      33.69918233      41.72690536
I       31.00632521      46.18036097      41.72690536
I       39.99981059       8.73682505      41.72690536
I       39.99981059      21.21800369      41.72690536
I       39.99981059      33.69918233      41.72690536
I       39.99981059      46.18036097      41.72690536
I       48.99329597       8.73682505      41.72690536
I       48.99329597      21.21800369      41.72690536
I       48.99329597      33.69918233      41.72690536
I       48.99329597      46.18036097      41.72690536
I        8.52261191       8.73682505      44.56448166
I        8.52261191      21.21800369      44.56448166
I        8.52261191      33.69918233      44.56448166
I        8.52261191      46.18036097      44.56448166
I       17.51609729       8.73682505      44.56448166
I       17.51609729      21.21800369      44.56448166
I       17.51609729      33.69918233      44.56448166
I       17.51609729      46.18036097      44.56448166
I       26.50958267       8.73682505      44.56448166
I       26.50958267      21.21800369      44.56448166
I       26.50958267      33.69918233      44.56448166
I       26.50958267      46.18036097      44.56448166
I       35.50306805       8.73682505      44.56448166
I       35.50306805      21.21800369      44.56448166
I       35.50306805      33.69918233      44.56448166
I       35.50306805      46.18036097      44.56448166
I       44.49655343       8.73682505      44.56448166
I       44.49655343      21.21800369      44.56448166
I       44.49655343      33.69918233      44.56448166
I       44.49655343      46.18036097      44.56448166
I       53.49003881       8.73682505      44.56448166
I       53.49003881      21.21800369      44.56448166
I       53.49003881      33.69918233      44.56448166
I       53.49003881      46.18036097      44.56448166
I       -0.42847482       2.49623573      45.94048178
I       -0.42847482      14.97741437      45.94048178
I       -0.42847482      27.45859301      45.94048178
I       -0.42847482      39.93977165      45.94048178
I        8.56501056       2.49623573      45.94048178
I        8.56501056      14.97741437      45.94048178
I        8.56501056      27.45859301      45.94048178
I        8.56501056      39.93977165      45.94048178
I       17.55849594       2.49623573      45.94048178
I       17.55849594      14.97741437      45.94048178
I       17.55849594      27.45859301      45.94048178
I       17.55849594      39.93977165      45.94048178
I       26.55198132       2.49623573      45.94048178
I       26.55198132      14.97741437      45.94048178
I       26.55198132      27.45859301      45.94048178
I       26.55198132      39.93977165      45.94048178
I       35.54546670       2.49623573      45.94048178
I       35.54546670      14.97741437      45.94048178
I       35.54546670      27.45859301      45.94048178
I       35.54546670      39.93977165      45.94048178
I       44.53895208       2.49623573      45.94048178
I       44.53895208      14.97741437      45.94048178
I       44.53895208      27.45859301      45.94048178
I       44.53895208      39.93977165      45.94048178
I        1.28461001       5.12155641      34.17622998
I        1.28461001      17.60273505      34.17622998
I        1.28461001      30.08391369      34.17622998
I        1.28461001      42.56509233      34.17622998
I       10.27809539       5.12155641      34.17622998
I       10.27809539      17.60273505      34.17622998
I       10.27809539      30.08391369      34.17622998
I       10.27809539      42.56509233      34.17622998
I       19.27158077       5.12155641      34.17622998
I       19.27158077      17.60273505      34.17622998
I       19.27158077      30.08391369      34.17622998
I       19.27158077      42.56509233      34.17622998
I       28.26506615       5.12155641      34.17622998
I       28.26506615      17.60273505      34.17622998
I       28.26506615      30.08391369      34.17622998
I       28.26506615      42.56509233      34.17622998
I       37.25855153       5.12155641      34.17622998
I       37.25855153      17.60273505      34.17622998
I       37.25855153      30.08391369      34.17622998
I       37.25855153      42.56509233      34.17622998
I       46.25203691       5.12155641      34.17622998
I       46.25203691      17.60273505      34.17622998
I       46.25203691      30.08391369      34.17622998
I       46.25203691      42.56509233      34.17622998
I        6.80952654       6.11150437      39.47442711
I        6.80952654      18.59268301      39.47442711
I        6.80952654      31.07386165      39.47442711
I        6.80952654      43.55504029      39.47442711
I       15.80301192       6.11150437      39.47442711
I       15.80301192      18.59268301      39.47442711
I       15.80301192      31.07386165      39.47442711
I       15.80301192      43.55504029      39.47442711
I       24.79649730       6.11150437      39.47442711
I       24.79649730      18.59268301      39.47442711
I       24.79649730      31.07386165      39.47442711
I       24.79649730      43.55504029      39.47442711
I       33.78998268       6.11150437      39.47442711
I       33.78998268      18.59268301      39.47442711
I       33.78998268      31.07386165      39.47442711
I       33.78998268      43.55504029      39.47442711
I       42.78346806       6.11150437      39.47442711
I       42.78346806      18.59268301      39.47442711
I       42.78346806      31.07386165      39.47442711
I       42.78346806      43.55504029      39.47442711
I       51.77695344       6.11150437      39.47442711
I       51.77695344      18.59268301      39.47442711
I       51.77695344      31.07386165      39.47442711
I       51.77695344      43.55504029      39.47442711
I        2.31278412       6.11150437      38.38980672
I        2.31278412      18.59268301      38.38980672
I        2.31278412      31.07386165      38.38980672
I        2.31278412      43.55504029      38.38980672
I       11.30626950       6.11150437      38.38980672
I       11.30626950      18.59268301      38.38980672
I       11.30626950      31.07386165      38.38980672
I       11.30626950      43.55504029      38.38980672
I       20.29975488       6.11150437      38.38980672
I       20.29975488      18.59268301      38.38980672
I       20.29975488      31.07386165      38.38980672
I       20.29975488      43.55504029      38.38980672
I       29.29324026       6.11150437      38.38980672
I       29.29324026      18.59268301      38.38980672
I       29.29324026      31.07386165      38.38980672
I       29.29324026      43.55504029      38.38980672
I       38.28672564       6.11150437      38.38980672
I       38.28672564      18.59268301      38.38980672
I       38.28672564      31.07386165      38.38980672
I       38.28672564      43.55504029      38.38980672
I       47.28021102       6.11150437      38.38980672
I       47.28021102      18.59268301      38.38980672
I       47.28021102      31.07386165      38.38980672
I       47.28021102      43.55504029      38.38980672
I        5.78135297       5.12155641      35.26085049
I        5.78135297      17.60273505      35.26085049
I        5.78135297      30.08391369      35.26085049
I        5.78135297      42.56509233      35.26085049
I       14.77483835       5.12155641      35.26085049
I       14.77483835      17.60273505      35.26085049
I       14.77483835      30.08391369      35.26085049
I       14.77483835      42.56509233      35.26085049
I       23.76832373       5.12155641      35.26085049
I       23.76832373      17.60273505      35.26085049
I       23.76832373      30.08391369      35.26085049
I       23.76832373      42.56509233      35.26085049
I       32.76180911       5.12155641      35.26085049
I       32.76180911      17.60273505      35.26085049
I       32.76180911      30.08391369      35.26085049
I       32.76180911      42.56509233      35.26085049
I       41.75529449       5.12155641      35.26085049
I       41.75529449      17.60273505      35.26085049
I       41.75529449      30.08391369      35.26085049
I       41.75529449      42.56509233      35.26085049
I       50.74877987       5.12155641      35.26085049
I       50.74877987      17.60273505      35.26085049
I       50.74877987      30.08391369      35.26085049
I       50.74877987      42.56509233      35.26085049
I        6.80952654      11.36214573      39.47442711
I        6.80952654      23.84332437      39.47442711
I        6.80952654      36.32450301      39.47442711
I        6.80952654      48.80568165      39.47442711
I       15.80301192      11.36214573      39.47442711
I       15.80301192      23.84332437      39.47442711
I       15.80301192      36.32450301      39.47442711
I       15.80301192      48.80568165      39.47442711
I       24.79649730      11.36214573      39.47442711
I       24.79649730      23.84332437      39.47442711
I       24.79649730      36.32450301      39.47442711
I       24.79649730      48.80568165      39.47442711
I       33.78998268      11.36214573      39.47442711
I       33.78998268      23.84332437      39.47442711
I       33.78998268      36.32450301      39.47442711
I       33.78998268      48.80568165      39.47442711
I       42.78346806      11.36214573      39.47442711
I       42.78346806      23.84332437      39.47442711
I       42.78346806      36.32450301      39.47442711
I       42.78346806      48.80568165      39.47442711
I       51.77695344      11.36214573      39.47442711
I       51.77695344      23.84332437      39.47442711
I       51.77695344      36.32450301      39.47442711
I       51.77695344      48.80568165      39.47442711
I        1.28461001      -0.12908495      34.17622998
I        1.28461001      12.35209369      34.17622998
I        1.28461001      24.83327233      34.17622998
I        1.28461001      37.31445097      34.17622998
I       10.27809539      -0.12908495      34.17622998
I       10.27809539      12.35209369      34.17622998
I       10.27809539      24.83327233      34.17622998
I       10.27809539      37.31445097      34.17622998
I       19.27158077      -0.12908495      34.17622998
I       19.27158077      12.35209369      34.17622998
I       19.27158077      24.83327233      34.17622998
I       19.27158077      37.31445097      34.17622998
I       28.26506615      -0.12908495      34.17622998
I       28.26506615      12.35209369      34.17622998
I       28.26506615      24.83327233      34.17622998
I       28.26506615      37.31445097      34.17622998
I       37.25855153      -0.12908495      34.17622998
I       37.25855153      12.35209369      34.17622998
I       37.25855153      24.83327233      34.17622998
I       37.25855153      37.31445097      34.17622998
I       46.25203691      -0.12908495      34.17622998
I       46.25203691      12.35209369      34.17622998
I       46.25203691      24.83327233      34.17622998
I       46.25203691      37.31445097      34.17622998
I        5.78135297      -0.12908495      35.26085049
I        5.78135297      12.35209369      35.26085049
I        5.78135297      24.83327233      35.26085049
I        5.78135297      37.31445097      35.26085049
Pb       8.54381110       5.61653039      87.38824805
Pb       8.54381110      18.09770903      87.38824805
Pb       8.54381110      30.57888767      87.38824805
Pb       8.54381110      43.06006631      87.38824805
Pb      17.53729648       5.61653039      87.38824805
Pb      17.53729648      18.09770903      87.38824805
Pb      17.53729648      30.57888767      87.38824805
Pb      17.53729648      43.06006631      87.38824805
Pb      26.53078186       5.61653039      87.38824805
Pb      26.53078186      18.09770903      87.38824805
Pb      26.53078186      30.57888767      87.38824805
Pb      26.53078186      43.06006631      87.38824805
Pb      35.52426724       5.61653039      87.38824805
Pb      35.52426724      18.09770903      87.38824805
Pb      35.52426724      30.57888767      87.38824805
Pb      35.52426724      43.06006631      87.38824805
Pb      44.51775262       5.61653039      87.38824805
Pb      44.51775262      18.09770903      87.38824805
Pb      44.51775262      30.57888767      87.38824805
Pb      44.51775262      43.06006631      87.38824805
Pb      53.51123800       5.61653039      87.38824805
Pb      53.51123800      18.09770903      87.38824805
Pb      53.51123800      30.57888767      87.38824805
Pb      53.51123800      43.06006631      87.38824805
Pb       8.54381110      11.85711971      87.38824805
Pb       8.54381110      24.33829835      87.38824805
Pb       8.54381110      36.81947699      87.38824805
Pb       8.54381110      49.30065563      87.38824805
Pb      17.53729648      11.85711971      87.38824805
Pb      17.53729648      24.33829835      87.38824805
Pb      17.53729648      36.81947699      87.38824805
Pb      17.53729648      49.30065563      87.38824805
Pb      26.53078186      11.85711971      87.38824805
Pb      26.53078186      24.33829835      87.38824805
Pb      26.53078186      36.81947699      87.38824805
Pb      26.53078186      49.30065563      87.38824805
Pb      35.52426724      11.85711971      87.38824805
Pb      35.52426724      24.33829835      87.38824805
Pb      35.52426724      36.81947699      87.38824805
Pb      35.52426724      49.30065563      87.38824805
Pb      44.51775262      11.85711971      87.38824805
Pb      44.51775262      24.33829835      87.38824805
Pb      44.51775262      36.81947699      87.38824805
Pb      44.51775262      49.30065563      87.38824805
Pb      53.51123800      11.85711971      87.38824805
Pb      53.51123800      24.33829835      87.38824805
Pb      53.51123800      36.81947699      87.38824805
Pb      53.51123800      49.30065563      87.38824805
Pb       4.04706841      11.85711971      32.61175199
Pb       4.04706841      24.33829835      32.61175199
Pb       4.04706841      36.81947699      32.61175199
Pb       4.04706841      49.30065563      32.61175199
Pb      13.04055379      11.85711971      32.61175199
Pb      13.04055379      24.33829835      32.61175199
Pb      13.04055379      36.81947699      32.61175199
Pb      13.04055379      49.30065563      32.61175199
Pb      22.03403917      11.85711971      32.61175199
Pb      22.03403917      24.33829835      32.61175199
Pb      22.03403917      36.81947699      32.61175199
Pb      22.03403917      49.30065563      32.61175199
Pb      31.02752455      11.85711971      32.61175199
Pb      31.02752455      24.33829835      32.61175199
Pb      31.02752455      36.81947699      32.61175199
Pb      31.02752455      49.30065563      32.61175199
Pb      40.02100993      11.85711971      32.61175199
Pb      40.02100993      24.33829835      32.61175199
Pb      40.02100993      36.81947699      32.61175199
Pb      40.02100993      49.30065563      32.61175199
Pb      49.01449531      11.85711971      32.61175199
Pb      49.01449531      24.33829835      32.61175199
Pb      49.01449531      36.81947699      32.61175199
Pb      49.01449531      49.30065563      32.61175199
Pb       4.04706841       5.61653039      32.61175199
Pb       4.04706841      18.09770903      32.61175199
Pb       4.04706841      30.57888767      32.61175199
Pb       4.04706841      43.06006631      32.61175199
Pb      13.04055379       5.61653039      32.61175199
Pb      13.04055379      18.09770903      32.61175199
Pb      13.04055379      30.57888767      32.61175199
Pb      13.04055379      43.06006631      32.61175199
Pb      22.03403917       5.61653039      32.61175199
Pb      22.03403917      18.09770903      32.61175199
Pb      22.03403917      30.57888767      32.61175199
Pb      22.03403917      43.06006631      32.61175199
Pb      31.02752455       5.61653039      32.61175199
Pb      31.02752455      18.09770903      32.61175199
Pb      31.02752455      30.57888767      32.61175199
Pb      31.02752455      43.06006631      32.61175199
Pb      40.02100993       5.61653039      32.61175199
Pb      40.02100993      18.09770903      32.61175199
Pb      40.02100993      30.57888767      32.61175199
Pb      40.02100993      43.06006631      32.61175199
Pb      49.01449531       5.61653039      32.61175199
Pb      49.01449531      18.09770903      32.61175199
Pb      49.01449531      30.57888767      32.61175199
Pb      49.01449531      43.06006631      32.61175199
Pb       4.04706841       5.61653039      83.17467143
Pb       4.04706841      18.09770903      83.17467143
Pb       4.04706841      30.57888767      83.17467143
Pb       4.04706841      43.06006631      83.17467143
Pb      13.04055379       5.61653039      83.17467143
Pb      13.04055379      18.09770903      83.17467143
Pb      13.04055379      30.57888767      83.17467143
Pb      13.04055379      43.06006631      83.17467143
Pb      22.03403917       5.61653039      83.17467143
Pb      22.03403917      18.09770903      83.17467143
Pb      22.03403917      30.57888767      83.17467143
Pb      22.03403917      43.06006631      83.17467143
Pb      31.02752455       5.61653039      83.17467143
Pb      31.02752455      18.09770903      83.17467143
Pb      31.02752455      30.57888767      83.17467143
Pb      31.02752455      43.06006631      83.17467143
Pb      40.02100993       5.61653039      83.17467143
Pb      40.02100993      18.09770903      83.17467143
Pb      40.02100993      30.57888767      83.17467143
Pb      40.02100993      43.06006631      83.17467143
Pb      49.01449531       5.61653039      83.17467143
Pb      49.01449531      18.09770903      83.17467143
Pb      49.01449531      30.57888767      83.17467143
Pb      49.01449531      43.06006631      83.17467143
Pb       8.54381110       5.61653039      78.96109481
Pb       8.54381110      18.09770903      78.96109481
Pb       8.54381110      30.57888767      78.96109481
Pb       8.54381110      43.06006631      78.96109481
Pb      17.53729648       5.61653039      78.96109481
Pb      17.53729648      18.09770903      78.96109481
Pb      17.53729648      30.57888767      78.96109481
Pb      17.53729648      43.06006631      78.96109481
Pb      26.53078186       5.61653039      78.96109481
Pb      26.53078186      18.09770903      78.96109481
Pb      26.53078186      30.57888767      78.96109481
Pb      26.53078186      43.06006631      78.96109481
Pb      35.52426724       5.61653039      78.96109481
Pb      35.52426724      18.09770903      78.96109481
Pb      35.52426724      30.57888767      78.96109481
Pb      35.52426724      43.06006631      78.96109481
Pb      44.51775262       5.61653039      78.96109481
Pb      44.51775262      18.09770903      78.96109481
Pb      44.51775262      30.57888767      78.96109481
Pb      44.51775262      43.06006631      78.96109481
Pb      53.51123800       5.61653039      78.96109481
Pb      53.51123800      18.09770903      78.96109481
Pb      53.51123800      30.57888767      78.96109481
Pb      53.51123800      43.06006631      78.96109481
Pb       4.04706841      11.85711971      83.17467143
Pb       4.04706841      24.33829835      83.17467143
Pb       4.04706841      36.81947699      83.17467143
Pb       4.04706841      49.30065563      83.17467143
Pb      13.04055379      11.85711971      83.17467143
Pb      13.04055379      24.33829835      83.17467143
Pb      13.04055379      36.81947699      83.17467143
Pb      13.04055379      49.30065563      83.17467143
Pb      22.03403917      11.85711971      83.17467143
Pb      22.03403917      24.33829835      83.17467143
Pb      22.03403917      36.81947699      83.17467143
Pb      22.03403917      49.30065563      83.17467143
Pb      31.02752455      11.85711971      83.17467143
Pb      31.02752455      24.33829835      83.17467143
Pb      31.02752455      36.81947699      83.17467143
Pb      31.02752455      49.30065563      83.17467143
Pb      40.02100993      11.85711971      83.17467143
Pb      40.02100993      24.33829835      83.17467143
Pb      40.02100993      36.81947699      83.17467143
Pb      40.02100993      49.30065563      83.17467143
Pb      49.01449531      11.85711971      83.17467143
Pb      49.01449531      24.33829835      83.17467143
Pb      49.01449531      36.81947699      83.17467143
Pb      49.01449531      49.30065563      83.17467143
Pb       8.54381110      11.85711971      78.96109481
Pb       8.54381110      24.33829835      78.96109481
Pb       8.54381110      36.81947699      78.96109481
Pb       8.54381110      49.30065563      78.96109481
Pb      17.53729648      11.85711971      78.96109481
Pb      17.53729648      24.33829835      78.96109481
Pb      17.53729648      36.81947699      78.96109481
Pb      17.53729648      49.30065563      78.96109481
Pb      26.53078186      11.85711971      78.96109481
Pb      26.53078186      24.33829835      78.96109481
Pb      26.53078186      36.81947699      78.96109481
Pb      26.53078186      49.30065563      78.96109481
Pb      35.52426724      11.85711971      78.96109481
Pb      35.52426724      24.33829835      78.96109481
Pb      35.52426724      36.81947699      78.96109481
Pb      35.52426724      49.30065563      78.96109481
Pb      44.51775262      11.85711971      78.96109481
Pb      44.51775262      24.33829835      78.96109481
Pb      44.51775262      36.81947699      78.96109481
Pb      44.51775262      49.30065563      78.96109481
Pb      53.51123800      11.85711971      78.96109481
Pb      53.51123800      24.33829835      78.96109481
Pb      53.51123800      36.81947699      78.96109481
Pb      53.51123800      49.30065563      78.96109481
Pb       4.04706841       5.61653039      74.74751819
Pb       4.04706841      18.09770903      74.74751819
Pb       4.04706841      30.57888767      74.74751819
Pb       4.04706841      43.06006631      74.74751819
Pb      13.04055379       5.61653039      74.74751819
Pb      13.04055379      18.09770903      74.74751819
Pb      13.04055379      30.57888767      74.74751819
Pb      13.04055379      43.06006631      74.74751819
Pb      22.03403917       5.61653039      74.74751819
Pb      22.03403917      18.09770903      74.74751819
Pb      22.03403917      30.57888767      74.74751819
Pb      22.03403917      43.06006631      74.74751819
Pb      31.02752455       5.61653039      74.74751819
Pb      31.02752455      18.09770903      74.74751819
Pb      31.02752455      30.57888767      74.74751819
Pb      31.02752455      43.06006631      74.74751819
Pb      40.02100993       5.61653039      74.74751819
Pb      40.02100993      18.09770903      74.74751819
Pb      40.02100993      30.57888767      74.74751819
Pb      40.02100993      43.06006631      74.74751819
Pb      49.01449531       5.61653039      74.74751819
Pb      49.01449531      18.09770903      74.74751819
Pb      49.01449531      30.57888767      74.74751819
Pb      49.01449531      43.06006631      74.74751819
Pb       8.54381110       5.61653039      70.53394157
Pb       8.54381110      18.09770903      70.53394157
Pb       8.54381110      30.57888767      70.53394157
Pb       8.54381110      43.06006631      70.53394157
Pb      17.53729648       5.61653039      70.53394157
Pb      17.53729648      18.09770903      70.53394157
Pb      17.53729648      30.57888767      70.53394157
Pb      17.53729648      43.06006631      70.53394157
Pb      26.53078186       5.61653039      70.53394157
Pb      26.53078186      18.09770903      70.53394157
Pb      26.53078186      30.57888767      70.53394157
Pb      26.53078186      43.06006631      70.53394157
Pb      35.52426724       5.61653039      70.53394157
Pb      35.52426724      18.09770903      70.53394157
Pb      35.52426724      30.57888767      70.53394157
Pb      35.52426724      43.06006631      70.53394157
Pb      44.51775262       5.61653039      70.53394157
Pb      44.51775262      18.09770903      70.53394157
Pb      44.51775262      30.57888767      70.53394157
Pb      44.51775262      43.06006631      70.53394157
Pb      53.51123800       5.61653039      70.53394157
Pb      53.51123800      18.09770903      70.53394157
Pb      53.51123800      30.57888767      70.53394157
Pb      53.51123800      43.06006631      70.53394157
Pb       4.04706841      11.85711971      74.74751819
Pb       4.04706841      24.33829835      74.74751819
Pb       4.04706841      36.81947699      74.74751819
Pb       4.04706841      49.30065563      74.74751819
Pb      13.04055379      11.85711971      74.74751819
Pb      13.04055379      24.33829835      74.74751819
Pb      13.04055379      36.81947699      74.74751819
Pb      13.04055379      49.30065563      74.74751819
Pb      22.03403917      11.85711971      74.74751819
Pb      22.03403917      24.33829835      74.74751819
Pb      22.03403917      36.81947699      74.74751819
Pb      22.03403917      49.30065563      74.74751819
Pb      31.02752455      11.85711971      74.74751819
Pb      31.02752455      24.33829835      74.74751819
Pb      31.02752455      36.81947699      74.74751819
Pb      31.02752455      49.30065563      74.74751819
Pb      40.02100993      11.85711971      74.74751819
Pb      40.02100993      24.33829835      74.74751819
Pb      40.02100993      36.81947699      74.74751819
Pb      40.02100993      49.30065563      74.74751819
Pb      49.01449531      11.85711971      74.74751819
Pb      49.01449531      24.33829835      74.74751819
Pb      49.01449531      36.81947699      74.74751819
Pb      49.01449531      49.30065563      74.74751819
Pb       8.54381110      11.85711971      70.53394157
Pb       8.54381110      24.33829835      70.53394157
Pb       8.54381110      36.81947699      70.53394157
Pb       8.54381110      49.30065563      70.53394157
Pb      17.53729648      11.85711971      70.53394157
Pb      17.53729648      24.33829835      70.53394157
Pb      17.53729648      36.81947699      70.53394157
Pb      17.53729648      49.30065563      70.53394157
Pb      26.53078186      11.85711971      70.53394157
Pb      26.53078186      24.33829835      70.53394157
Pb      26.53078186      36.81947699      70.53394157
Pb      26.53078186      49.30065563      70.53394157
Pb      35.52426724      11.85711971      70.53394157
Pb      35.52426724      24.33829835      70.53394157
Pb      35.52426724      36.81947699      70.53394157
Pb      35.52426724      49.30065563      70.53394157
Pb      44.51775262      11.85711971      70.53394157
Pb      44.51775262      24.33829835      70.53394157
Pb      44.51775262      36.81947699      70.53394157
Pb      44.51775262      49.30065563      70.53394157
Pb      53.51123800      11.85711971      70.53394157
Pb      53.51123800      24.33829835      70.53394157
Pb      53.51123800      36.81947699      70.53394157
Pb      53.51123800      49.30065563      70.53394157
Pb       4.04706841       5.61653039      66.32036495
Pb       4.04706841      18.09770903      66.32036495
Pb       4.04706841      30.57888767      66.32036495
Pb       4.04706841      43.06006631      66.32036495
Pb      13.04055379       5.61653039      66.32036495
Pb      13.04055379      18.09770903      66.32036495
Pb      13.04055379      30.57888767      66.32036495
Pb      13.04055379      43.06006631      66.32036495
Pb      22.03403917       5.61653039      66.32036495
Pb      22.03403917      18.09770903      66.32036495
Pb      22.03403917      30.57888767      66.32036495
Pb      22.03403917      43.06006631      66.32036495
Pb      31.02752455       5.61653039      66.32036495
Pb      31.02752455      18.09770903      66.32036495
Pb      31.02752455      30.57888767      66.32036495
Pb      31.02752455      43.06006631      66.32036495
Pb      40.02100993       5.61653039      66.32036495
Pb      40.02100993      18.09770903      66.32036495
Pb      40.02100993      30.57888767      66.32036495
Pb      40.02100993      43.06006631      66.32036495
Pb      49.01449531       5.61653039      66.32036495
Pb      49.01449531      18.09770903      66.32036495
Pb      49.01449531      30.57888767      66.32036495
Pb      49.01449531      43.06006631      66.32036495
Pb       8.54381110       5.61653039      62.10678833
Pb       8.54381110      18.09770903      62.10678833
Pb       8.54381110      30.57888767      62.10678833
Pb       8.54381110      43.06006631      62.10678833
Pb      17.53729648       5.61653039      62.10678833
Pb      17.53729648      18.09770903      62.10678833
Pb      17.53729648      30.57888767      62.10678833
Pb      17.53729648      43.06006631      62.10678833
Pb      26.53078186       5.61653039      62.10678833
Pb      26.53078186      18.09770903      62.10678833
Pb      26.53078186      30.57888767      62.10678833
Pb      26.53078186      43.06006631      62.10678833
Pb      35.52426724       5.61653039      62.10678833
Pb      35.52426724      18.09770903      62.10678833
Pb      35.52426724      30.57888767      62.10678833
Pb      35.52426724      43.06006631      62.10678833
Pb      44.51775262       5.61653039      62.10678833
Pb      44.51775262      18.09770903      62.10678833
Pb      44.51775262      30.57888767      62.10678833
Pb      44.51775262      43.06006631      62.10678833
Pb      53.51123800       5.61653039      62.10678833
Pb      53.51123800      18.09770903      62.10678833
Pb      53.51123800      30.57888767      62.10678833
Pb      53.51123800      43.06006631      62.10678833
Pb       4.04706841      11.85711971      66.32036495
Pb       4.04706841      24.33829835      66.32036495
Pb       4.04706841      36.81947699      66.32036495
Pb       4.04706841      49.30065563      66.32036495
Pb      13.04055379      11.85711971      66.32036495
Pb      13.04055379      24.33829835      66.32036495
Pb      13.04055379      36.81947699      66.32036495
Pb      13.04055379      49.30065563      66.32036495
Pb      22.03403917      11.85711971      66.32036495
Pb      22.03403917      24.33829835      66.32036495
Pb      22.03403917      36.81947699      66.32036495
Pb      22.03403917      49.30065563      66.32036495
Pb      31.02752455      11.85711971      66.32036495
Pb      31.02752455      24.33829835      66.32036495
Pb      31.02752455      36.81947699      66.32036495
Pb      31.02752455      49.30065563      66.32036495
Pb      40.02100993      11.85711971      66.32036495
Pb      40.02100993      24.33829835      66.32036495
Pb      40.02100993      36.81947699      66.32036495
Pb      40.02100993      49.30065563      66.32036495
Pb      49.01449531      11.85711971      66.32036495
Pb      49.01449531      24.33829835      66.32036495
Pb      49.01449531      36.81947699      66.32036495
Pb      49.01449531      49.30065563      66.32036495
Pb       8.54381110      11.85711971      62.10678833
Pb       8.54381110      24.33829835      62.10678833
Pb       8.54381110      36.81947699      62.10678833
Pb       8.54381110      49.30065563      62.10678833
Pb      17.53729648      11.85711971      62.10678833
Pb      17.53729648      24.33829835      62.10678833
Pb      17.53729648      36.81947699      62.10678833
Pb      17.53729648      49.30065563      62.10678833
Pb      26.53078186      11.85711971      62.10678833
Pb      26.53078186      24.33829835      62.10678833
Pb      26.53078186      36.81947699      62.10678833
Pb      26.53078186      49.30065563      62.10678833
Pb      35.52426724      11.85711971      62.10678833
Pb      35.52426724      24.33829835      62.10678833
Pb      35.52426724      36.81947699      62.10678833
Pb      35.52426724      49.30065563      62.10678833
Pb      44.51775262      11.85711971      62.10678833
Pb      44.51775262      24.33829835      62.10678833
Pb      44.51775262      36.81947699      62.10678833
Pb      44.51775262      49.30065563      62.10678833
Pb      53.51123800      11.85711971      62.10678833
Pb      53.51123800      24.33829835      62.10678833
Pb      53.51123800      36.81947699      62.10678833
Pb      53.51123800      49.30065563      62.10678833
Pb       4.04706841       5.61653039      57.89321171
Pb       4.04706841      18.09770903      57.89321171
Pb       4.04706841      30.57888767      57.89321171
Pb       4.04706841      43.06006631      57.89321171
Pb      13.04055379       5.61653039      57.89321171
Pb      13.04055379      18.09770903      57.89321171
Pb      13.04055379      30.57888767      57.89321171
Pb      13.04055379      43.06006631      57.89321171
Pb      22.03403917       5.61653039      57.89321171
Pb      22.03403917      18.09770903      57.89321171
Pb      22.03403917      30.57888767      57.89321171
Pb      22.03403917      43.06006631      57.89321171
Pb      31.02752455       5.61653039      57.89321171
Pb      31.02752455      18.09770903      57.89321171
Pb      31.02752455      30.57888767      57.89321171
Pb      31.02752455      43.06006631      57.89321171
Pb      40.02100993       5.61653039      57.89321171
Pb      40.02100993      18.09770903      57.89321171
Pb      40.02100993      30.57888767      57.89321171
Pb      40.02100993      43.06006631      57.89321171
Pb      49.01449531       5.61653039      57.89321171
Pb      49.01449531      18.09770903      57.89321171
Pb      49.01449531      30.57888767      57.89321171
Pb      49.01449531      43.06006631      57.89321171
Pb       8.54381110       5.61653039      53.67963509
Pb       8.54381110      18.09770903      53.67963509
Pb       8.54381110      30.57888767      53.67963509
Pb       8.54381110      43.06006631      53.67963509
Pb      17.53729648       5.61653039      53.67963509
Pb      17.53729648      18.09770903      53.67963509
Pb      17.53729648      30.57888767      53.67963509
Pb      17.53729648      43.06006631      53.67963509
Pb      26.53078186       5.61653039      53.67963509
Pb      26.53078186      18.09770903      53.67963509
Pb      26.53078186      30.57888767      53.67963509
Pb      26.53078186      43.06006631      53.67963509
Pb      35.52426724       5.61653039      53.67963509
Pb      35.52426724      18.09770903      53.67963509
Pb      35.52426724      30.57888767      53.67963509
Pb      35.52426724      43.06006631      53.67963509
Pb      44.51775262       5.61653039      53.67963509
Pb      44.51775262      18.09770903      53.67963509
Pb      44.51775262      30.57888767      53.67963509
Pb      44.51775262      43.06006631      53.67963509
Pb      53.51123800       5.61653039      53.67963509
Pb      53.51123800      18.09770903      53.67963509
Pb      53.51123800      30.57888767      53.67963509
Pb      53.51123800      43.06006631      53.67963509
Pb       4.04706841      11.85711971      57.89321171
Pb       4.04706841      24.33829835      57.89321171
Pb       4.04706841      36.81947699      57.89321171
Pb       4.04706841      49.30065563      57.89321171
Pb      13.04055379      11.85711971      57.89321171
Pb      13.04055379      24.33829835      57.89321171
Pb      13.04055379      36.81947699      57.89321171
Pb      13.04055379      49.30065563      57.89321171
Pb      22.03403917      11.85711971      57.89321171
Pb      22.03403917      24.33829835      57.89321171
Pb      22.03403917      36.81947699      57.89321171
Pb      22.03403917      49.30065563      57.89321171
Pb      31.02752455      11.85711971      57.89321171
Pb      31.02752455      24.33829835      57.89321171
Pb      31.02752455      36.81947699      57.89321171
Pb      31.02752455      49.30065563      57.89321171
Pb      40.02100993      11.85711971      57.89321171
Pb      40.02100993      24.33829835      57.89321171
Pb      40.02100993      36.81947699      57.89321171
Pb      40.02100993      49.30065563      57.89321171
Pb      49.01449531      11.85711971      57.89321171
Pb      49.01449531      24.33829835      57.89321171
Pb      49.01449531      36.81947699      57.89321171
Pb      49.01449531      49.30065563      57.89321171
Pb       8.54381110      11.85711971      53.67963509
Pb       8.54381110      24.33829835      53.67963509
Pb       8.54381110      36.81947699      53.67963509
Pb       8.54381110      49.30065563      53.67963509
Pb      17.53729648      11.85711971      53.67963509
Pb      17.53729648      24.33829835      53.67963509
Pb      17.53729648      36.81947699      53.67963509
Pb      17.53729648      49.30065563      53.67963509
Pb      26.53078186      11.85711971      53.67963509
Pb      26.53078186      24.33829835      53.67963509
Pb      26.53078186      36.81947699      53.67963509
Pb      26.53078186      49.30065563      53.67963509
Pb      35.52426724      11.85711971      53.67963509
Pb      35.52426724      24.33829835      53.67963509
Pb      35.52426724      36.81947699      53.67963509
Pb      35.52426724      49.30065563      53.67963509
Pb      44.51775262      11.85711971      53.67963509
Pb      44.51775262      24.33829835      53.67963509
Pb      44.51775262      36.81947699      53.67963509
Pb      44.51775262      49.30065563      53.67963509
Pb      53.51123800      11.85711971      53.67963509
Pb      53.51123800      24.33829835      53.67963509
Pb      53.51123800      36.81947699      53.67963509
Pb      53.51123800      49.30065563      53.67963509
Pb       4.04706841       5.61653039      49.46605847
Pb       4.04706841      18.09770903      49.46605847
Pb       4.04706841      30.57888767      49.46605847
Pb       4.04706841      43.06006631      49.46605847
Pb      13.04055379       5.61653039      49.46605847
Pb      13.04055379      18.09770903      49.46605847
Pb      13.04055379      30.57888767      49.46605847
Pb      13.04055379      43.06006631      49.46605847
Pb      22.03403917       5.61653039      49.46605847
Pb      22.03403917      18.09770903      49.46605847
Pb      22.03403917      30.57888767      49.46605847
Pb      22.03403917      43.06006631      49.46605847
Pb      31.02752455       5.61653039      49.46605847
Pb      31.02752455      18.09770903      49.46605847
Pb      31.02752455      30.57888767      49.46605847
Pb      31.02752455      43.06006631      49.46605847
Pb      40.02100993       5.61653039      49.46605847
Pb      40.02100993      18.09770903      49.46605847
Pb      40.02100993      30.57888767      49.46605847
Pb      40.02100993      43.06006631      49.46605847
Pb      49.01449531       5.61653039      49.46605847
Pb      49.01449531      18.09770903      49.46605847
Pb      49.01449531      30.57888767      49.46605847
Pb      49.01449531      43.06006631      49.46605847
Pb       8.54381110       5.61653039      45.25248185
Pb       8.54381110      18.09770903      45.25248185
Pb       8.54381110      30.57888767      45.25248185
Pb       8.54381110      43.06006631      45.25248185
Pb      17.53729648       5.61653039      45.25248185
Pb      17.53729648      18.09770903      45.25248185
Pb      17.53729648      30.57888767      45.25248185
Pb      17.53729648      43.06006631      45.25248185
Pb      26.53078186       5.61653039      45.25248185
Pb      26.53078186      18.09770903      45.25248185
Pb      26.53078186      30.57888767      45.25248185
Pb      26.53078186      43.06006631      45.25248185
Pb      35.52426724       5.61653039      45.25248185
Pb      35.52426724      18.09770903      45.25248185
Pb      35.52426724      30.57888767      45.25248185
Pb      35.52426724      43.06006631      45.25248185
Pb      44.51775262       5.61653039      45.25248185
Pb      44.51775262      18.09770903      45.25248185
Pb      44.51775262      30.57888767      45.25248185
Pb      44.51775262      43.06006631      45.25248185
Pb      53.51123800       5.61653039      45.25248185
Pb      53.51123800      18.09770903      45.25248185
Pb      53.51123800      30.57888767      45.25248185
Pb      53.51123800      43.06006631      45.25248185
Pb       4.04706841      11.85711971      49.46605847
Pb       4.04706841      24.33829835      49.46605847
Pb       4.04706841      36.81947699      49.46605847
Pb       4.04706841      49.30065563      49.46605847
Pb      13.04055379      11.85711971      49.46605847
Pb      13.04055379      24.33829835      49.46605847
Pb      13.04055379      36.81947699      49.46605847
Pb      13.04055379      49.30065563      49.46605847
Pb      22.03403917      11.85711971      49.46605847
Pb      22.03403917      24.33829835      49.46605847
Pb      22.03403917      36.81947699      49.46605847
Pb      22.03403917      49.30065563      49.46605847
Pb      31.02752455      11.85711971      49.46605847
Pb      31.02752455      24.33829835      49.46605847
Pb      31.02752455      36.81947699      49.46605847
Pb      31.02752455      49.30065563      49.46605847
Pb      40.02100993      11.85711971      49.46605847
Pb      40.02100993      24.33829835      49.46605847
Pb      40.02100993      36.81947699      49.46605847
Pb      40.02100993      49.30065563      49.46605847
Pb      49.01449531      11.85711971      49.46605847
Pb      49.01449531      24.33829835      49.46605847
Pb      49.01449531      36.81947699      49.46605847
Pb      49.01449531      49.30065563      49.46605847
Pb       8.54381110      11.85711971      45.25248185
Pb       8.54381110      24.33829835      45.25248185
Pb       8.54381110      36.81947699      45.25248185
Pb       8.54381110      49.30065563      45.25248185
Pb      17.53729648      11.85711971      45.25248185
Pb      17.53729648      24.33829835      45.25248185
Pb      17.53729648      36.81947699      45.25248185
Pb      17.53729648      49.30065563      45.25248185
Pb      26.53078186      11.85711971      45.25248185
Pb      26.53078186      24.33829835      45.25248185
Pb      26.53078186      36.81947699      45.25248185
Pb      26.53078186      49.30065563      45.25248185
Pb      35.52426724      11.85711971      45.25248185
Pb      35.52426724      24.33829835      45.25248185
Pb      35.52426724      36.81947699      45.25248185
Pb      35.52426724      49.30065563      45.25248185
Pb      44.51775262      11.85711971      45.25248185
Pb      44.51775262      24.33829835      45.25248185
Pb      44.51775262      36.81947699      45.25248185
Pb      44.51775262      49.30065563      45.25248185
Pb      53.51123800      11.85711971      45.25248185
Pb      53.51123800      24.33829835      45.25248185
Pb      53.51123800      36.81947699      45.25248185
Pb      53.51123800      49.30065563      45.25248185
Pb       4.04706841       5.61653039      41.03890523
Pb       4.04706841      18.09770903      41.03890523
Pb       4.04706841      30.57888767      41.03890523
Pb       4.04706841      43.06006631      41.03890523
Pb      13.04055379       5.61653039      41.03890523
Pb      13.04055379      18.09770903      41.03890523
Pb      13.04055379      30.57888767      41.03890523
Pb      13.04055379      43.06006631      41.03890523
Pb      22.03403917       5.61653039      41.03890523
Pb      22.03403917      18.09770903      41.03890523
Pb      22.03403917      30.57888767      41.03890523
Pb      22.03403917      43.06006631      41.03890523
Pb      31.02752455       5.61653039      41.03890523
Pb      31.02752455      18.09770903      41.03890523
Pb      31.02752455      30.57888767      41.03890523
Pb      31.02752455      43.06006631      41.03890523
Pb      40.02100993       5.61653039      41.03890523
Pb      40.02100993      18.09770903      41.03890523
Pb      40.02100993      30.57888767      41.03890523
Pb      40.02100993      43.06006631      41.03890523
Pb      49.01449531       5.61653039      41.03890523
Pb      49.01449531      18.09770903      41.03890523
Pb      49.01449531      30.57888767      41.03890523
Pb      49.01449531      43.06006631      41.03890523
Pb       8.54381110       5.61653039      36.82532861
Pb       8.54381110      18.09770903      36.82532861
Pb       8.54381110      30.57888767      36.82532861
Pb       8.54381110      43.06006631      36.82532861
Pb      17.53729648       5.61653039      36.82532861
Pb      17.53729648      18.09770903      36.82532861
Pb      17.53729648      30.57888767      36.82532861
Pb      17.53729648      43.06006631      36.82532861
Pb      26.53078186       5.61653039      36.82532861
Pb      26.53078186      18.09770903      36.82532861
Pb      26.53078186      30.57888767      36.82532861
Pb      26.53078186      43.06006631      36.82532861
Pb      35.52426724       5.61653039      36.82532861
Pb      35.52426724      18.09770903      36.82532861
Pb      35.52426724      30.57888767      36.82532861
Pb      35.52426724      43.06006631      36.82532861
Pb      44.51775262       5.61653039      36.82532861
Pb      44.51775262      18.09770903      36.82532861
Pb      44.51775262      30.57888767      36.82532861
Pb      44.51775262      43.06006631      36.82532861
Pb      53.51123800       5.61653039      36.82532861
Pb      53.51123800      18.09770903      36.82532861
Pb      53.51123800      30.57888767      36.82532861
Pb      53.51123800      43.06006631      36.82532861
Pb       4.04706841      11.85711971      41.03890523
Pb       4.04706841      24.33829835      41.03890523
Pb       4.04706841      36.81947699      41.03890523
Pb       4.04706841      49.30065563      41.03890523
Pb      13.04055379      11.85711971      41.03890523
Pb      13.04055379      24.33829835      41.03890523
Pb      13.04055379      36.81947699      41.03890523
Pb      13.04055379      49.30065563      41.03890523
Pb      22.03403917      11.85711971      41.03890523
Pb      22.03403917      24.33829835      41.03890523
Pb      22.03403917      36.81947699      41.03890523
Pb      22.03403917      49.30065563      41.03890523
Pb      31.02752455      11.85711971      41.03890523
Pb      31.02752455      24.33829835      41.03890523
Pb      31.02752455      36.81947699      41.03890523
Pb      31.02752455      49.30065563      41.03890523
Pb      40.02100993      11.85711971      41.03890523
Pb      40.02100993      24.33829835      41.03890523
Pb      40.02100993      36.81947699      41.03890523
Pb      40.02100993      49.30065563      41.03890523
Pb      49.01449531      11.85711971      41.03890523
Pb      49.01449531      24.33829835      41.03890523
Pb      49.01449531      36.81947699      41.03890523
Pb      49.01449531      49.30065563      41.03890523
Pb       8.54381110      11.85711971      36.82532861
Pb       8.54381110      24.33829835      36.82532861
Pb       8.54381110      36.81947699      36.82532861
Pb       8.54381110      49.30065563      36.82532861
Pb      17.53729648      11.85711971      36.82532861
Pb      17.53729648      24.33829835      36.82532861
Pb      17.53729648      36.81947699      36.82532861
Pb      17.53729648      49.30065563      36.82532861
Pb      26.53078186      11.85711971      36.82532861
Pb      26.53078186      24.33829835      36.82532861
Pb      26.53078186      36.81947699      36.82532861
Pb      26.53078186      49.30065563      36.82532861
Pb      35.52426724      11.85711971      36.82532861
Pb      35.52426724      24.33829835      36.82532861
Pb      35.52426724      36.81947699      36.82532861
Pb      35.52426724      49.30065563      36.82532861
Pb      44.51775262      11.85711971      36.82532861
Pb      44.51775262      24.33829835      36.82532861
Pb      44.51775262      36.81947699      36.82532861
Pb      44.51775262      49.30065563      36.82532861
Pb      53.51123800      11.85711971      36.82532861
Pb      53.51123800      24.33829835      36.82532861
Pb      53.51123800      36.81947699      36.82532861
Pb      53.51123800      49.30065563      36.82532861
