# Supplementary material for: What Happens at Surfaces and Grain Boundaries of Halide Perovskites: Insights from Reactive Molecular Dynamics Simulations of CsPbI3
Source: ACS Appl Mater Interfaces. 2022 Aug 30;14(36):40841–50. doi: 10.1021/acsami.2c09239 (PMC9478958; doi:10.1021/acsami.2c09239)
Supplement: Supplementary file 2 — am2c09239_si_002.zip [file am2c09239_si_002.zip › supplementary-structures/perovskite-slabs/pristine-slabs-stability/O110_Orthorhombic_Pb-poor.xyz]

2688
Lattice="50.13889965 0.0 0.0 0.0 50.19548813 0.0 0.0 0.0 119.99999761" Properties=species:S:1:pos:R:3 pbc="T T T"
Cs      26.40799890      30.12209958      33.84087120
Cs      26.39948926      42.67677820      33.85874514
Cs      26.40596268       5.02417053      33.84631232
Cs      26.40791885      17.57627518      33.84254374
Cs      38.94581450      30.11629019      33.81225426
Cs      38.93383983      42.68171500      33.84247467
Cs      38.94090402       5.01899973      33.84463232
Cs      38.94733368      17.56446692      33.84903607
Cs       1.33306233      30.12790038      33.82848962
Cs       1.33168058      42.68312130      33.82914733
Cs       1.31885772       5.03654808      33.85404093
Cs       1.31522418      17.56802881      33.83729284
Cs      13.88669491      30.12126514      33.84810934
Cs      13.86915307      42.66129506      33.83419939
Cs      13.86495688       5.02102716      33.86380196
Cs      13.88013118      17.56688957      33.85558780
Cs      32.58633603      30.11557908      33.73804292
Cs      32.58448198      42.65280828      33.75659002
Cs      32.57384931       5.01976986      33.76820743
Cs      32.55883344      17.55382260      33.76001729
Cs      45.10014296      30.13406584      33.76877484
Cs      45.10920251      42.67786994      33.74851030
Cs      45.12334229       5.02813216      33.76753514
Cs      45.11798109      17.55594133      33.76527373
Cs       7.53113937      30.10354263      33.74911610
Cs       7.52491043      42.67785451      33.75044481
Cs       7.51458862       5.01406963      33.76439518
Cs       7.51594810      17.54861000      33.76655829
Cs      20.06436357      30.11563473      33.76681483
Cs      20.06681392      42.66373610      33.75649998
Cs      20.05121255       5.03248520      33.76997267
Cs      20.03499385      17.56668969      33.75998034
Cs      32.64006723      36.38758451      33.68252160
Cs      32.63427881      48.95599015      33.68427085
Cs      32.64765270      11.28466622      33.69131748
Cs      32.65523003      23.83563447      33.66607206
Cs      45.20006495      36.37363269      33.66593459
Cs      45.17443381      48.95512783      33.69258149
Cs      45.19378326      11.28404525      33.68194020
Cs      45.19041081      23.84573475      33.67889001
Cs       7.57512432      36.39549435      33.67280516
Cs       7.59201196      48.92305901      33.68545306
Cs       7.59049393      11.29716177      33.68123786
Cs       7.58332884      23.84887891      33.68459476
Cs      20.11712651      36.41177785      33.66896164
Cs      20.12774800      48.92333106      33.66922389
Cs      20.11043768      11.31084059      33.69105201
Cs      20.12788786      23.84805367      33.68331064
Cs      32.48358265      30.13722798      39.39080782
Cs      32.48493293      42.65803380      39.38023830
Cs      32.46228576       5.01044214      39.37627195
Cs      32.48942301      17.55175707      39.35130750
Cs      45.01803786      30.10085725      39.40193356
Cs      45.02240051      42.65483117      39.38390936
Cs      45.02394689       5.00447839      39.36185891
Cs      45.00258435      17.56883577      39.36242737
Cs       7.42739501      30.09903231      39.35467851
Cs       7.39881798      42.67326649      39.38015708
Cs       7.40764972       5.01216644      39.38012576
Cs       7.41486518      17.56507299      39.38562388
Cs      19.93612225      30.13527466      39.37733846
Cs      19.95272020      42.66624724      39.36862710
Cs      19.92007936       5.04466717      39.39392070
Cs      19.91993521      17.56156249      39.37539395
Cs      26.14128612      30.11211859      39.40696233
Cs      26.12092528      42.67241451      39.38404196
Cs      26.13812048       5.04142192      39.40392468
Cs      26.13578296      17.54508034      39.38570067
Cs      38.68746736      30.12529595      39.36913654
Cs      38.68443078      42.65726679      39.38421563
Cs      38.68152418       5.02359583      39.39166574
Cs      38.68830668      17.56509729      39.38846965
Cs       1.09067918      30.11551153      39.39151790
Cs       1.07831760      42.66348223      39.38830545
Cs       1.03956906       5.03050101      39.38699254
Cs       1.08428879      17.56362573      39.39268610
Cs      13.61377151      30.08555528      39.38427389
Cs      13.62044959      42.67826702      39.37888982
Cs      13.60338899       5.03233351      39.40181152
Cs      13.58512971      17.55566385      39.38120698
Cs      32.71513376      36.40862490      39.14959046
Cs      32.71061705      48.94811806      39.16294920
Cs      32.68082222      11.29165737      39.17833964
Cs      32.70282716      23.84620255      39.18397341
Cs      45.25185840      36.37929073      39.15978005
Cs      45.22875300      48.97122747      39.18629404
Cs      45.25162207      11.29215502      39.16442513
Cs      45.22089040      23.84871948      39.16914698
Cs       7.62164863      36.39916699      39.17410585
Cs       7.63297493      48.93203450      39.15386480
Cs       7.65288554      11.30950777      39.16797164
Cs       7.62028406      23.84936329      39.18194046
Cs      20.15417276      36.40373673      39.16597696
Cs      20.16937484      48.92460759      39.17346085
Cs      20.17584769      11.29094731      39.16359408
Cs      20.15171422      23.87138009      39.16324693
Cs      26.48726903      36.40964681      39.19302170
Cs      26.46058165      48.92087755      39.18215945
Cs      26.40297410      11.29607576      39.20033098
Cs      26.47766936      23.83675575      39.19423520
Cs      38.94221822      36.37647935      39.18426237
Cs      38.99167960      48.96008561      39.20387780
Cs      38.95100233      11.31838512      39.21088892
Cs      38.99129767      23.83764626      39.20675114
Cs       1.38801752      36.39883977      39.18622605
Cs       1.38178656      48.94214401      39.17109436
Cs       1.37792078      11.29384318      39.20097817
Cs       1.37999006      23.85385496      39.20041982
Cs      13.93068435      36.38957867      39.17838630
Cs      13.91379630      48.93529869      39.19470943
Cs      13.92349790      11.28849791      39.19106403
Cs      13.88888904      23.85674778      39.19329733
Cs      26.34024338      36.38669201      33.75096846
Cs      26.32314043      48.92648689      33.75102406
Cs      26.32482188      11.28908444      33.77054952
Cs      26.32436961      23.84791349      33.76638773
Cs      38.85895939      36.39470940      33.74234682
Cs      38.86359237      48.92869172      33.77802427
Cs      38.86758071      11.27493489      33.76360250
Cs      38.85484050      23.83643023      33.78178119
Cs       1.25047645      36.39021399      33.75853196
Cs       1.24806396      48.94148235      33.75230929
Cs       1.23201008      11.28734101      33.75006429
Cs       1.25034291      23.84711738      33.77198372
Cs      13.78229561      36.40914986      33.76145840
Cs      13.78538199      48.91644730      33.76812751
Cs      13.78271872      11.30168105      33.77936018
Cs      13.80316671      23.84864217      33.77008493
Cs      38.75019717      30.13368942      45.81986615
Cs      38.73914083      42.66356694      45.84645260
Cs      38.72251824       5.02156211      45.84813073
Cs      38.74389274      17.56253649      45.82447116
Cs       1.13894391      30.11358898      45.85649322
Cs       1.13000986      42.65859082      45.83755373
Cs       1.10637581       5.01992270      45.85005889
Cs       1.12809384      17.55772986      45.84675045
Cs      13.66819774      30.11723157      45.81574408
Cs      13.67469692      42.66265914      45.82679578
Cs      13.65252429       5.02275568      45.83674781
Cs      13.64795039      17.57241366      45.84925689
Cs      26.19099382      30.11511289      45.83001898
Cs      26.17714928      42.67414014      45.85765865
Cs      26.17568396       5.04283637      45.83570616
Cs      26.19589511      17.57186549      45.84872196
Cs      32.37312556      30.10260620      45.80030470
Cs      32.38859406      42.65849471      45.83273693
Cs      32.35375639       5.02049149      45.81329368
Cs      32.38754008      17.56022709      45.78087741
Cs      44.90805739      30.08946088      45.81615887
Cs      44.93417294      42.66920055      45.82382208
Cs      44.90364098       5.01202449      45.81117618
Cs      44.89133708      17.57552060      45.80130534
Cs       7.31547492      30.12156900      45.81382516
Cs       7.30533891      42.64967809      45.80107913
Cs       7.29145311       5.01997397      45.82777469
Cs       7.30474982      17.56976731      45.81171834
Cs      19.85468368      30.11097050      45.80371670
Cs      19.87003442      42.66744339      45.79681530
Cs      19.84415011       5.02979993      45.81543961
Cs      19.84916925      17.55618633      45.80373818
Cs      32.87802964      36.39438463      45.45354322
Cs      32.87296261      48.93355615      45.46805889
Cs      32.85909344      11.28801713      45.46708580
Cs      32.86031806      23.84088764      45.46483985
Cs      45.40494112      36.39979938      45.46651955
Cs      45.39366426      48.95803222      45.46244030
Cs      45.40748151      11.29864923      45.46037703
Cs      45.39564223      23.84509334      45.45159969
Cs       7.78306671      36.38689336      45.44530966
Cs       7.81461987      48.94913346      45.45590156
Cs       7.78511787      11.29233098      45.46708035
Cs       7.78364450      23.83577321      45.47364879
Cs      20.31320630      36.39856037      45.47545713
Cs      20.31686329      48.94875359      45.46217320
Cs      20.35068071      11.30199512      45.46563919
Cs      20.34681753      23.84397648      45.47132905
Cs      38.97453871      36.40225028      83.10983408
Cs      38.95932276      48.94364425      83.07522228
Cs      38.94883265      11.29607187      83.08185013
Cs      38.95022628      23.84687996      83.08088565
Cs       1.36344909      36.40423558      83.11153689
Cs       1.35565116      48.92438036      83.09715767
Cs       1.34846812      11.30637097      83.10225089
Cs       1.35572808      23.85748653      83.09290735
Cs      13.87599061      36.40625541      83.09991915
Cs      13.90499576      48.91023707      83.09756916
Cs      13.88250002      11.28906818      83.11058217
Cs      13.88132140      23.83649264      83.10594447
Cs      26.43330638      36.36779872      83.09889019
Cs      26.44438866      48.94611341      83.10142888
Cs      26.43796759      11.26987496      83.08896416
Cs      26.43583548      23.83361305      83.08843148
Cs      38.71911631      30.12867356      83.30449528
Cs      38.74502348      42.67090106      83.32795989
Cs      38.71329360       5.03903451      83.32604227
Cs      38.73791362      17.55590608      83.30413760
Cs       1.12752181      30.12496644      83.32660693
Cs       1.11911472      42.67178505      83.32448794
Cs       1.12662467       5.02112495      83.29327712
Cs       1.14022779      17.55703650      83.30450762
Cs      13.67446504      30.12293965      83.29497004
Cs      13.65085151      42.64678730      83.33716061
Cs      13.69193010       5.06100471      83.30931549
Cs      13.65660338      17.60531741      83.32112602
Cs      26.18928945      30.11074802      83.30352214
Cs      26.21024544      42.70986321      83.28542435
Cs      26.21298896       4.99098739      83.32016135
Cs      26.22098139      17.55418285      83.28679061
Cs      32.45650958      30.12290693      83.28567754
Cs      32.47128801      42.67471679      83.28543577
Cs      32.44171301       4.99770638      83.26605679
Cs      32.49376317      17.58779993      83.28471463
Cs      45.00182079      30.13111491      83.28661440
Cs      44.99679418      42.67195647      83.28883678
Cs      44.98817336       5.02408506      83.27719064
Cs      45.01358752      17.55197638      83.26580111
Cs       7.38172904      30.12026831      83.27891492
Cs       7.37587476      42.66814283      83.29187100
Cs       7.41168655       5.04417086      83.27624604
Cs       7.42369135      17.57905438      83.27742054
Cs      19.95012974      30.12308478      83.26034314
Cs      19.86749290      42.66801310      83.27193889
Cs      19.90314187       5.02793720      83.28355440
Cs      19.93160598      17.57788851      83.28793154
Cs      32.77093892      36.40673896      83.08199293
Cs      32.73554812      48.92737400      83.07640443
Cs      32.76635641      11.30281298      83.07767819
Cs      32.76851119      23.85540649      83.09161792
Cs      45.30778986      36.39185430      83.07379376
Cs      45.30574465      48.91879705      83.08213058
Cs      45.28835254      11.29705985      83.08643231
Cs      45.29578967      23.83852216      83.10809817
Cs       7.70346957      36.39268276      83.08668522
Cs       7.69082028      48.92515989      83.10479194
Cs       7.71183554      11.30544545      83.08330787
Cs       7.71709509      23.83227724      83.08716354
Cs      20.19365127      36.37069514      83.08098395
Cs      20.23344076      48.94313297      83.07616569
Cs      20.24392321      11.27276431      83.10179333
Cs      20.24023676      23.85041988      83.07561594
Cs      26.53627120      36.40193431      45.40801570
Cs      26.53132576      48.94137810      45.39490937
Cs      26.54346412      11.28141745      45.38536619
Cs      26.55365539      23.85799596      45.39914207
Cs      39.08334883      36.39211629      45.38118219
Cs      39.08720837      48.94212486      45.37167216
Cs      39.08736705      11.30564126      45.38728357
Cs      39.09052390      23.83632652      45.37019509
Cs       1.48352002      36.40431933      45.38913934
Cs       1.46828382      48.93212093      45.37874783
Cs       1.47666766      11.29337070      45.40208320
Cs       1.48211418      23.85335917      45.38929045
Cs      13.99457223      36.40200568      45.40558991
Cs      14.01094563      48.94247838      45.39644797
Cs      13.99858539      11.28194875      45.37977737
Cs      13.99856188      23.83499291      45.41292281
Cs      32.73280934      36.39334391      76.63047431
Cs      32.70362770      48.94758776      76.64720420
Cs      32.72397221      11.30174048      76.63277404
Cs      32.73964960      23.83569309      76.60947484
Cs      45.27969963      36.37597535      76.63383372
Cs      45.25789905      48.92749528      76.64500530
Cs      45.24922260      11.30211998      76.65554168
Cs      45.25950241      23.81670053      76.63834947
Cs       7.64578338      36.38889692      76.63460471
Cs       7.64586633      48.94076874      76.62370765
Cs       7.65087795      11.30080805      76.62909023
Cs       7.65606132      23.84980449      76.64210006
Cs      20.19293818      36.37382969      76.62951140
Cs      20.17520674      48.94077697      76.65667697
Cs      20.17082367      11.27381552      76.63203269
Cs      20.19334623      23.83918931      76.62298302
Cs      32.37093291      30.10659867      77.08708575
Cs      32.36393134      42.67467024      77.10543847
Cs      32.35731355       5.02071477      77.08455131
Cs      32.37790622      17.56586190      77.07930348
Cs      44.88868373      30.12647095      77.07113315
Cs      44.89553220      42.65662357      77.09290147
Cs      44.90180088       5.01797895      77.07847652
Cs      44.90914953      17.56882515      77.06616252
Cs       7.28191380      30.12824389      77.09442316
Cs       7.29286672      42.68280982      77.07816743
Cs       7.30127769       5.02775617      77.09407944
Cs       7.28109111      17.57189012      77.10237370
Cs      19.82646934      30.12273592      77.11149870
Cs      19.83645204      42.66623659      77.08839832
Cs      19.82559973       5.02269540      77.09937380
Cs      19.82530766      17.58391993      77.09766201
Cs      38.58467923      30.13311982      77.02108991
Cs      38.56408346      42.67390586      77.00842614
Cs      38.57698511       5.01018308      77.00208662
Cs      38.58271682      17.56544550      77.00116017
Cs       0.97338383      30.12151177      77.00987423
Cs       0.98519536      42.66969030      77.01913936
Cs       0.96123041       5.02811812      76.99633738
Cs       0.96807725      17.56718854      77.01576817
Cs      13.49722773      30.11345006      77.01882189
Cs      13.53191356      42.66297820      77.01887426
Cs      13.50497799       5.02436453      77.02401548
Cs      13.49290852      17.58034241      76.99885055
Cs      26.02876565      30.12421482      77.03398267
Cs      26.05723467      42.65293286      77.02723568
Cs      26.06754944       5.03366079      77.03631698
Cs      26.05328286      17.57026624      77.02888594
Cs      39.07744804      36.40290719      76.66502310
Cs      39.07443393      48.93045187      76.66070571
Cs      39.07783020      11.30796445      76.66303165
Cs      39.07416147      23.83964665      76.66203258
Cs       1.46961118      36.39419244      76.64769216
Cs       1.46347046      48.94923803      76.66392230
Cs       1.44225973      11.29051202      76.68285385
Cs       1.45489534      23.83809460      76.66280268
Cs      14.00844807      36.36995494      76.67074061
Cs      13.99525116      48.93805645      76.65163204
Cs      14.00260801      11.26862521      76.66373289
Cs      14.01492156      23.86104694      76.66497285
Cs      26.52244214      36.39720953      76.66345562
Cs      26.53048436      48.94028044      76.69242726
Cs      26.54201246      11.30396649      76.66761785
Cs      26.54723348      23.84278904      76.65755175
Cs      39.04051190      36.41799948      70.35217543
Cs      39.03373238      48.93724736      70.37182856
Cs      39.03077258      11.29057873      70.38006843
Cs      39.02292447      23.84261960      70.37440169
Cs       1.44071158      36.37590207      70.37491053
Cs       1.44915523      48.94543386      70.40445650
Cs       1.44502210      11.29518246      70.35917186
Cs       1.43659843      23.83788877      70.35809655
Cs      13.97608701      36.38837450      70.36881162
Cs      13.96657150      48.94407927      70.35594936
Cs      13.96894143      11.29835895      70.38172236
Cs      13.98315834      23.82832970      70.38043434
Cs      26.49234692      36.39113941      70.38737781
Cs      26.48844301      48.94403976      70.36620212
Cs      26.49552229      11.28720437      70.37193986
Cs      26.51697870      23.84211362      70.35401843
Cs      38.62106808      30.11284046      70.86111819
Cs      38.61654063      42.68143197      70.84516824
Cs      38.63132545       5.00345116      70.84668867
Cs      38.60327120      17.56948318      70.86530173
Cs       1.01031163      30.11858334      70.85873046
Cs       1.02916683      42.66441758      70.86154112
Cs       1.02618133       5.01993393      70.85477350
Cs       1.02061700      17.55145364      70.86450449
Cs      13.54151966      30.13202719      70.85323226
Cs      13.56251835      42.66351981      70.84911203
Cs      13.54586679       5.00396032      70.86411915
Cs      13.55161003      17.58065792      70.83793989
Cs      26.08657817      30.11411019      70.86789034
Cs      26.08039826      42.67077981      70.86080577
Cs      26.09435911       5.02868691      70.83596406
Cs      26.08061282      17.56277816      70.86382170
Cs      32.29006080      30.11126292      70.81815725
Cs      32.30479967      42.66134587      70.80634938
Cs      32.31347478       5.02903136      70.79273053
Cs      32.34984236      17.56218497      70.79615211
Cs      44.85221648      30.11022374      70.80303975
Cs      44.81517275      42.66891809      70.80431231
Cs      44.81838078       5.01970201      70.80643723
Cs      44.84171493      17.57365539      70.81203418
Cs       7.24418753      30.11777787      70.78227277
Cs       7.25058115      42.65213978      70.81389074
Cs       7.22546120       5.01777596      70.81516502
Cs       7.22871991      17.55936944      70.81090980
Cs      19.76795105      30.12524731      70.82131655
Cs      19.75545180      42.66810747      70.81436170
Cs      19.77073107       5.00313808      70.80236548
Cs      19.75371389      17.57116451      70.81397190
Cs      32.83625984      36.40186741      70.41497466
Cs      32.84517528      48.93640987      70.40435445
Cs      32.82648663      11.28423261      70.40267312
Cs      32.83305788      23.84146352      70.41122039
Cs      45.36791954      36.39618340      70.41452379
Cs      45.34995438      48.94494748      70.42052939
Cs      45.35538712      11.27642558      70.42089927
Cs      45.35768584      23.85078366      70.41827529
Cs       7.74568468      36.39910720      70.40681450
Cs       7.74769116      48.95310029      70.43745522
Cs       7.75709351      11.28376088      70.41571714
Cs       7.76073319      23.83932277      70.40332919
Cs      20.27393076      36.38998721      70.42784658
Cs      20.28397702      48.95055063      70.41876858
Cs      20.29198245      11.30230067      70.42270936
Cs      20.30737865      23.81676630      70.41364057
Cs      32.81078588      36.39736320      64.11960868
Cs      32.78318668      48.94018984      64.07923468
Cs      32.77904279      11.28066585      64.12178054
Cs      32.78320588      23.83983317      64.10824692
Cs      45.31354460      36.38947136      64.11379695
Cs      45.32700674      48.94360238      64.10444127
Cs      45.32309667      11.29791814      64.09928758
Cs      45.34263035      23.83821645      64.09634281
Cs       7.72095946      36.38635606      64.11966757
Cs       7.72181211      48.94701658      64.10411082
Cs       7.72492693      11.29775499      64.10240103
Cs       7.72319747      23.84638961      64.09602950
Cs      20.25382918      36.38349912      64.12565511
Cs      20.26760722      48.93523806      64.11178923
Cs      20.26642107      11.29782453      64.07652771
Cs      20.26353594      23.83586221      64.07505010
Cs      32.37540389      30.13173084      64.61965119
Cs      32.37641913      42.67016199      64.62468015
Cs      32.37748482       5.02607862      64.61992196
Cs      32.35747146      17.56336137      64.61592811
Cs      44.88707322      30.12644917      64.64350256
Cs      44.89281717      42.68350478      64.62602641
Cs      44.90026352       4.99640813      64.62754818
Cs      44.89999916      17.55539149      64.61427551
Cs       7.29565580      30.11711709      64.63063998
Cs       7.29925091      42.67867660      64.63687247
Cs       7.30764062       5.01557641      64.61620152
Cs       7.30490944      17.54565015      64.62539884
Cs      19.82198266      30.11377572      64.63432398
Cs      19.83967250      42.67956956      64.62241276
Cs      19.84621789       5.01259748      64.62269154
Cs      19.83792418      17.59243590      64.63784528
Cs      38.60665649      30.11087727      64.54592737
Cs      38.60462297      42.64423139      64.55383479
Cs      38.59704870       5.02081607      64.56509122
Cs      38.58211100      17.57252539      64.57298967
Cs       0.97108902      30.12028884      64.58258654
Cs       0.96112781      42.66392557      64.56950543
Cs       0.98621851       5.01827612      64.56993274
Cs       0.98728779      17.56079904      64.57892317
Cs      13.52033676      30.10699681      64.56965585
Cs      13.48993512      42.67395425      64.56800363
Cs      13.49540605       5.01442326      64.56018231
Cs      13.52249549      17.56082188      64.55960139
Cs      26.04831567      30.12528040      64.57190994
Cs      26.06122809      42.66318695      64.57263560
Cs      26.04429249       5.02044268      64.55550099
Cs      26.06203093      17.56381223      64.54075282
Cs      39.10826610      36.38597773      64.14351413
Cs      39.10197082      48.93480039      64.17680139
Cs      39.09571487      11.29927431      64.15504463
Cs      39.11945737      23.85580402      64.15141363
Cs       1.49800597      36.38520511      64.17652273
Cs       1.50745906      48.95878347      64.14982187
Cs       1.49863982      11.30782158      64.17123522
Cs       1.51795182      23.83539134      64.16768444
Cs      14.04703784      36.35480134      64.16137992
Cs      14.05186373      48.94730276      64.15738315
Cs      14.01412091      11.31442519      64.15901341
Cs      14.05291569      23.83506103      64.14854024
Cs      26.57026770      36.39419485      64.16657577
Cs      26.56165267      48.93184815      64.15848032
Cs      26.58426021      11.27225243      64.15166508
Cs      26.56761237      23.84697494      64.13902597
Cs      39.07956327      36.39363820      57.85632037
Cs      39.07185712      48.93753223      57.85201540
Cs      39.07799967      11.27855967      57.85917008
Cs      39.09394260      23.86149910      57.85826661
Cs       1.47146180      36.40100118      57.85570825
Cs       1.48092983      48.95048402      57.85708976
Cs       1.47276882      11.29325566      57.86540375
Cs       1.48086229      23.83879228      57.85188368
Cs      14.01685181      36.38852661      57.85444009
Cs      14.00809880      48.93393059      57.85280405
Cs      13.99866353      11.27862222      57.85686426
Cs      14.00657484      23.85068937      57.84645382
Cs      26.55428754      36.39411401      57.83892007
Cs      26.54416587      48.93933159      57.85382631
Cs      26.53330209      11.31248258      57.85373074
Cs      26.53997212      23.82899108      57.85898037
Cs      38.65038696      30.12134664      58.36281311
Cs      38.63971416      42.65609771      58.40768519
Cs      38.64481254       5.01789812      58.37559771
Cs      38.66407443      17.57728499      58.37503611
Cs       1.04434376      30.11498357      58.38257652
Cs       1.03770131      42.68355378      58.35600513
Cs       1.04311327       5.02049941      58.38571386
Cs       1.05332831      17.54919106      58.37555742
Cs      13.58370967      30.11701110      58.40091508
Cs      13.57919086      42.67022717      58.37830827
Cs      13.57902127       5.02729951      58.36444428
Cs      13.56490356      17.56316063      58.37566217
Cs      26.12070702      30.12302365      58.37632379
Cs      26.12159716      42.66719188      58.35398501
Cs      26.11019929       5.01734479      58.35878917
Cs      26.12274208      17.55578372      58.36351854
Cs      32.35571416      30.12267521      58.31889354
Cs      32.32578343      42.67077285      58.32654736
Cs      32.35752026       5.01981952      58.30830685
Cs      32.32495564      17.56235734      58.32727175
Cs      44.85527809      30.12441171      58.31468396
Cs      44.87444241      42.66411069      58.30561902
Cs      44.86058044       5.02606680      58.33344282
Cs      44.88717568      17.58511601      58.31806858
Cs       7.27536169      30.11051725      58.32249994
Cs       7.25551473      42.68150174      58.32775919
Cs       7.28079013       5.01965283      58.32935400
Cs       7.26441572      17.56565817      58.30327680
Cs      19.79389546      30.10951150      58.32454662
Cs      19.79194582      42.66492051      58.31236200
Cs      19.80392403       5.02178393      58.31984703
Cs      19.79968101      17.56188827      58.32404031
Cs      32.86638862      36.39759332      57.91636426
Cs      32.86900561      48.93895820      57.91279801
Cs      32.86863944      11.29424842      57.91713122
Cs      32.86476163      23.84194931      57.91523021
Cs      45.40082787      36.38944579      57.90929951
Cs      45.41963181      48.94613142      57.90532415
Cs      45.39687157      11.31928796      57.92625805
Cs      45.37652860      23.84465572      57.91056792
Cs       7.78276633      36.39203738      57.91267015
Cs       7.77087737      48.94877442      57.90837728
Cs       7.79135224      11.30214384      57.89820523
Cs       7.79463368      23.85386171      57.90215991
Cs      20.33610861      36.38211241      57.90595320
Cs      20.33606520      48.94841678      57.90216633
Cs      20.32163861      11.29781182      57.90397639
Cs      20.33580798      23.84486259      57.92239641
Cs      32.81752670      36.39294242      51.59126890
Cs      32.81901711      48.92818715      51.60294606
Cs      32.82472677      11.30205579      51.62605041
Cs      32.81081711      23.84501635      51.61790883
Cs      45.37095199      36.38259876      51.62476288
Cs      45.37112133      48.93092387      51.60630789
Cs      45.35816041      11.31207408      51.62077382
Cs      45.34014277      23.83491945      51.61600621
Cs       7.77114796      36.41949571      51.58523267
Cs       7.75706791      48.92859181      51.59743282
Cs       7.75206852      11.28737991      51.61681400
Cs       7.74860214      23.84918453      51.64151649
Cs      20.28623452      36.40907788      51.63134810
Cs      20.28457595      48.95149003      51.61546031
Cs      20.28879390      11.29185868      51.61453234
Cs      20.29453430      23.83110691      51.60299753
Cs      32.39569455      30.11930349      52.09797414
Cs      32.39866527      42.65491722      52.09763915
Cs      32.41050157       5.01235515      52.09843539
Cs      32.39767521      17.58009922      52.08718083
Cs      44.94195963      30.12590120      52.11799940
Cs      44.96707260      42.66617702      52.08442661
Cs      44.93773671       5.01867287      52.09815207
Cs      44.92050658      17.56805786      52.12459697
Cs       7.33403087      30.11121758      52.09043452
Cs       7.34112518      42.67095981      52.10018990
Cs       7.33574111       5.02231829      52.13204548
Cs       7.34701482      17.56003613      52.09162612
Cs      19.86321369      30.11973037      52.10451566
Cs      19.87821764      42.64641705      52.10468240
Cs      19.85964259       5.03552199      52.12116619
Cs      19.86667892      17.57625619      52.08673427
Cs      38.61041038      30.12527826      52.06895018
Cs      38.61422475      42.65866376      52.06524965
Cs      38.61410108       5.01323501      52.04915109
Cs      38.61457042      17.56673944      52.06349260
Cs       1.00991869      30.09876037      52.07778430
Cs       1.01345840      42.65932278      52.06560273
Cs       0.99975269       5.02888015      52.07423417
Cs       1.04149863      17.55258238      52.05327732
Cs      13.51744335      30.11827778      52.06220671
Cs      13.55973681      42.67100514      52.07608179
Cs      13.53264338       5.03206795      52.06386259
Cs      13.55048051      17.59535510      52.04667411
Cs      26.08251713      30.12054877      52.05285489
Cs      26.08091706      42.64796251      52.04635131
Cs      26.07382978       5.02338347      52.05088189
Cs      26.08282625      17.57309485      52.05279698
Cs      26.60615673      36.40953586      51.66730753
Cs      26.61990666      48.93603523      51.65693108
Cs      26.61113621      11.30237889      51.67285748
Cs      26.60938477      23.84339375      51.65006098
Cs      39.14192097      36.39875308      51.65262739
Cs      39.12707640      48.94623374      51.64146868
Cs      39.14909255      11.30084925      51.66856061
Cs      39.12603692      23.85187693      51.69000285
Cs       1.53125964      36.40234950      51.67172227
Cs       1.52231760      48.93391112      51.67713107
Cs       1.52987967      11.30052624      51.67478420
Cs       1.55155830      23.83756431      51.66008901
Cs      14.07429323      36.38661982      51.65728006
Cs      14.06605689      48.93467630      51.67974185
Cs      14.07398992      11.27276689      51.66738306
Cs      14.07121868      23.82667075      51.67078484
I       35.83260535      36.39062826      36.44991328
I       35.81237061      48.94056222      36.46005382
I       35.80251605      11.29545024      36.49091782
I       35.80503278      23.83990154      36.47152215
I       48.38407185      36.38763880      36.49048817
I       48.35796629      48.94123644      36.46900669
I       48.36603121      11.29801517      36.48531588
I       48.38513225      23.85065361      36.48302639
I       10.74302359      36.39123509      36.46386439
I       10.76643195      48.93451529      36.46768146
I       10.76063561      11.29280039      36.47786543
I       10.74330816      23.84500392      36.47519697
I       23.30628323      36.39306369      36.48183526
I       23.30058898      48.93787046      36.46341346
I       23.28551526      11.29852038      36.45384437
I       23.28577132      23.84349482      36.50208640
I       35.23423246      36.39760639      42.16231317
I       35.24817926      48.94364749      42.18970893
I       35.27072338      11.29338808      42.14509893
I       35.26544392      23.84255418      42.15734639
I       47.76554275      36.38759954      42.18029762
I       47.75731761      48.93776080      42.18571451
I       47.79096083      11.29771211      42.16664707
I       47.77225137      23.84512851      42.15929366
I       10.16517225      36.39154213      42.18354631
I       10.18120046      48.94060148      42.15978268
I       10.17415399      11.29655465      42.17772654
I       10.16150427      23.84039001      42.17635522
I       22.68715162      36.39719541      42.19044827
I       22.69555056      48.94221734      42.19186600
I       22.73045641      11.29594493      42.15878953
I       22.70672484      23.84328222      42.14643064
I       29.52105573      30.11567490      36.54316590
I       29.55121458      42.65979105      36.53134815
I       29.51616871       5.01673682      36.53325578
I       29.52094770      17.57138708      36.51197724
I       42.04036354      30.12079209      36.51813739
I       42.05972869      42.66246253      36.51857076
I       42.04119529       5.02447759      36.52945844
I       42.06779382      17.56880348      36.52062309
I        4.46461108      30.11537015      36.51654669
I        4.42614018      42.67359390      36.53085094
I        4.46306879       5.02031845      36.54852114
I        4.47585776      17.56053154      36.52976354
I       16.99243872      30.12017097      36.51206900
I       16.97619888      42.66476182      36.53107655
I       17.02410033       5.01348212      36.52101806
I       16.96126102      17.57300647      36.55855028
I       29.00576409      27.39246165      45.61276983
I       29.01191539      39.97813204      45.61170135
I       28.99854988       2.32892113      45.61637774
I       29.02518391      14.88124323      45.61082528
I       41.55520751      27.38992679      45.61962620
I       41.54567545      39.94274330      45.62001372
I       41.55007635       2.30215370      45.62060437
I       41.56099524      14.84708976      45.61255001
I        3.95583744      27.39380841      45.61539655
I        3.95879174      39.92985940      45.61156360
I        3.92995735       2.31455293      45.61763735
I        3.95384653      14.84231556      45.61242023
I       16.48486491      27.40212138      45.62322695
I       16.49709438      39.94193000      45.61327202
I       16.46244500       2.28696305      45.61731634
I       16.47565673      14.88625131      45.61826291
I       29.36102533      27.17678750      33.01526643
I       29.36361959      39.68788319      33.01252047
I       29.35796637       2.06249090      33.01531862
I       29.36438530      14.60019531      33.00880792
I       41.89716228      27.15863062      33.00289483
I       41.87121521      39.70455202      33.00914788
I       41.89220653       2.05874372      33.00967449
I       41.88697251      14.60618014      33.01480639
I        4.29247368      27.13928077      33.00480598
I        4.26530408      39.70080072      33.00287225
I        4.27526994       2.07334428      33.00906727
I        4.28288685      14.60015879      33.01372916
I       16.84640489      27.16062179      33.00516827
I       16.85038291      39.70360856      33.00214638
I       16.80812923       2.05715891      33.01525772
I       16.81344316      14.61462196      33.02331166
I       32.62949781      27.43903627      42.94380328
I       32.63037329      39.99750538      42.94508851
I       32.61911832       2.35688753      42.94729246
I       32.62232586      14.88646566      42.91602711
I       45.16168906      27.47277090      42.92613579
I       45.16195866      40.01058232      42.95820869
I       45.15965307       2.35891894      42.92198148
I       45.16364985      14.91332632      42.95107470
I        7.55872739      27.46580870      42.91735979
I        7.55430257      40.00781325      42.91608244
I        7.55146843       2.36874904      42.96332404
I        7.55576884      14.89620798      42.93845765
I       20.09225401      27.45912279      42.93349859
I       20.09020370      40.01367072      42.92273531
I       20.09014680       2.36264782      42.96028601
I       20.08761246      14.88324465      42.96184204
I       32.63097990      39.14179519      48.23086513
I       32.61902797       1.47553689      48.22330789
I       32.62458094      14.00180237      48.25567668
I       32.62847853      26.54673865      48.24578138
I       45.16760588      39.09364451      48.25879820
I       45.16324929       1.46752243      48.22857664
I       45.16106976      13.98680311      48.24921133
I       45.15691582      26.54986167      48.24626413
I        7.55835462      39.06840116      48.25513985
I        7.55086172       1.45059606      48.23201356
I        7.55933054      14.01655184      48.24471324
I        7.55742312      26.55943559      48.24800210
I       20.08605926      39.11740409      48.25237892
I       20.08791529       1.45717893      48.23591697
I       20.08868278      14.01080520      48.25243118
I       20.09026628      26.55588681      48.24082917
I       35.41387934      30.11791353      48.21141206
I       35.43626119      42.66213966      48.23988169
I       35.40301917       5.02431177      48.24346387
I       35.38808276      17.57292171      48.24280119
I       47.93823562      30.11234770      48.24360712
I       47.92043569      42.66410015      48.29602498
I       47.93027313       5.03012290      48.25282913
I       47.93229231      17.57406863      48.22497712
I       10.32714670      30.11970774      48.26967627
I       10.29702630      42.66749995      48.25601168
I       10.33229922       5.01282715      48.24584833
I       10.33081626      17.56743328      48.27262829
I       22.89030984      30.11346969      48.22739935
I       22.89369737      42.66924744      48.25089245
I       22.87280415       5.02831548      48.23603268
I       22.88114235      17.56548560      48.24368922
I       32.62689059      39.45636571      35.99103256
I       32.61587020       1.81976995      35.97485316
I       32.62214753      14.38952780      35.99263118
I       32.63048662      26.94581975      35.94640828
I       45.16270544      39.46539824      35.93364524
I       45.15785338       1.83322638      35.99679759
I       45.15833086      14.36826147      35.96323972
I       45.15654275      26.91844141      35.97064976
I        7.55052352      39.48592205      35.95833282
I        7.56193287       1.81404390      35.95937557
I        7.54669337      14.36086220      35.98066745
I        7.55481991      26.92928102      36.00605243
I       20.09209726      39.46626675      36.00851034
I       20.09119357       1.79921990      35.93218934
I       20.09008735      14.39636590      35.96380519
I       20.10074138      26.93918351      35.99262885
I       29.91204436      36.39938310      42.94671682
I       29.92336650      48.93566828      42.95054475
I       29.91647632      11.29937866      42.93573154
I       29.91078309      23.84261281      42.92234034
I       42.48203149      36.39262427      42.91693542
I       42.45843491      48.94262281      42.91373754
I       42.46253396      11.29370300      42.91875210
I       42.45394636      23.84830983      42.91479331
I        4.85064163      36.39626070      42.88974740
I        4.87865779      48.94551497      42.92015565
I        4.83946307      11.28806541      42.93205677
I        4.86325308      23.84388004      42.90354671
I       17.39770724      36.39618538      42.90448943
I       17.38760223      48.93857440      42.90525824
I       17.38210794      11.29364754      42.93670011
I       17.40978850      23.84047927      42.93784424
I       35.78560163      30.11458066      36.02117084
I       35.73431981      42.66632201      36.01837841
I       35.74382732       5.02227274      35.99877824
I       35.74117939      17.56677849      36.00633912
I       48.27382116      30.11808619      35.95718597
I       48.28212909      42.66523526      35.98606037
I       48.26898953       5.01958421      36.05137280
I       48.25894517      17.57266893      36.01268368
I       10.69881938      30.11641941      36.02127889
I       10.69104623      42.66195507      35.99899395
I       10.66752995       5.01568643      36.02437427
I       10.68198717      17.57035265      36.02775014
I       23.22855989      30.12054991      36.01020648
I       23.20341392      42.66407997      36.04791441
I       23.20030799       5.01847080      36.02608587
I       23.23192869      17.57273828      35.99882029
I       29.04699968      36.39484199      48.37280467
I       29.05044276      48.94425157      48.35799478
I       29.03256333      11.29271107      48.34871802
I       29.02700853      23.83979481      48.38565150
I       41.55751100      36.39445181      48.37123603
I       41.57535811      48.93914380      48.35654973
I       41.55771568      11.29721858      48.39101505
I       41.53644688      23.84351166      48.39579465
I        3.93545796      36.39594855      48.38460029
I        3.93310508      48.94092549      48.37329855
I        3.97518127      11.28588622      48.36334785
I        3.95884019      23.84169483      48.38841067
I       16.49708059      36.39364184      48.36839366
I       16.50316235      48.94373070      48.38325564
I       16.48129134      11.29241541      48.34087540
I       16.50390691      23.84089614      48.37463489
I       36.28713559      30.12229289      42.80108695
I       36.31428150      42.66537562      42.81967579
I       36.29863748       5.02048371      42.83861320
I       36.26640152      17.56720918      42.83787074
I       48.86145655      30.11778587      42.82219756
I       48.85003565      42.66457702      42.77870334
I       48.83572769       5.01796185      42.79075739
I       48.84616137      17.57259379      42.83160031
I       11.22212198      30.11580110      42.79787816
I       11.23010983      42.66291046      42.80245721
I       11.24463380       5.02001066      42.78930869
I       11.23032806      17.57000689      42.80802624
I       23.75543578      30.11868053      42.81871223
I       23.75398491      42.66876659      42.81612141
I       23.78122269       5.02136028      42.80617915
I       23.75352927      17.57227844      42.84582837
I       29.34348511      33.08747947      33.01981238
I       29.33630094      45.62896171      33.01706096
I       29.34031410       7.98444635      33.02408011
I       29.33860647      20.53391745      33.00809027
I       41.91408818      33.07765424      33.01170729
I       41.88497277      45.64403471      33.02816856
I       41.88790971       7.98589366      33.01958672
I       41.88300313      20.53727659      33.00952849
I        4.27610164      33.08756797      33.00106645
I        4.28862856      45.62598421      32.99993546
I        4.25118195       7.97496186      33.02088358
I        4.27255434      20.51767542      33.01392458
I       16.81561544      33.09568030      32.99202302
I       16.81198107      45.63067813      33.00985272
I       16.80932000       7.98997831      33.01503301
I       16.81463631      20.52307539      33.02239725
I       35.90364554      33.40026045      32.97280641
I       35.93622617      45.94608095      32.99598341
I       35.89622256       8.31381894      33.00797288
I       35.91116278      20.87530357      32.99640081
I       48.43328334      33.44537603      33.00347505
I       48.44105181      45.97642033      32.99238774
I       48.45867608       8.30466183      33.00837552
I       48.46315733      20.86098386      33.00923335
I       10.86352887      33.41456302      32.99596206
I       10.82793825      45.96953823      32.99464855
I       10.84285177       8.30372637      33.00047230
I       10.84745231      20.84776115      32.99766198
I       23.40024487      33.41457455      33.00735481
I       23.38435524      45.94095181      32.99928919
I       23.37906322       8.29601801      33.00405316
I       23.37974614      20.88250014      33.00750934
I       32.62442852      33.30354170      35.97445113
I       32.62762626      45.86756094      35.93374494
I       32.61390247       8.19907173      35.97347853
I       32.62277296      20.74203988      35.95079085
I       45.15998177      33.33033808      35.99919331
I       45.15452579      45.85650242      35.94898456
I       45.15890709       8.21734182      35.96089810
I       45.16038151      20.77675965      35.95152587
I        7.55799637      33.30179000      35.93153572
I        7.55412782      45.84660050      35.97792827
I        7.55369033       8.21258622      35.94847811
I        7.55323945      20.77237552      35.95746048
I       20.09568518      33.31500142      35.93332890
I       20.09519299      45.85468403      35.96496345
I       20.08742225       8.23055836      35.96980477
I       20.08841374      20.75360626      35.95255199
I       35.90956010      39.38880538      32.99637566
I       35.90389297       1.72126254      32.99372522
I       35.90943198      14.26352226      32.99442949
I       35.92822707      26.82231606      32.99768122
I       48.45418566      39.35541877      32.98797677
I       48.42986303       1.74740313      32.99675594
I       48.45169553      14.27545750      33.00782628
I       48.44211420      26.80624319      32.99604766
I       10.84096137      39.37873956      32.99099586
I       10.85161013       1.72509787      32.99740081
I       10.82149588      14.27500334      33.00157651
I       10.82218816      26.83164379      32.99047561
I       23.35602078      39.38833299      33.00366594
I       23.38993786       1.73439175      33.00237552
I       23.36847208      14.28542747      32.98704040
I       23.37088812      26.81931941      33.00314967
I       29.44416932      36.38696616      35.96802220
I       29.43277875      48.93453601      35.96731119
I       29.45198309      11.29377578      35.98301779
I       29.46843077      23.85059314      35.95137002
I       41.97504649      36.39206982      35.97050700
I       41.97063834      48.94037706      35.99813329
I       41.96584527      11.29542110      35.97553681
I       41.98281551      23.84497358      35.98077611
I        4.37146822      36.39469781      35.99516353
I        4.39362528      48.94338623      35.95068170
I        4.35147950      11.29039264      35.96605894
I        4.36531887      23.83823470      35.97883214
I       16.90609687      36.39798945      35.99056462
I       16.90338098      48.93260902      35.97043686
I       16.90025487      11.29356315      35.98696662
I       16.93678805      23.84768851      35.96718152
I       35.44085464      32.93916664      39.33117764
I       35.37916486      45.46642113      39.34619241
I       35.39823898       7.78868207      39.35452387
I       35.39062007      20.36051625      39.34252176
I       47.93371333      32.88274207      39.35236761
I       47.92716389      45.44252840      39.33910592
I       47.89785821       7.82110427      39.35571496
I       47.89149521      20.35924856      39.35440565
I       10.30404922      32.92063862      39.34166540
I       10.28903487      45.47526661      39.34521537
I       10.30103749       7.81597737      39.34608977
I       10.34243632      20.35811997      39.34599413
I       22.81034434      32.91124477      39.35227421
I       22.87457842      45.47408317      39.34993767
I       22.85951586       7.82109274      39.35159726
I       22.84742497      20.32757307      39.34802897
I       29.93113778      33.62262984      39.35159298
I       29.91605368      46.18744918      39.35012121
I       29.92076360       8.51373042      39.35302992
I       29.89139262      21.09386069      39.34358755
I       42.40834016      33.61311948      39.34429672
I       42.47221072      46.14968119      39.36032563
I       42.44835380       8.50517904      39.35557501
I       42.44106296      21.06531471      39.34151129
I        4.86826935      33.58185963      39.33867870
I        4.80720570      46.17883106      39.33573972
I        4.86229530       8.52623022      39.35363548
I        4.84211356      21.04587479      39.34876377
I       17.39061597      33.58525671      39.33534648
I       17.37064691      46.14393537      39.34234656
I       17.36583046       8.50521636      39.35233327
I       17.37703697      21.10204307      39.35182714
I       26.36024801      33.75943330      42.04855332
I       26.36204836      46.31958244      42.08432484
I       26.35883467       8.65427353      42.07116982
I       26.35695034      21.20701890      42.06740280
I       38.89821112      33.77769539      42.10631418
I       38.90075825      46.32156392      42.06015916
I       38.89359265       8.65579611      42.05616625
I       38.89850732      21.19666801      42.09203429
I        1.29367579      33.75780812      42.04308726
I        1.28928877      46.33430626      42.07239071
I        1.28887864       8.65664407      42.06362482
I        1.29328781      21.22051922      42.06492431
I       13.82614704      33.76273311      42.06518984
I       13.81979329      46.29329555      42.04355621
I       13.81979994       8.67590561      42.07266396
I       13.82343982      21.22815866      42.07415778
I       26.35998039      33.21735171      36.55828063
I       26.36479266      45.74865694      36.53450054
I       26.35009880       8.11877415      36.53179475
I       26.35739500      20.68121587      36.52092275
I       38.89056566      33.24162277      36.48495408
I       38.88811609      45.76961487      36.53752610
I       38.88331703       8.13669899      36.50992263
I       38.88935799      20.67655323      36.52729981
I        1.29616368      33.19980869      36.51258315
I        1.27950480      45.80382526      36.49749092
I        1.28579765       8.09459130      36.56496927
I        1.28535352      20.64160957      36.55439408
I       13.82280158      33.22219907      36.53263918
I       13.82532549      45.77173541      36.52284338
I       13.81805653       8.09825743      36.53948665
I       13.81939142      20.70771251      36.51886674
I       29.87699153      39.11870240      39.34704032
I       29.91950591       1.51622728      39.35288433
I       29.90117667      14.07766867      39.34461976
I       29.90452934      26.60685731      39.34698364
I       42.48337418      39.21536310      39.34781114
I       42.41540357       1.53510654      39.34949427
I       42.44547905      14.08216306      39.34556669
I       42.43965169      26.64494958      39.34779004
I        4.84468817      39.19264809      39.33826477
I        4.84529786       1.51549662      39.34515338
I        4.82430004      14.05484640      39.34820723
I        4.81609916      26.63224770      39.34395316
I       17.33340765      39.17995825      39.34348960
I       17.39261758       1.53203510      39.34822566
I       17.38954112      14.04916379      39.35561070
I       17.33878829      26.64135352      39.34815042
I       28.99821387      32.82841111      45.61270597
I       29.01147990      45.36041943      45.61162480
I       29.01442256       7.73747527      45.61605376
I       29.01213320      20.28975643      45.60966177
I       41.57015401      32.84635786      45.61303565
I       41.54862535      45.38637692      45.62227525
I       41.52231411       7.74869427      45.62370043
I       41.55079748      20.28756916      45.61122079
I        3.94559512      32.85031635      45.61771310
I        3.94629145      45.40189810      45.60930093
I        3.95919630       7.70540553      45.62102128
I        3.93685307      20.29391057      45.61700571
I       16.48479869      32.83257996      45.61347571
I       16.47197133      45.41128505      45.61250125
I       16.48432554       7.70477292      45.61932395
I       16.46929478      20.26973301      45.61217639
I       36.23727708      33.71379250      45.60866099
I       36.26899934      46.24203783      45.61866408
I       36.25649463       8.61693047      45.61613648
I       36.22343737      21.16186984      45.61343608
I       48.81407365      33.69980065      45.61831899
I       48.77710687      46.21154563      45.60891795
I       48.79504654       8.58862570      45.62650951
I       48.77490423      21.17270237      45.62432821
I       11.19435483      33.67774804      45.61324909
I       11.18293085      46.23903833      45.61361379
I       11.18295783       8.58546462      45.61546420
I       11.17198905      21.13709214      45.61871325
I       23.73618411      33.68285855      45.61850381
I       23.70980241      46.22945268      45.62532298
I       23.70752614       8.59550074      45.61877838
I       23.71241237      21.17317691      45.61316016
I       32.62673990      33.68791451      48.25879200
I       32.62932560      46.20260609      48.22883311
I       32.62730287       8.57600420      48.24112750
I       32.62248232      21.12349161      48.25435376
I       45.17260726      33.68622166      48.23627738
I       45.16841503      46.22975450      48.25836542
I       45.15978734       8.58679071      48.23991252
I       45.15335301      21.15662707      48.25577615
I        7.55391552      33.68699105      48.23547984
I        7.56088763      46.26409520      48.25049100
I        7.55232345       8.57944436      48.24843290
I        7.54965716      21.11968332      48.23272994
I       20.09253021      33.66146990      48.22332866
I       20.08806387      46.22364275      48.23033961
I       20.09239483       8.59616931      48.25134863
I       20.09078620      21.10978100      48.23351080
I       35.39058500      27.31578120      39.34537014
I       35.38283058      39.86489135      39.34782247
I       35.39349837       2.22921145      39.34719825
I       35.44361792      14.78949542      39.34052866
I       47.94094322      27.34297677      39.34577064
I       47.92080827      39.85721549      39.33725584
I       47.93748823       2.21256698      39.34396958
I       47.91191892      14.78455571      39.35168003
I       10.37920582      27.31437583      39.34497717
I       10.34931240      39.87756846      39.33695632
I       10.28739987       2.20865938      39.34620576
I       10.32186969      14.77227026      39.35320759
I       22.86180531      27.35158245      39.34577585
I       22.86612783      39.86323095      39.34982794
I       22.82974797       2.21594111      39.34547098
I       22.86183231      14.77416629      39.34092010
I       35.22565841      27.45721353      51.86672257
I       35.23676117      39.99596142      51.86214108
I       35.22715761       2.33617680      51.86579376
I       35.25344520      14.90992217      51.87391438
I       47.77767663      27.47244116      51.87909353
I       47.76758447      39.95179725      51.87363602
I       47.75151234       2.33006365      51.87312039
I       47.76660678      14.89419403      51.87564596
I       10.16714722      27.43121298      51.87804067
I       10.14785262      39.97429341      51.87193494
I       10.14944718       2.33677939      51.86654393
I       10.14177049      14.86011426      51.86837747
I       22.69289504      27.44948954      51.86364617
I       22.71539063      39.98910274      51.87661979
I       22.66523516       2.34322986      51.86591957
I       22.70179546      14.89449293      51.86615718
I       32.62446087      32.78781187      42.93246977
I       32.63201382      45.32241069      42.95988706
I       32.62508178       7.70223611      42.95392376
I       32.62083040      20.24580690      42.92279065
I       45.16485182      32.75117256      42.93552881
I       45.16218424      45.31352366      42.94558680
I       45.15697250       7.68766445      42.97427501
I       45.16536823      20.23969798      42.96890526
I        7.55655945      32.79743519      42.97497393
I        7.55321719      45.31822340      42.93965865
I        7.55326753       7.67002598      42.95475063
I        7.55667647      20.23302731      42.94167812
I       20.09122638      32.77044194      42.95144504
I       20.08838005      45.31192014      42.91615727
I       20.08639933       7.67765545      42.94111610
I       20.08696367      20.22505427      42.94443645
I       36.26637521      39.08193659      45.61427712
I       36.25426714       1.43561656      45.61624181
I       36.22158213      13.98790027      45.61428254
I       36.24850699      26.52571274      45.61519130
I       48.77623908      39.12714367      45.61474533
I       48.79273406       1.47309021      45.61803964
I       48.77270176      13.98415002      45.62041649
I       48.76987073      26.53887202      45.62231993
I       11.15326885      39.10008821      45.61337620
I       11.18078798       1.43681844      45.61457136
I       11.18819821      13.99872169      45.62030361
I       11.18298575      26.55710633      45.62352698
I       23.70345845      39.10316979      45.62143375
I       23.71821356       1.45532578      45.61614992
I       23.71464612      13.97903059      45.61309316
I       23.69150516      26.52214052      45.61091720
I       26.35733959      27.39350144      49.22957073
I       26.35297710      39.93985401      49.23573915
I       26.35150931       2.30798077      49.27188192
I       26.35591477      14.86556945      49.23866461
I       38.88754158      27.42274053      49.25448554
I       38.89889923      39.95568674      49.25535033
I       38.88709600       2.28369655      49.25861278
I       38.89127409      14.87559066      49.22165292
I        1.28741518      27.41189102      49.23198941
I        1.29032521      39.98222035      49.23666419
I        1.28373796       2.33416534      49.26615207
I        1.28570830      14.85658837      49.23284209
I       13.82159865      27.40386506      49.24604653
I       13.81998091      39.98192912      49.22073070
I       13.81616856       2.32450657      49.25475125
I       13.81794418      14.86788013      49.25491766
I       26.36973663      26.98781749      36.50770856
I       26.36016665      39.58129646      36.52058447
I       26.34872839       1.91129779      36.53604673
I       26.35498425      14.45678151      36.51412622
I       38.88908454      26.98135683      36.52222649
I       38.89577101      39.56868930      36.54032195
I       38.88515063       1.91210655      36.52777783
I       38.89153879      14.47790018      36.52049586
I        1.28445170      27.02696680      36.51394813
I        1.28581745      39.57747532      36.52644815
I        1.29131885       1.90973730      36.52152349
I        1.27841994      14.47737551      36.53407328
I       13.82876515      27.00167670      36.48443536
I       13.82110303      39.55217795      36.48329163
I       13.83035700       1.93295574      36.53637041
I       13.81708688      14.46206093      36.53056052
I       26.36259537      39.02174883      42.08766883
I       26.35594156       1.36531601      42.05503287
I       26.35637790      13.93431607      42.07048806
I       26.36430727      26.48763857      42.06841047
I       38.89724997      39.00993656      42.05898146
I       38.88856843       1.38047966      42.08056851
I       38.89959053      13.94065527      42.10022683
I       38.89764273      26.47019434      42.07200264
I        1.29042678      39.00936414      42.07788175
I        1.29098838       1.34822892      42.06550348
I        1.28963033      13.93884183      42.07118774
I        1.29568293      26.45582444      42.08511095
I       13.82707513      39.01642434      42.08405509
I       13.82380842       1.37659177      42.05378130
I       13.82218302      13.92429842      42.06302593
I       13.82737037      26.46479110      42.09707519
I       38.87952912      39.08411235      54.46670568
I       38.87751367       1.43530735      54.46926486
I       38.87585717      13.99394884      54.47005440
I       38.87221165      26.56311818      54.47492090
I        1.27608624      39.10673190      54.47805139
I        1.26748303       1.44966847      54.46881121
I        1.27371543      14.02165879      54.49139060
I        1.27388920      26.55796883      54.45939734
I       13.80412577      39.09278231      54.45416886
I       13.80739245       1.44501785      54.46743507
I       13.80932568      13.97802004      54.46843388
I       13.81108608      26.53708504      54.47224533
I       26.34322758      39.10261776      54.48759290
I       26.34569489       1.45417484      54.45316748
I       26.34101505      13.99671921      54.48374699
I       26.33466672      26.54591545      54.45945332
I       29.06344415      30.12195055      42.05105933
I       29.05939529      42.66863880      41.99220830
I       29.07722951       5.01892170      42.04996104
I       29.06108770      17.57047943      42.03759286
I       41.55101988      30.12486397      42.07672921
I       41.57668392      42.66378825      42.06561264
I       41.58296291       5.02313895      42.06283189
I       41.58687270      17.56818980      42.05494249
I        3.97240532      30.11726918      42.06727172
I        3.96850142      42.67374892      42.06254155
I        3.96095738       5.01618022      42.03642097
I        3.99416639      17.56394419      42.06299379
I       16.49966340      30.11464798      42.06769521
I       16.50074722      42.66644735      42.06484559
I       16.51473606       5.02190923      42.05260664
I       16.53076447      17.56980285      42.01035167
I       29.09504039      30.11905067      54.49696561
I       29.09629503      42.67003981      54.49757593
I       29.12073654       5.02027620      54.45895534
I       29.10119567      17.56539023      54.49982336
I       41.63327638      30.12735843      54.51229329
I       41.66835369      42.66830270      54.46173914
I       41.65132371       5.01405403      54.47889264
I       41.64118622      17.56615422      54.51755901
I        4.04810837      30.11810745      54.48358439
I        4.04815178      42.66699302      54.51005861
I        4.03515516       5.02138929      54.46781122
I        4.06122787      17.56309682      54.49407027
I       16.57132729      30.11212441      54.47383232
I       16.60237177      42.66572048      54.50427960
I       16.58420857       5.02203095      54.47610259
I       16.58975148      17.57157505      54.45495970
I       36.10019004      36.38880199      49.23028175
I       36.08001985      48.93892104      49.22792776
I       36.12122083      11.30274197      49.22279053
I       36.11435354      23.84715090      49.24268018
I       48.66966956      36.38904156      49.20324799
I       48.67648871      48.94488006      49.17977835
I       48.65438136      11.30350782      49.22055038
I       48.65021095      23.83964629      49.25024055
I       11.06092578      36.39722723      49.21480757
I       11.06101631      48.93570577      49.21225523
I       11.04083864      11.28891245      49.21078265
I       11.04364391      23.84464547      49.21174207
I       23.56503433      36.39052074      49.20915559
I       23.58862839      48.94861013      49.20463144
I       23.58816610      11.29461138      49.22457960
I       23.55866861      23.83882657      49.22616243
I       35.25202297      36.39527511      54.60120177
I       35.26511207      48.93557838      54.62766288
I       35.27721182      11.30075379      54.60635052
I       35.28326953      23.84555430      54.58202156
I       47.82351883      36.38599339      54.63086212
I       47.81434277      48.94876768      54.61644496
I       47.82536289      11.29603980      54.60637695
I       47.81942023      23.83522113      54.58863327
I       10.19589218      36.39502306      54.62143440
I       10.21094779      48.93549821      54.60609978
I       10.19182317      11.28903577      54.62740029
I       10.20102832      23.84710700      54.63310339
I       22.74853367      36.39528822      54.60919691
I       22.74887739      48.93865599      54.59719469
I       22.73950041      11.29920276      54.60830981
I       22.73933256      23.84687644      54.60157567
I       29.94814621      30.11658327      49.09734472
I       29.93209376      42.66908119      49.11007532
I       29.94793379       5.02330913      49.10968338
I       29.93107494      17.56361606      49.10615378
I       42.49334020      30.11848265      49.08760882
I       42.48369771      42.66626271      49.09605787
I       42.48291697       5.01597617      49.09442028
I       42.51435722      17.57074535      49.08913199
I        4.89435144      30.12247728      49.09776829
I        4.91759857      42.66691599      49.07131224
I        4.90758872       5.01631530      49.11236770
I        4.86657754      17.56223471      49.09397831
I       17.41375431      30.11553326      49.09972500
I       17.42387008      42.66558990      49.08859038
I       17.43471629       5.02463705      49.10758897
I       17.40192550      17.56593398      49.11489175
I       28.98849288      32.88200281      83.12434081
I       29.01527355      45.47130560      83.13613548
I       28.97047505       7.79571321      83.13156398
I       28.99202069      20.36121637      83.12803433
I       41.52046485      32.89220127      83.12184017
I       41.56003790      45.42465100      83.12680133
I       41.53845478       7.78604950      83.12827009
I       41.56365437      20.34097190      83.12736829
I        3.94626129      32.87598476      83.12944332
I        3.92876761      45.45592985      83.13483681
I        3.96410246       7.77852459      83.12952368
I        3.93218666      20.34697874      83.12666716
I       16.49273897      32.86729285      83.13164482
I       16.43174743      45.44227321      83.12890906
I       16.50037348       7.82250219      83.12970875
I       16.51344045      20.31090797      83.12704101
I       36.09392229      33.59612948      83.13031002
I       35.99630466      46.15979070      83.13016645
I       36.07091410       8.47520478      83.12858049
I       36.04925517      21.02781913      83.13098924
I       48.59861555      33.59272680      83.13027249
I       48.56887109      46.14942231      83.13011842
I       48.62095164       8.48231374      83.12337143
I       48.56396894      21.02782441      83.13522843
I       10.96603370      33.59898207      83.12721867
I       10.97612817      46.15319454      83.13632198
I       10.94527957       8.50584694      83.13494676
I       10.97719381      21.02145801      83.12529766
I       23.49044376      33.58636720      83.13843547
I       23.52429865      46.16258174      83.13220420
I       23.50301959       8.53002321      83.13576928
I       23.51295586      21.04515770      83.13065792
I       32.55539931      32.76024111      80.42274139
I       32.54558957      45.27569519      80.39288143
I       32.55012057       7.65550200      80.41675162
I       32.55406897      20.20604605      80.40461423
I       45.08486301      32.74134530      80.40598210
I       45.08395567      45.30501236      80.39133054
I       45.08252173       7.66094745      80.40558319
I       45.08088788      20.19072627      80.38404542
I        7.47156045      32.74743033      80.38904804
I        7.48087033      45.27304738      80.40807902
I        7.48099465       7.63306240      80.35782032
I        7.48001148      20.19432438      80.39542049
I       20.01148957      32.77034274      80.38770164
I       20.00549581      45.31970253      80.41641382
I       20.02066773       7.64069356      80.38544742
I       20.01603623      20.18426798      80.37899875
I       36.04747646      39.20078313      83.13469049
I       36.03833298       1.54949113      83.12982193
I       36.04039681      14.11373859      83.13122368
I       36.06390300      26.65773186      83.12829025
I       48.59941900      39.19670398      83.13054712
I       48.60429895       1.52369401      83.12773924
I       48.56010392      14.10332260      83.13015378
I       48.60855357      26.64835140      83.12826064
I       11.01178807      39.20324463      83.12301255
I       10.99520958       1.52844642      83.13826995
I       10.98423539      14.08949787      83.13088841
I       10.97320979      26.64626842      83.12213471
I       23.56752684      39.15923518      83.12363689
I       23.52779833       1.51259088      83.12862044
I       23.51633699      14.08072330      83.12812214
I       23.51505587      26.63787331      83.12727614
I       29.00082426      27.34993569      83.12578858
I       28.98021910      39.89667635      83.13231022
I       29.01225833       2.21296843      83.13078998
I       29.00520435      14.77891065      83.12654204
I       41.50805916      27.34116080      83.12139938
I       41.54209798      39.87597162      83.13357154
I       41.53004900       2.26126532      83.12370418
I       41.55958244      14.78131672      83.12122295
I        3.93640472      27.37103763      83.12570237
I        3.89532953      39.87615019      83.12310589
I        3.92929688       2.26179886      83.12775893
I        3.94662383      14.80312161      83.12767598
I       16.49477013      27.36989497      83.12504657
I       16.45271529      39.89548404      83.11966934
I       16.43126168       2.23548406      83.13209217
I       16.45228170      14.81105665      83.12807434
I       32.55467342      27.48837954      80.41376835
I       32.54845642      40.03044653      80.42189678
I       32.54317919       2.37777588      80.39078392
I       32.55133674      14.94961353      80.41121601
I       45.08398363      27.48805397      80.43984279
I       45.08600604      40.04059696      80.40843923
I       45.08492361       2.38053189      80.40436739
I       45.08733538      14.92182638      80.38142352
I        7.47531684      27.47933158      80.39970077
I        7.47852957      40.03453288      80.42595176
I        7.48074514       2.40457098      80.40480756
I        7.48682462      14.93762567      80.40237133
I       20.01534512      27.47909230      80.39847356
I       20.00904044      40.00829434      80.41900958
I       20.00530761       2.38946776      80.41604793
I       20.01127585      14.97656895      80.39760555
I       29.85050140      36.38798586      80.43662191
I       29.85004608      48.93811893      80.39745758
I       29.84485402      11.30202598      80.43259299
I       29.85101398      23.84384510      80.45171962
I       42.39847976      36.39084609      80.44343008
I       42.37295774      48.93650897      80.44504939
I       42.38729302      11.29155330      80.42444538
I       42.38649745      23.83942417      80.42279137
I        4.79754028      36.39590339      80.42491327
I        4.81535606      48.94656527      80.43085272
I        4.78933210      11.29349229      80.44249792
I        4.80276702      23.84198842      80.43501958
I       17.29339025      36.38439683      80.45161562
I       17.32915278      48.94608553      80.43450693
I       17.37367001      11.30390542      80.42878006
I       17.32460890      23.83593389      80.44625202
I       36.19240987      30.11908106      80.28455656
I       36.20017487      42.66991731      80.31805264
I       36.18713283       5.01342921      80.30583755
I       36.19980663      17.56809206      80.30947553
I       48.74910692      30.11738559      80.31662968
I       48.74499546      42.66474327      80.31258361
I       48.72933858       5.01407157      80.30793887
I       48.72828534      17.56497412      80.29685006
I       11.13174129      30.11884830      80.30610781
I       11.15770296      42.66837377      80.29712980
I       11.14324052       5.01748791      80.31768816
I       11.13316365      17.56853571      80.31466945
I       23.63728349      30.11474574      80.31206478
I       23.63989454      42.66827227      80.31879405
I       23.67704881       5.02392689      80.32213383
I       23.66579640      17.56643054      80.30843246
I       35.17975232      32.83241288      76.86060028
I       35.21042534      45.34293222      76.85958165
I       35.19189964       7.72826045      76.85768966
I       35.19415277      20.28501983      76.85990153
I       47.72246374      32.81994671      76.85864136
I       47.74118363      45.35292618      76.85623843
I       47.74951458       7.69787766      76.85590246
I       47.72265433      20.28989858      76.85853723
I       10.13232926      32.81076443      76.85575971
I       10.11972111      45.38085672      76.86326887
I       10.16454918       7.71433496      76.85858086
I       10.12238060      20.24143821      76.85051461
I       22.65515052      32.82263321      76.86227928
I       22.66262858      45.35775839      76.86730664
I       22.66352494       7.71979052      76.86368431
I       22.68210115      20.27181531      76.85973276
I       29.90489678      33.68547379      76.86394304
I       29.88272405      46.21822492      76.86079289
I       29.88517101       8.57302332      76.86418068
I       29.88978277      21.14634452      76.85850298
I       42.43709774      33.69968797      76.85703754
I       42.40996361      46.25248670      76.86325554
I       42.43125441       8.57979234      76.86132151
I       42.40726568      21.13450129      76.85608850
I        4.82733604      33.67181953      76.85712100
I        4.82504646      46.22588062      76.86133248
I        4.80703496       8.60189480      76.86014904
I        4.83540351      21.13912320      76.85832974
I       17.34090035      33.70829406      76.86252936
I       17.35982924      46.22309842      76.86380768
I       17.34885290       8.57422601      76.85326505
I       17.35836157      21.14921504      76.86117780
I       38.82251110      33.70648858      79.50221803
I       38.81350836      46.29409205      79.55519994
I       38.81653461       8.64280106      79.53076817
I       38.81966569      21.18267135      79.53288674
I        1.20657785      33.74218765      79.52671069
I        1.21883023      46.28743697      79.53414287
I        1.21078092       8.60753748      79.52403339
I        1.21247622      21.17406814      79.53388461
I       13.74309475      33.72802915      79.55237154
I       13.74283371      46.29269279      79.53170079
I       13.75508850       8.65026844      79.57208779
I       13.74930052      21.19138783      79.54163827
I       26.28721493      33.70992717      79.53324981
I       26.28042381      46.26120592      79.56294171
I       26.28801664       8.63533786      79.52178438
I       26.29128492      21.18425773      79.53023474
I       38.81687497      32.83060966      74.24410430
I       38.81273119      45.38997193      74.20678575
I       38.81215403       7.72147553      74.22444023
I       38.81576916      20.27714816      74.22442338
I        1.21833444      32.84510073      74.22888435
I        1.21935298      45.38891977      74.22169790
I        1.21189615       7.71436730      74.20193743
I        1.21584567      20.28359589      74.24966848
I       13.74913104      32.82295884      74.23101079
I       13.75408072      45.40584146      74.25433503
I       13.75196499       7.73037447      74.22944325
I       13.74569143      20.30155631      74.22947014
I       26.28743591      32.81425193      74.23741019
I       26.28448277      45.35493787      74.23816490
I       26.28413967       7.70999656      74.21837624
I       26.29218940      20.25942780      74.22234430
I       29.90933410      39.11541303      76.86885348
I       29.89121778       1.47827912      76.85290124
I       29.88983522      14.01001439      76.85800649
I       29.91084665      26.54121170      76.86105458
I       42.43693339      39.07722794      76.85953773
I       42.42320138       1.44830930      76.86439282
I       42.41587261      13.98475972      76.85249762
I       42.45128857      26.54855799      76.86574926
I        4.83796902      39.11500584      76.86151591
I        4.83901939       1.45572377      76.86532602
I        4.82334410      14.00389788      76.86477077
I        4.83300623      26.54616370      76.85733343
I       17.38322130      39.09687668      76.85800644
I       17.34953581       1.46402059      76.86804350
I       17.36151204      13.99159613      76.86270627
I       17.35842428      26.54190341      76.85821107
I       35.18003012      27.37970191      76.85459327
I       35.19268154      39.97671012      76.86319337
I       35.19552507       2.33096201      76.85709442
I       35.19156650      14.84252475      76.85828302
I       47.72583026      27.42820271      76.85790637
I       47.72210953      39.96940396      76.85432950
I       47.72684571       2.31425494      76.86069572
I       47.74799170      14.86613768      76.85909674
I       10.12539209      27.42890369      76.85420191
I       10.10786746      39.96387195      76.85396895
I       10.14048815       2.33233934      76.86960099
I       10.13534392      14.87961496      76.86220590
I       22.66234325      27.40663555      76.85448668
I       22.66083862      39.96121922      76.86767439
I       22.65083090       2.33062989      76.86683739
I       22.66487406      14.87968086      76.85635427
I       38.81933932      27.40956596      74.23530376
I       38.81989225      39.94657875      74.25957169
I       38.80914363       2.28346433      74.20396551
I       38.81487866      14.84400752      74.23211010
I        1.22000486      27.38173872      74.24334470
I        1.21731056      39.94739504      74.23994852
I        1.21658433       2.29660723      74.24252868
I        1.21121712      14.89297991      74.20960556
I       13.75096891      27.39560369      74.24041422
I       13.75406086      39.95140585      74.24548678
I       13.75419750       2.31217746      74.22776743
I       13.75096891      14.84651765      74.23419782
I       26.28775858      27.42384072      74.23343100
I       26.28212744      39.94653420      74.24507374
I       26.28451825       2.34747605      74.23007673
I       26.28806669      14.87412697      74.23464404
I       38.82160474      39.04704616      79.54481877
I       38.81702311       1.40689768      79.53030550
I       38.81721027      13.95191191      79.54108489
I       38.82171577      26.51836224      79.52152811
I        1.21648819      39.05895487      79.50087473
I        1.21737909       1.39424950      79.53083556
I        1.21910430      13.96294408      79.54857728
I        1.20896469      26.49595499      79.52642233
I       13.74337155      39.05960374      79.49931706
I       13.74498885       1.39414811      79.52101769
I       13.75308808      13.91700637      79.53966597
I       13.74767890      26.49771905      79.54880138
I       26.28144847      39.07097570      79.50637428
I       26.27631478       1.42512893      79.52333753
I       26.28474979      13.98097544      79.53842471
I       26.28962063      26.51091779      79.52535188
I       28.98388094      30.11613488      79.55173699
I       28.98045566      42.66092882      79.56723145
I       28.99462177       5.02360518      79.58026095
I       28.98503235      17.57533957      79.54890303
I       41.53965574      30.11605440      79.53157560
I       41.51377171      42.66148210      79.52870401
I       41.51357319       5.01727972      79.54465396
I       41.52621734      17.56550041      79.54471786
I        3.92554107      30.11826259      79.52889647
I        3.92118031      42.67235481      79.55495172
I        3.91447347       5.02164247      79.53249635
I        3.92396356      17.56757747      79.54921757
I       16.45827759      30.10834632      79.53548691
I       16.47918050      42.66234676      79.56474484
I       16.44164571       5.03291803      79.57739910
I       16.42758808      17.57023432      79.52213644
I       36.02876128      36.40043035      74.24041674
I       36.01887250      48.94148602      74.26567769
I       36.05384353      11.28746183      74.22638617
I       36.05840677      23.84353889      74.20788660
I       48.55674641      36.39582390      74.23928969
I       48.59352924      48.94061870      74.23162426
I       48.57041783      11.29174283      74.25954909
I       48.56367147      23.83758877      74.23494949
I       10.98169207      36.38683848      74.24238350
I       10.94987867      48.94054426      74.22741245
I       10.98784363      11.29648851      74.23007040
I       10.96258449      23.84410477      74.24818526
I       23.50426129      36.38990075      74.20874911
I       23.52787437      48.94468719      74.23140455
I       23.51507907      11.29100325      74.22150417
I       23.52357107      23.84073567      74.22617918
I       35.15952063      36.39736621      79.67018145
I       35.12926388      48.93379002      79.66787430
I       35.13603589      11.29396892      79.69891750
I       35.14941484      23.84129755      79.69123553
I       47.66899485      36.39029704      79.68263979
I       47.67527444      48.93647164      79.65858220
I       47.71966246      11.28854731      79.65305027
I       47.67813658      23.84285048      79.67836856
I       10.07450888      36.39474044      79.67236281
I       10.05826815      48.93794271      79.67539320
I       10.06256166      11.29353004      79.65890606
I       10.07030578      23.84369221      79.67534263
I       22.63188898      36.39248267      79.66159974
I       22.62291135      48.94518096      79.65564738
I       22.61227586      11.29528325      79.65063479
I       22.60893568      23.83734888      79.66076789
I       29.90366277      30.11568109      74.10523968
I       29.88595638      42.67134635      74.10479596
I       29.89712086       5.01850976      74.09569240
I       29.91146254      17.56439454      74.08821040
I       42.39205980      30.11802993      74.11736483
I       42.41741177      42.66148838      74.11347015
I       42.39504798       5.01578840      74.11624918
I       42.41221916      17.56864712      74.11430810
I        4.79702131      30.11282368      74.11226460
I        4.80430073      42.66553691      74.10153484
I        4.82125131       5.03207034      74.10978372
I        4.81737718      17.56864050      74.11176387
I       17.36909514      30.11794759      74.11934874
I       17.33659996      42.66671469      74.11242611
I       17.34749871       5.01609232      74.11356817
I       17.33852013      17.56716025      74.12441341
I       28.89653881      32.81059441      70.61170089
I       28.89738264      45.33982883      70.60465668
I       28.91489551       7.71840351      70.60097252
I       28.88449420      20.26851532      70.60377433
I       41.44063723      32.77793690      70.60704223
I       41.46789295      45.33279447      70.60610068
I       41.43849206       7.70022828      70.60474963
I       41.43805260      20.22418480      70.60341735
I        3.83045877      32.79977995      70.60290902
I        3.83176935      45.35647351      70.60557029
I        3.86308760       7.69299629      70.60502558
I        3.81843390      20.24464346      70.60563064
I       16.36499410      32.79952825      70.60801848
I       16.37574775      45.34913892      70.60825971
I       16.36998306       7.67819535      70.59893591
I       16.39126529      20.23664408      70.60391135
I       36.23155445      33.71470936      70.60667488
I       36.19253554      46.28039100      70.60333756
I       36.19746439       8.61656993      70.60511965
I       36.21594821      21.14468620      70.60031868
I       48.74250209      33.72909175      70.60452251
I       48.73500468      46.27898971      70.60466076
I       48.74641405       8.64364626      70.60418476
I       48.75172991      21.16452194      70.60313652
I       11.15265383      33.71989426      70.60542365
I       11.15055232      46.26593004      70.61158249
I       11.14813106       8.62321753      70.60355611
I       11.17251247      21.14820564      70.59808826
I       23.68747403      33.69114283      70.60883933
I       23.66824365      46.25072993      70.61354521
I       23.65948604       8.61142582      70.60523110
I       23.65950951      21.18558987      70.60211896
I       32.55634828      33.70650406      73.22011682
I       32.54486208      46.25844802      73.24729273
I       32.55184383       8.59439381      73.23900016
I       32.55816669      21.15910396      73.22491104
I       45.08955795      33.66171034      73.22752218
I       45.08931862      46.23617032      73.25129469
I       45.08511811       8.57020546      73.23182464
I       45.08978303      21.14155060      73.23540668
I        7.48713728      33.69461334      73.22821209
I        7.49220597      46.22328112      73.23673285
I        7.48836648       8.61318254      73.25693218
I        7.48143712      21.13945578      73.21741344
I       20.02140243      33.68443150      73.22999351
I       20.02436127      46.25067071      73.25655711
I       20.02117985       8.59667040      73.23791613
I       20.02222283      21.13401982      73.24909654
I       32.56960410      32.83411359      68.02624211
I       32.56912754      45.38356933      68.01682968
I       32.56878422       7.74070856      67.98114202
I       32.56866593      20.27905861      68.01051711
I       45.09615947      32.83120213      67.99970480
I       45.10346235      45.36293776      67.98770760
I       45.10541869       7.73348685      68.01756783
I       45.10638293      20.28354401      68.02035789
I        7.49936452      32.82622787      68.00112578
I        7.49623154      45.35533062      68.01459330
I        7.50166563       7.73379685      68.03317458
I        7.50418677      20.28058665      68.03692942
I       20.03725186      32.82308293      68.00378295
I       20.03075397      45.35975771      68.00972651
I       20.02697420       7.70828162      68.00240338
I       20.04107496      20.26158409      67.99540555
I       36.22375207      39.08519710      70.60935324
I       36.18659564       1.40061619      70.60631671
I       36.19918436      13.97619981      70.60241270
I       36.22150437      26.54460820      70.59997176
I       48.77337607      39.05774299      70.60624891
I       48.75238761       1.41699305      70.61000376
I       48.75019795      13.96756539      70.60826135
I       48.75244727      26.52683757      70.60178805
I       11.15083441      39.07505483      70.60629786
I       11.15203062       1.44203837      70.61071449
I       11.12842871      13.95694565      70.60799923
I       11.15313581      26.50101817      70.60331633
I       23.68171663      39.08386284      70.60999533
I       23.66320152       1.44092872      70.61049680
I       23.68560761      13.97865394      70.60489803
I       23.68828653      26.51403767      70.60397978
I       28.90381767      27.42807341      70.60404856
I       28.89966980      39.98094738      70.61485898
I       28.88943315       2.32891998      70.59723939
I       28.88819228      14.87346138      70.60264420
I       41.44300960      27.44253768      70.61120922
I       41.41030647      39.98397337      70.60632858
I       41.46367844       2.34087544      70.60880620
I       41.42525773      14.90105007      70.60363936
I        3.82393438      27.43940089      70.60427054
I        3.84779346      39.97657595      70.60911122
I        3.84662399       2.33747512      70.60914585
I        3.85554965      14.88862161      70.60877051
I       16.35907605      27.45951539      70.60464693
I       16.38010839      39.98343874      70.60686544
I       16.38736931       2.33806322      70.60514305
I       16.37683442      14.90133082      70.60481546
I       32.56919794      27.42064641      68.00876852
I       32.56765325      39.93382950      68.01785005
I       32.56055293       2.33067754      67.99449539
I       32.56709725      14.85495788      68.00176428
I       45.10206219      27.39991133      68.01905820
I       45.10461426      39.92782985      68.03408665
I       45.10161732       2.31873348      68.00206674
I       45.09742627      14.85408756      68.01377632
I        7.50259272      27.39954744      68.01925209
I        7.50104674      39.95263989      68.01100079
I        7.49875046       2.33801701      67.99466460
I        7.49854804      14.85686062      68.00342889
I       20.03518418      27.42091582      68.02098641
I       20.02807440      39.97279313      68.01187573
I       20.03241463       2.31478779      67.99837415
I       20.03898657      14.87858106      68.01487076
I       32.55384096      39.09971621      73.23326555
I       32.54352872       1.44208981      73.22368188
I       32.55244116      13.97657164      73.22864246
I       32.55760132      26.53064805      73.22158320
I       45.08869359      39.10473149      73.20126790
I       45.08809713       1.45577171      73.24260615
I       45.08714935      14.00299498      73.23169901
I       45.09292917      26.56999703      73.22205676
I        7.49244087      39.09503342      73.23262525
I        7.48980369       1.46969352      73.22296432
I        7.48405479      13.98412443      73.24943615
I        7.48772840      26.54200494      73.22373394
I       20.02033973      39.09772792      73.23654249
I       20.02342311       1.44544103      73.23826736
I       20.02372435      13.99506545      73.22975463
I       20.02641535      26.53290407      73.21679936
I       35.30036048      30.12265339      73.28755873
I       35.32296708      42.67373083      73.24391613
I       35.31580938       5.01454724      73.25994576
I       35.31789097      17.56273081      73.28210808
I       47.88220313      30.11494696      73.25721583
I       47.87307733      42.66950711      73.23369472
I       47.87352673       5.02117583      73.24657312
I       47.83674745      17.56238389      73.28409753
I       10.26218032      30.11961820      73.23626006
I       10.26928817      42.65941538      73.26872101
I       10.25349989       5.02377981      73.24814289
I       10.27233381      17.56793850      73.24212755
I       22.77896111      30.11195054      73.25749961
I       22.78470135      42.67107673      73.25820032
I       22.76274862       5.01793037      73.25847324
I       22.78326412      17.56786111      73.23617761
I       29.77761956      36.39406720      67.98834108
I       29.80989247      48.94318640      67.99213180
I       29.80460561      11.29250058      67.96952723
I       29.81035189      23.84163373      67.97064046
I       42.32395243      36.39000122      67.98112718
I       42.32562495      48.94025590      67.97432293
I       42.32056360      11.29478064      67.98462157
I       42.31680167      23.83990414      68.00022882
I        4.71440857      36.39178909      67.98303481
I        4.72377070      48.94238802      67.99919388
I        4.71951126      11.28953492      67.99378323
I        4.71597657      23.84003955      67.97686391
I       17.25140970      36.38884928      67.97243296
I       17.26869387      48.94331719      67.97385474
I       17.25958407      11.29323505      68.01993720
I       17.24542174      23.83457779      68.01610624
I       28.94162425      36.39336664      73.39679154
I       28.91266252      48.94165398      73.38912870
I       28.92610812      11.29370192      73.38751727
I       28.94354701      23.83789065      73.37245357
I       41.49454881      36.39083931      73.34126683
I       41.50944817      48.93424353      73.36179568
I       41.48919298      11.29290068      73.36364204
I       41.49218372      23.84217181      73.36514833
I        3.90262397      36.38714700      73.38794022
I        3.91802497      48.94682998      73.37932342
I        3.85902168      11.29803398      73.37313246
I        3.88453616      23.84221821      73.36223549
I       16.43719302      36.39031481      73.35474452
I       16.42775028      48.94435556      73.37029982
I       16.43687144      11.29055584      73.37158963
I       16.43551861      23.84544318      73.36426211
I       36.17747460      30.11912742      67.85942592
I       36.15297103      42.66936893      67.86408744
I       36.14683150       5.01524784      67.87615488
I       36.15162110      17.56478600      67.86753672
I       48.66599989      30.11572144      67.87496689
I       48.69734705      42.67158316      67.86700476
I       48.69369184       5.01694445      67.86414790
I       48.69214294      17.56596463      67.88323521
I       11.07882058      30.11319243      67.87665281
I       11.09957630      42.66704696      67.87198658
I       11.11123974       5.01903015      67.86697976
I       11.09239290      17.56807263      67.86562739
I       23.64162754      30.11291298      67.86471415
I       23.63930577      42.66417137      67.84965149
I       23.62658460       5.02370899      67.84517044
I       23.65869689      17.57164884      67.85120574
I       35.17610826      32.81781577      64.36088305
I       35.17815683      45.34352625      64.35824018
I       35.20160255       7.69353708      64.36338056
I       35.17401105      20.23683364      64.35479822
I       47.70666185      32.78994157      64.36230157
I       47.71201567      45.35296607      64.36036098
I       47.71383754       7.67633639      64.36441206
I       47.72088155      20.21932676      64.35951024
I       10.11511266      32.78523067      64.36579485
I       10.11291696      45.33974768      64.36247067
I       10.10328835       7.70099170      64.36298132
I       10.09336056      20.22399574      64.35856599
I       22.65895988      32.78204431      64.36188448
I       22.65087238      45.36391118      64.35918938
I       22.65521800       7.70872730      64.35507538
I       22.65014088      20.26173020      64.35360879
I       29.98952748      33.71204972      64.36687238
I       29.96544921      46.26843305      64.35999175
I       29.94582551       8.61381748      64.34829803
I       29.97079914      21.15340337      64.35849530
I       42.50312860      33.71704848      64.36166294
I       42.49566996      46.26234912      64.35310649
I       42.51626311       8.60787454      64.35854615
I       42.53107070      21.18512928      64.36666087
I        4.90626384      33.71824430      64.35971073
I        4.91794869      46.26765483      64.35984255
I        4.91722105       8.61756785      64.35994285
I        4.92509354      21.14802435      64.36383461
I       17.43463113      33.71542838      64.36128121
I       17.44682594      46.25612686      64.36148072
I       17.45489579       8.63572132      64.35980828
I       17.43413518      21.18837997      64.35847209
I       38.83500840      33.68492369      66.94518778
I       38.84005412      46.22451312      66.97088024
I       38.84662949       8.57420856      66.96116163
I       38.84293375      21.11985061      66.94969771
I        1.23487557      33.65155655      66.95234797
I        1.23654529      46.24484651      66.95635340
I        1.24045907       8.59201844      66.97189533
I        1.24208112      21.12639333      66.95743392
I       13.77260199      33.66313012      66.96091090
I       13.76933056      46.24579529      66.96638058
I       13.77095550       8.60209063      66.95219640
I       13.77136010      21.11400574      66.94795464
I       26.30768702      33.68007359      66.95863195
I       26.30415610      46.24456768      66.97022859
I       26.29754938       8.59756111      66.98749877
I       26.31082151      21.16554568      66.95163144
I       38.85577914      32.83039822      61.75133918
I       38.85464639      45.34564712      61.76382644
I       38.85511618       7.72925389      61.74702779
I       38.85979329      20.28522196      61.77528807
I        1.24841069      32.82077030      61.77586541
I        1.24795795      45.36505274      61.76436801
I        1.24780553       7.73138555      61.77889199
I        1.25832229      20.28148214      61.77523864
I       13.78549352      32.82501878      61.77237053
I       13.78304843      45.36558574      61.76833371
I       13.78078341       7.73143970      61.77005095
I       13.78098701      20.29394936      61.78358984
I       26.31903671      32.83029641      61.76210030
I       26.31692411      45.36618554      61.75459376
I       26.31695573       7.71773901      61.75900731
I       26.32137177      20.29163888      61.76161073
I       29.98098638      39.07380755      64.36594638
I       29.96003823       1.41506809      64.35169280
I       29.96066732      13.96628733      64.36299520
I       29.97449618      26.50946413      64.35665612
I       42.49897368      39.06646664      64.35877475
I       42.50000163       1.42307264      64.36005870
I       42.49867985      13.96164187      64.36341476
I       42.51396374      26.51736684      64.36552806
I        4.91072142      39.06412329      64.36313502
I        4.90563490       1.42038735      64.35846072
I        4.90188706      13.96553038      64.36137123
I        4.91902600      26.52170261      64.36509654
I       17.45536557      39.07281687      64.36142312
I       17.44803839       1.41908425      64.35440355
I       17.42214913      13.94751515      64.35645032
I       17.44389285      26.50646177      64.36116397
I       35.17982432      27.44167277      64.35629038
I       35.19998322      39.99022628      64.35859993
I       35.18836144       2.33666949      64.36124179
I       35.18545314      14.89772932      64.35835711
I       47.68804634      27.44703549      64.35789335
I       47.70202193      39.99746639      64.36823746
I       47.72074250       2.32412175      64.36205265
I       47.73507294      14.90167253      64.36547467
I       10.09149542      27.43651715      64.36429374
I       10.12694772      40.01676307      64.36312511
I       10.13029457       2.33927740      64.35731085
I       10.13546315      14.88585197      64.35915704
I       22.64147519      27.42805871      64.35814254
I       22.63677378      39.98145978      64.36165171
I       22.64906527       2.32152035      64.35585898
I       22.64478106      14.89332756      64.35966541
I       38.85821179      27.37221033      61.76957046
I       38.85539024      39.95210466      61.73999717
I       38.85275250       2.33759551      61.75851116
I       38.85048079      14.86515115      61.76086604
I        1.24941094      27.39871016      61.79434886
I        1.25228578      39.96278150      61.78086173
I        1.25182639       2.30913591      61.76763019
I        1.25447540      14.85501510      61.75935150
I       13.78537911      27.39285868      61.76759106
I       13.78665369      39.96501960      61.77087694
I       13.78925889       2.30041990      61.77569971
I       13.78482206      14.86425766      61.75323121
I       26.31929743      27.38948418      61.77959120
I       26.31619466      39.95263176      61.77775377
I       26.31763194       2.31165989      61.76589810
I       26.31747809      14.86490874      61.74415522
I       38.84157865      39.09983986      66.95948850
I       38.83514668       1.46226237      66.98559014
I       38.83755561      14.01294689      66.96249212
I       38.83925256      26.55115805      66.95608131
I        1.23773352      39.11199714      66.95386704
I        1.23736303       1.46790038      66.96334185
I        1.23447637      14.01338136      66.96951492
I        1.23508959      26.55592788      66.95426861
I       13.77011555      39.08817050      66.95888032
I       13.76857054       1.43382425      66.97490699
I       13.77142310      14.01398398      66.97774064
I       13.77367881      26.55394153      66.94482321
I       26.30093907      39.11266967      66.96411202
I       26.30302243       1.42757091      66.96738634
I       26.30816434      13.97319501      66.95178967
I       26.30624957      26.54232749      66.96392759
I       29.08733391      30.11743259      67.01147843
I       29.09798061      42.67083403      66.99977040
I       29.05972069       5.01713711      67.00229671
I       29.06764832      17.56492946      66.99525098
I       41.62775543      30.11440717      66.99083071
I       41.63160720      42.66619414      66.99487249
I       41.61624834       5.01709754      67.00790533
I       41.63521248      17.57056118      66.95447735
I        4.02817778      30.11698568      66.98903103
I        3.99514262      42.66802583      67.00315709
I        4.00462497       5.01925598      66.99998603
I        4.02897274      17.56119904      66.99381981
I       16.55033030      30.10783520      66.98753818
I       16.52556337      42.66951912      67.00174884
I       16.53347298       5.02285165      66.98862389
I       16.56261554      17.56394022      66.97981437
I       36.06849097      36.39130893      61.72919401
I       36.09949554      48.94202916      61.71879654
I       36.06996731      11.29513866      61.73587499
I       36.06380046      23.83912461      61.75827069
I       48.62281159      36.39335336      61.72698988
I       48.62459860      48.94327733      61.73349058
I       48.59937807      11.29743271      61.74484529
I       48.59253532      23.84263535      61.77303230
I       11.00267065      36.39152710      61.75786124
I       11.01389983      48.93687428      61.73474750
I       11.00899085      11.29346337      61.72162732
I       10.99828131      23.84205166      61.75441088
I       23.53792615      36.39179598      61.73508829
I       23.53584532      48.93797694      61.73091631
I       23.56274934      11.29021935      61.72147136
I       23.53913096      23.84077874      61.70456445
I       35.24605461      36.39223882      67.12197857
I       35.24492734      48.93968325      67.07922883
I       35.25892845      11.28797596      67.09586688
I       35.24495473      23.84591214      67.11451113
I       47.80516748      36.39459112      67.08436192
I       47.75033258      48.93878258      67.10770989
I       47.78403978      11.29147610      67.08490489
I       47.77550519      23.83918067      67.10054678
I       10.16805945      36.39127069      67.10892058
I       10.14648237      48.94140949      67.11862054
I       10.16655969      11.29641602      67.09409217
I       10.16063901      23.83849741      67.10481043
I       22.70563730      36.38641697      67.11621463
I       22.68983228      48.93822281      67.12923692
I       22.67123759      11.30002301      67.11423581
I       22.67924019      23.84218133      67.10213914
I       29.91299114      30.12168792      61.63172335
I       29.91913960      42.66928473      61.63111959
I       29.93746663       5.02003006      61.61376561
I       29.90141784      17.56767867      61.61219617
I       42.43839962      30.12081810      61.64097671
I       42.44805068      42.66666533      61.62869988
I       42.45999416       5.01164399      61.62037778
I       42.45552937      17.56400215      61.61930224
I        4.84888293      30.11641131      61.61027900
I        4.87412497      42.66591952      61.60715227
I        4.84546331       5.02278061      61.62104832
I        4.86313874      17.56221810      61.61643704
I       17.37301728      30.11306305      61.62559593
I       17.40170853      42.66573765      61.61037449
I       17.38716381       5.01871888      61.63218609
I       17.38402072      17.56313779      61.65358773
I       28.95149384      32.79160044      58.11941199
I       28.93811825      45.34378299      58.11483964
I       28.93989427       7.66157272      58.10409861
I       28.92529674      20.25525058      58.11240889
I       41.49110457      32.77326989      58.11580130
I       41.45161201      45.32089179      58.10955403
I       41.46656975       7.68236742      58.11592544
I       41.47863336      20.26124955      58.12495054
I        3.85367544      32.78512181      58.11613788
I        3.86423043      45.35134575      58.11716983
I        3.86147419       7.69375328      58.11824709
I        3.85327973      20.24966154      58.11947674
I       16.40260877      32.79331979      58.11833464
I       16.39949397      45.34894084      58.11286967
I       16.40619511       7.68592355      58.11968972
I       16.41453668      20.20200600      58.11720570
I       36.25363632      33.71572303      58.11001863
I       36.25894517      46.25787252      58.11425772
I       36.24350046       8.61195009      58.11169896
I       36.27182735      21.19768336      58.11551349
I       48.80676206      33.70539889      58.11908567
I       48.80356512      46.27286564      58.11487152
I       48.80711007       8.61044090      58.12397665
I       48.78307471      21.19801697      58.11483044
I       11.20346760      33.72081952      58.12163018
I       11.20747411      46.25895010      58.11862874
I       11.20017577       8.59150516      58.11732754
I       11.22320455      21.15196617      58.12226657
I       23.72794866      33.72518188      58.11489796
I       23.72229166      46.27263568      58.11031260
I       23.72205020       8.62129077      58.10986166
I       23.71908062      21.16486720      58.10840035
I       32.59131547      33.65295005      60.70038346
I       32.59034422      46.25450205      60.72545427
I       32.59022069       8.59405114      60.72377225
I       32.59608028      21.12214066      60.70679657
I       45.12634848      33.68464169      60.70628211
I       45.12540044      46.23585611      60.70917905
I       45.12418531       8.58577568      60.70285645
I       45.13200979      21.11248684      60.71003895
I        7.51835702      33.66472715      60.70806295
I        7.51870918      46.23121972      60.69714563
I        7.51631603       8.57722008      60.69247076
I        7.52405637      21.14133281      60.68660080
I       20.05640312      33.68222373      60.72230173
I       20.05692930      46.24627704      60.71078963
I       20.05452886       8.58953553      60.70982673
I       20.05573951      21.13048035      60.72522034
I       32.60571472      32.81241601      55.49485087
I       32.60751635      45.35496244      55.52251972
I       32.60809357       7.72990069      55.50681174
I       32.60102321      20.27402777      55.52458861
I       45.13909162      32.82004516      55.50010913
I       45.14205781      45.38838237      55.52127507
I       45.13802159       7.70880209      55.51727137
I       45.13418246      20.27961864      55.50825223
I        7.53721410      32.81514018      55.52912312
I        7.53798268      45.37082698      55.52573814
I        7.52790928       7.70096030      55.50087064
I        7.53585224      20.28589171      55.53082493
I       20.06566006      32.81788775      55.52941416
I       20.07564289      45.38390609      55.52774581
I       20.06747350       7.71498630      55.50182732
I       20.07266582      20.27261587      55.50250794
I       36.24543425      39.05403400      58.10910614
I       36.25673559       1.43306337      58.11406808
I       36.25111185      13.95103536      58.11761412
I       36.23634368      26.50788196      58.11335914
I       48.79487527      39.06804768      58.12050164
I       48.79159538       1.41997371      58.11615918
I       48.77371082      13.94652472      58.12079723
I       48.81770265      26.51332594      58.11843020
I       11.21791363      39.07220865      58.11973471
I       11.18848657       1.42530423      58.10820407
I       11.19832728      13.96956457      58.11092989
I       11.19511372      26.51893220      58.12411420
I       23.73572757      39.07291514      58.12004514
I       23.72763130       1.42092628      58.10683860
I       23.71577362      13.97760399      58.11354156
I       23.72770487      26.52070983      58.11054617
I       28.91814356      27.44533778      58.11848402
I       28.94535642      39.99836210      58.12082789
I       28.92316503       2.33018745      58.10593906
I       28.94512083      14.90162678      58.11719817
I       41.45640034      27.42495172      58.12061125
I       41.46656149      39.99995913      58.11229247
I       41.46675452       2.35636121      58.11308853
I       41.47107415      14.87723468      58.12055006
I        3.85072610      27.42267693      58.12145625
I        3.86073314      39.99563516      58.12030536
I        3.87441288       2.35044400      58.11321849
I        3.88446215      14.89004499      58.11557645
I       16.40986956      27.45175442      58.11828135
I       16.39844759      39.98367251      58.11910610
I       16.39131257       2.35289198      58.11497652
I       16.40985500      14.91985070      58.11193571
I       32.59647780      27.40859918      55.51598627
I       32.60714652      39.99252877      55.50146669
I       32.60773346       2.32792485      55.51620194
I       32.60499403      14.86041972      55.50253924
I       45.13763676      27.40624911      55.52793390
I       45.14312263      39.95956142      55.52169955
I       45.13761511       2.32004270      55.53064175
I       45.13548621      14.85252393      55.51474601
I        7.54057337      27.41879002      55.51613338
I        7.54112790      39.97721999      55.53235982
I        7.53408485       2.31517623      55.50931889
I        7.54050666      14.85841910      55.51316435
I       20.07067142      27.41770368      55.51416846
I       20.06756840      39.95714259      55.50471464
I       20.07111625       2.30339344      55.52567707
I       20.06772579      14.86604829      55.52705862
I       32.58824673      39.09978783      60.71696804
I       32.58998016       1.44110594      60.71294892
I       32.58935994      14.02312600      60.70578490
I       32.58758114      26.55663215      60.70979597
I       45.13163912      39.09164347      60.70719358
I       45.12469273       1.44364344      60.72259145
I       45.12646129      14.01735189      60.73558830
I       45.13084602      26.55839463      60.68674232
I        7.52369032      39.09755665      60.70676887
I        7.52555244       1.45737015      60.71330918
I        7.52414949      13.99163632      60.71219032
I        7.51896565      26.54701215      60.70114560
I       20.05646063      39.09189586      60.69603651
I       20.05851370       1.46613711      60.69190882
I       20.05588341      13.98473588      60.71537508
I       20.05715431      26.55212433      60.71262618
I       35.38927916      30.11318202      60.74704670
I       35.36247818      42.66797356      60.73541389
I       35.36758101       5.02216947      60.74341366
I       35.37662130      17.56849839      60.72175020
I       47.91352593      30.11689897      60.73664353
I       47.91124969      42.67149692      60.73267883
I       47.90500714       5.02427760      60.74369140
I       47.92350235      17.56948407      60.72483089
I       10.31444777      30.11502638      60.74030835
I       10.30996459      42.66666596      60.73246711
I       10.30824588       5.01396090      60.76726867
I       10.30668984      17.56898949      60.73147247
I       22.85028695      30.11912109      60.72934643
I       22.81507971      42.66529080      60.74027956
I       22.83675751       5.01850749      60.74135490
I       22.83545272      17.56142846      60.73901375
I       29.83591236      36.39429639      55.48468741
I       29.84834789      48.94217507      55.47167373
I       29.82108413      11.29102918      55.49004509
I       29.83548634      23.84350219      55.47905447
I       42.37680376      36.39859646      55.49566166
I       42.36371975      48.93762444      55.51245072
I       42.36888239      11.28780758      55.47384957
I       42.36269976      23.84856976      55.44444124
I        4.75319755      36.39144171      55.49813457
I        4.74517203      48.94440735      55.48604834
I        4.76385546      11.28836064      55.47180225
I        4.76147000      23.84114526      55.45952690
I       17.31315946      36.38730740      55.47223529
I       17.29112375      48.94421284      55.48605214
I       17.29761390      11.29727199      55.47758659
I       17.29057782      23.84224560      55.50374558
I       29.01055905      36.39511730      60.85152093
I       28.98398200      48.94359273      60.86060104
I       29.00352582      11.28871699      60.83422566
I       29.01319769      23.84899111      60.85457929
I       41.52255892      36.39261101      60.85021263
I       41.49869788      48.93637320      60.85275780
I       41.52776341      11.28799790      60.85549382
I       41.55732638      23.84445276      60.85805366
I        3.93307398      36.39169358      60.84499077
I        3.93037383      48.94261034      60.85363947
I        3.91755997      11.29503525      60.85702488
I        3.92616347      23.84025582      60.87428890
I       16.44497379      36.39023440      60.86058891
I       16.45299188      48.94022879      60.85787364
I       16.45481834      11.29224176      60.82831972
I       16.46930988      23.83716906      60.84048321
I       36.19847121      30.12199122      55.38657549
I       36.24535177      42.66416972      55.36617770
I       36.20569249       5.02112415      55.36436820
I       36.21337643      17.57395567      55.39553384
I       48.72897244      30.11035599      55.37982560
I       48.73532713      42.66882960      55.35141512
I       48.76552653       5.02469523      55.37337940
I       48.70982993      17.56734819      55.41320038
I       11.16428149      30.12391767      55.36949576
I       11.16139423      42.66682612      55.36475916
I       11.13804692       5.01350326      55.36878165
I       11.13533935      17.56616506      55.36115609
I       23.68324552      30.11885321      55.37129575
I       23.67881791      42.66735439      55.37942547
I       23.67001149       5.02166751      55.35627419
I       23.69425019      17.57395652      55.36599823
I       35.25422982      32.76501906      51.86119832
I       35.21466516      45.33923296      51.86862074
I       35.21700040       7.70369628      51.86484815
I       35.23449757      20.23724410      51.87332858
I       47.76237318      32.81038366      51.86903655
I       47.75995009      45.39090790      51.86737700
I       47.77487748       7.68625786      51.87938784
I       47.76291456      20.21983587      51.87402373
I       10.17715743      32.79472135      51.87145907
I       10.17179449      45.34742370      51.87256313
I       10.17059783       7.69417385      51.87288585
I       10.16881908      20.25092607      51.87702772
I       22.68235220      32.78176281      51.87014463
I       22.68798831      45.33004236      51.87379983
I       22.70216931       7.69143198      51.86868252
I       22.69085465      20.24748342      51.86508435
I       30.00590442      33.70728457      51.86818710
I       30.00851459      46.25893950      51.86323758
I       29.98947798       8.64760890      51.86896519
I       30.01007356      21.14885757      51.86480623
I       42.53909626      33.70266267      51.87005154
I       42.54773096      46.27994530      51.87208996
I       42.55248522       8.60884792      51.87360427
I       42.53060674      21.13330060      51.87499354
I        4.95556379      33.72818153      51.87482005
I        4.95278460      46.24019993      51.86874626
I        4.93835060       8.61558590      51.87680848
I        4.94682059      21.14162557      51.87392890
I       17.47852781      33.70881776      51.87137612
I       17.47822322      46.26171947      51.86941601
I       17.46518773       8.62894048      51.87014049
I       17.45643371      21.17248089      51.86898723
I       38.87430681      33.70164510      54.46977563
I       38.87633262      46.25286421      54.45355109
I       38.88009984       8.59579215      54.46822918
I       38.87291817      21.14052498      54.46682471
I        1.27498085      33.67635400      54.46127194
I        1.27522171      46.22479610      54.45543320
I        1.26486242       8.58626805      54.46195760
I        1.27247456      21.12096417      54.46291110
I       13.80489611      33.70486180      54.47887811
I       13.81140617      46.22591338      54.46860707
I       13.80197213       8.57633208      54.46084376
I       13.80744551      21.14162503      54.47370785
I       26.33923434      33.69433726      54.47557413
I       26.34660663      46.25797599      54.47919329
I       26.34261201       8.57970720      54.46016590
I       26.34229093      21.14702893      54.45575252
I       26.35525392      32.83939497      49.26546340
I       26.35253731      45.39447674      49.24483305
I       26.35610588       7.72174578      49.22467489
I       26.35377114      20.27763234      49.24876621
I       38.89706706      32.82648763      49.22320823
I       38.89590262      45.39769949      49.26915196
I       38.88917311       7.71286950      49.25837926
I       38.88561565      20.24233254      49.22704933
I        1.28914035      32.80260564      49.26387321
I        1.29301657      45.34472442      49.24562860
I        1.28396536       7.71289778      49.23284642
I        1.27897014      20.26639070      49.24522789
I       13.81907218      32.82685938      49.24307372
I       13.82312880      45.36706400      49.24505337
I       13.81961811       7.71924869      49.23424187
I       13.81567250      20.28528714      49.23098970
I       30.00221201      39.08929305      51.86782814
I       30.02012243       1.41614331      51.86254469
I       29.99929596      13.97686878      51.86596706
I       29.99350501      26.53295220      51.87113312
I       42.54899030      39.05991079      51.87206529
I       42.55477929       1.41406552      51.87012874
I       42.53076811      13.99227666      51.87366396
I       42.54961127      26.54069077      51.87420799
I        4.93656040      39.08540543      51.87340224
I        4.94567818       1.41284065      51.87054176
I        4.92848528      13.97633432      51.86725201
I        4.93456280      26.52840556      51.87523481
I       17.45909434      39.08154772      51.87073425
I       17.47819633       1.42761874      51.87465583
I       17.47614119      13.95452680      51.86749868
I       17.48705548      26.51234419      51.87518370
Pb      35.75733453      33.24877777      36.17234311
Pb      35.75145009      45.80026827      36.19471544
Pb      35.74498873       8.15444848      36.20925844
Pb      35.75074661      20.70084018      36.19628969
Pb      48.29717495      33.24602139      36.20474832
Pb      48.28010569      45.80200901      36.19098266
Pb      48.29169191       8.15887532      36.20762847
Pb      48.29015189      20.70808331      36.20915279
Pb      10.68599996      33.25216633      36.19294511
Pb      10.68823256      45.79355822      36.19835356
Pb      10.68210933       8.15196219      36.19972023
Pb      10.68177594      20.70766670      36.19652434
Pb      23.22652172      33.25684733      36.20858518
Pb      23.22547726      45.79778824      36.19989988
Pb      23.21704621       8.15387677      36.20296687
Pb      23.21674552      20.70423069      36.20456286
Pb      29.49387816      33.24415463      36.22076184
Pb      29.50483097      45.79404932      36.21429228
Pb      29.48557321       8.15498441      36.22454794
Pb      29.49553023      20.71259916      36.20961127
Pb      42.02540648      33.25754193      36.21243913
Pb      42.02989831      45.79888620      36.23076196
Pb      42.02290319       8.16051962      36.22045573
Pb      42.02892888      20.70600485      36.20626656
Pb       4.42970103      33.25246521      36.20021766
Pb       4.41524809      45.80455494      36.19945049
Pb       4.42386690       8.15525132      36.22089193
Pb       4.42215358      20.69582028      36.21293493
Pb      16.95928495      33.25695355      36.19073708
Pb      16.96273299      45.79640420      36.20628187
Pb      16.95628986       8.15244678      36.21252064
Pb      16.95901821      20.71087880      36.22091082
Pb      35.75381098      26.97979580      36.19795087
Pb      35.76296294      39.53280312      36.19630632
Pb      35.75171303       1.88675205      36.19362486
Pb      35.75662251      14.43274239      36.18975259
Pb      48.28880375      26.99172316      36.19401430
Pb      48.28990510      39.52902124      36.18472152
Pb      48.29462240       1.88259848      36.19322063
Pb      48.28809866      14.43878339      36.20617896
Pb      10.68969386      26.98177328      36.19029143
Pb      10.68192074      39.52902942      36.18839624
Pb      10.69651517       1.88014811      36.20033746
Pb      10.68072324      14.43514228      36.20255460
Pb      23.23435954      26.98325595      36.20435533
Pb      23.22640986      39.52898513      36.20184326
Pb      23.21591083       1.88395378      36.20181511
Pb      23.22073957      14.44305572      36.18928302
Pb      29.50823707      26.98786265      36.21230843
Pb      29.49328249      39.52741364      36.21512110
Pb      29.47861789       1.87883462      36.22027769
Pb      29.49201869      14.43155322      36.20956386
Pb      42.02429834      26.98608203      36.20693633
Pb      42.03237246      39.52602797      36.20819656
Pb      42.02058444       1.88772823      36.21154271
Pb      42.02645292      14.43008257      36.21519375
Pb       4.41987279      26.97888988      36.20528093
Pb       4.41886262      39.53846693      36.20315945
Pb       4.42781094       1.88810906      36.20792980
Pb       4.41015400      14.42455691      36.21433102
Pb      16.96883542      26.98247369      36.20702545
Pb      16.95885344      39.53483158      36.20632066
Pb      16.96956098       1.87391025      36.21421890
Pb      16.95709029      14.43373163      36.22441753
Pb      29.49172699      33.25774520      42.47757085
Pb      29.49704658      45.79314740      42.47863871
Pb      29.49459048       8.15482666      42.47636739
Pb      29.48877011      20.69793031      42.47084549
Pb      42.03635427      33.25470377      42.47221455
Pb      42.03033145      45.79202100      42.48453564
Pb      42.02566148       8.15195230      42.48410140
Pb      42.03867085      20.70007104      42.46900520
Pb       4.42476716      33.24738345      42.47035802
Pb       4.42488349      45.80519896      42.46914730
Pb       4.42345250       8.14331577      42.48108963
Pb       4.42529284      20.69661087      42.47937507
Pb      16.95958629      33.25196113      42.47251923
Pb      16.95439164      45.79338444      42.47023964
Pb      16.95300451       8.15269426      42.48597091
Pb      16.95432310      20.69904478      42.47471751
Pb      35.75997128      33.25335214      42.48068690
Pb      35.76953768      45.79389124      42.48889155
Pb      35.75916254       8.14671575      42.49148930
Pb      35.75655167      20.69508838      42.48203684
Pb      48.30057316      33.24376993      42.49302024
Pb      48.29299139      45.79546157      42.47759613
Pb      48.29184279       8.14894774      42.49729172
Pb      48.30119455      20.69774458      42.49368519
Pb      10.69177720      33.24821921      42.48163630
Pb      10.68623421      45.79286846      42.48394369
Pb      10.68267545       8.15107782      42.48492654
Pb      10.69163364      20.69898805      42.48715556
Pb      23.22694731      33.25632201      42.48770277
Pb      23.22647173      45.79921023      42.49311420
Pb      23.22123074       8.15024112      42.49129192
Pb      23.22120425      20.70243934      42.48322496
Pb      29.49830092      26.98874384      42.47587343
Pb      29.49534714      39.54484161      42.47706220
Pb      29.48701656       1.88125429      42.48291514
Pb      29.48634989      14.44284256      42.47341794
Pb      42.02504972      26.99541990      42.47960332
Pb      42.02943091      39.53346682      42.48168421
Pb      42.02266522       1.89394669      42.48094546
Pb      42.03975266      14.43494998      42.47243948
Pb       4.42806708      26.99009115      42.47637659
Pb       4.42042479      39.54358933      42.46819551
Pb       4.42173730       1.88898371      42.47652958
Pb       4.42536532      14.43178908      42.47441265
Pb      16.95964938      26.97834012      42.48456135
Pb      16.95822132      39.53972437      42.47206155
Pb      16.96057124       1.88770412      42.47549428
Pb      16.95431258      14.43608488      42.48205507
Pb      35.76416322      26.99125564      42.48656369
Pb      35.76647825      39.54074222      42.49075284
Pb      35.75398385       1.89814013      42.49161123
Pb      35.75953248      14.44006649      42.48271885
Pb      48.29977223      26.99090826      42.48844786
Pb      48.29457563      39.53441150      42.47987598
Pb      48.29811396       1.88532867      42.48628874
Pb      48.29509215      14.44657001      42.49041193
Pb      10.69191865      26.98028039      42.49277960
Pb      10.69246578      39.53506631      42.47779122
Pb      10.68724885       1.89095898      42.48503273
Pb      10.69077000      14.43990223      42.49623529
Pb      23.22652737      26.98497066      42.47964580
Pb      23.22736692      39.53828723      42.49020684
Pb      23.22550521       1.89465049      42.48345495
Pb      23.22360590      14.44331914      42.48542248
Pb      35.76303927      33.24777691      48.73732850
Pb      35.76498294      45.79490157      48.74707646
Pb      35.76017400       8.16326557      48.74364794
Pb      35.75610297      20.70560775      48.74670281
Pb      48.30119996      33.24721207      48.74180123
Pb      48.30465183      45.80019633      48.74105446
Pb      48.29159055       8.16076872      48.75642509
Pb      48.28387462      20.70151205      48.75208999
Pb      10.68495734      33.25553998      48.74292554
Pb      10.69330573      45.79562196      48.74606171
Pb      10.68471729       8.14889723      48.74487537
Pb      10.68033521      20.70493432      48.75023668
Pb      23.22345153      33.24771713      48.75006213
Pb      23.21730438      45.80502218      48.75519219
Pb      23.22317771       8.15819485      48.74979378
Pb      23.22269567      20.69939651      48.74114007
Pb      29.48748712      33.25446189      48.74469508
Pb      29.48913937      45.80542872      48.73843953
Pb      29.49206220       8.16022011      48.75181404
Pb      29.48754893      20.69901640      48.74219523
Pb      42.03752400      33.26024262      48.74792733
Pb      42.03147870      45.80557255      48.75634686
Pb      42.02641210       8.15706954      48.75589254
Pb      42.01759902      20.70849213      48.74831591
Pb       4.41974283      33.26239706      48.75556566
Pb       4.42414339      45.80454016      48.74422310
Pb       4.41714219       8.14961561      48.75721051
Pb       4.41583434      20.70043248      48.75136560
Pb      16.95592341      33.25305221      48.74766572
Pb      16.95443931      45.80213672      48.74927368
Pb      16.95678830       8.16106289      48.74619586
Pb      16.95376831      20.70292781      48.74332330
Pb      35.76086375      26.98964752      48.74390497
Pb      35.76885251      39.52923045      48.74121548
Pb      35.75090155       1.88637841      48.74138419
Pb      35.75534257      14.44121713      48.74550084
Pb      48.29082412      26.97848242      48.75779228
Pb      48.29871144      39.52960303      48.74846489
Pb      48.29373636       1.89523625      48.74897819
Pb      48.28705757      14.44580282      48.74955007
Pb      10.68793239      26.98689112      48.75214656
Pb      10.69110998      39.53926165      48.74623319
Pb      10.68615831       1.87732915      48.74563759
Pb      10.69183015      14.43004427      48.74704931
Pb      23.22410699      26.97900035      48.74354332
Pb      23.21731078      39.53163762      48.75136069
Pb      23.22064123       1.89599713      48.74608025
Pb      23.22513093      14.43085527      48.74197095
Pb      29.49360898      26.97866957      48.74512213
Pb      29.49218053      39.53266983      48.74048028
Pb      29.48459337       1.88803141      48.74533187
Pb      29.48941119      14.42706509      48.74138154
Pb      42.01763263      26.97958115      48.75605590
Pb      42.03382102      39.52735430      48.75154791
Pb      42.02754777       1.87653692      48.75193589
Pb      42.02959552      14.43548848      48.74758118
Pb       4.42529526      26.98293407      48.75080395
Pb       4.42309680      39.53033180      48.74953572
Pb       4.41376196       1.88061087      48.75286320
Pb       4.42258557      14.42180751      48.74247254
Pb      16.95577227      26.97679286      48.75586702
Pb      16.95309194      39.53088785      48.74861673
Pb      16.95206311       1.88733874      48.75386001
Pb      16.94915392      14.42764030      48.74900822
Pb      29.42245323      33.25967515      79.99959007
Pb      29.41666549      45.80416260      80.00139001
Pb      29.42015788       8.17071181      80.00862308
Pb      29.42381174      20.71582138      80.00029248
Pb      41.95409008      33.26550705      79.99356623
Pb      41.94586891      45.80299202      79.99722657
Pb      41.94683244       8.15663203      79.99794241
Pb      41.94952156      20.70751340      79.99798290
Pb       4.33441624      33.26517860      79.99586426
Pb       4.35126894      45.81726853      80.00391668
Pb       4.34356136       8.16768475      79.99858484
Pb       4.34522731      20.71246750      79.99759990
Pb      16.87406347      33.25400736      80.00000498
Pb      16.87126873      45.81672083      79.99940194
Pb      16.89042570       8.18062380      79.99774445
Pb      16.88135199      20.70913252      79.99805517
Pb      35.68746572      33.26704024      79.98952094
Pb      35.67835152      45.80980440      79.99126568
Pb      35.68194004       8.15998556      79.98504657
Pb      35.68899631      20.71267413      79.98925581
Pb      48.21699225      33.25904651      79.98923067
Pb      48.22301071      45.80634584      79.98575748
Pb      48.21652477       8.15813137      79.98610499
Pb      48.21333700      20.71147868      79.99303722
Pb      10.60762815      33.26325657      79.98472743
Pb      10.61201123      45.80997815      79.99241685
Pb      10.61899191       8.16460076      79.99080935
Pb      10.61409359      20.71260971      79.97653736
Pb      23.15124037      33.26530580      79.99302483
Pb      23.14228045      45.81324311      79.99434313
Pb      23.15548385       8.16759587      79.99307491
Pb      23.15570227      20.71067502      79.98909497
Pb      29.42349028      26.97302729      79.99906736
Pb      29.41363340      39.51595922      80.00604492
Pb      29.40850050       1.87644597      79.99247182
Pb      29.42218142      14.43481616      79.99946911
Pb      41.95549169      26.96929078      80.00113669
Pb      41.95206055      39.51940413      79.99876076
Pb      41.95087926       1.87545571      80.00129747
Pb      41.95286131      14.42522847      79.98992368
Pb       4.34143025      26.97298253      79.99726388
Pb       4.34398469      39.52764209      79.99605412
Pb       4.34702860       1.88131315      80.00244077
Pb       4.35147962      14.42237935      80.00203963
Pb      16.88163728      26.96135657      79.99909422
Pb      16.87583192      39.51119224      79.99035291
Pb      16.87034317       1.88289627      80.00918504
Pb      16.87918345      14.42828910      80.00087099
Pb      35.68502190      26.97002485      79.98292944
Pb      35.68554030      39.52885225      79.99047759
Pb      35.67952754       1.86582647      79.98354370
Pb      35.68083643      14.42741753      79.98954949
Pb      48.21216933      26.97455209      79.98523746
Pb      48.22240072      39.52214686      79.98603957
Pb      48.22145197       1.87250177      79.98921845
Pb      48.22119715      14.41857557      79.98662666
Pb      10.61019760      26.97507473      79.98437446
Pb      10.60994801      39.52903215      79.98073630
Pb      10.61492431       1.86999425      80.00243049
Pb      10.62461341      14.42120317      79.98886209
Pb      23.15047815      26.96399272      79.98341207
Pb      23.14728442      39.52317678      80.00046271
Pb      23.14072423       1.88074933      79.99430521
Pb      23.14189902      14.42321326      79.98524103
Pb      35.68690613      33.26362319      73.73032946
Pb      35.67688324      45.81376496      73.72907575
Pb      35.68070111       8.15720573      73.72748685
Pb      35.68493722      20.70630002      73.72770763
Pb      48.22440304      33.25964944      73.72872689
Pb      48.22247434      45.80735354      73.72650229
Pb      48.21779243       8.16222327      73.72595097
Pb      48.22470110      20.70250061      73.72654578
Pb      10.61660880      33.26063041      73.72468969
Pb      10.62364534      45.79976154      73.73344204
Pb      10.62165363       8.16306436      73.72578311
Pb      10.61275507      20.70968592      73.72110419
Pb      23.15372208      33.25186833      73.73196744
Pb      23.15767073      45.81074394      73.74132109
Pb      23.15349361       8.15396033      73.73130808
Pb      23.16085868      20.70494393      73.72982351
Pb      29.42410840      33.25427579      73.73385870
Pb      29.41324670      45.80719904      73.72493004
Pb      29.41863681       8.15545934      73.72688006
Pb      29.42740939      20.69889719      73.72345324
Pb      41.95294900      33.25686973      73.72588107
Pb      41.95498040      45.79702954      73.73314329
Pb      41.94832779       8.15300916      73.73206036
Pb      41.95070191      20.70452443      73.72320023
Pb       4.35746614      33.24755858      73.72418858
Pb       4.35720283      45.80299471      73.72618562
Pb       4.35009057       8.16611550      73.72665496
Pb       4.35005938      20.70523171      73.72414948
Pb      16.88458119      33.25166382      73.72950430
Pb      16.88871703      45.80564595      73.73051656
Pb      16.88605130       8.14761755      73.71660921
Pb      16.88132427      20.70293696      73.73113922
Pb      35.68753176      26.98298100      73.72602239
Pb      35.68714967      39.53755501      73.73348769
Pb      35.67119179       1.87407663      73.72947786
Pb      35.68172775      14.41768203      73.72605768
Pb      48.22754205      26.97055593      73.72928373
Pb      48.22074400      39.53268938      73.72389499
Pb      48.21886712       1.88051500      73.73180698
Pb      48.22076906      14.42157017      73.72868947
Pb      10.61551439      26.97871824      73.72224242
Pb      10.62752691      39.51629207      73.73107621
Pb      10.62086636       1.88536283      73.73768402
Pb      10.61863962      14.43012863      73.73302176
Pb      23.15829711      26.97424654      73.72607898
Pb      23.15044783      39.53024193      73.73574956
Pb      23.15582350       1.88353469      73.73932395
Pb      23.15596020      14.43018393      73.73311163
Pb      29.42219276      26.97785652      73.72786117
Pb      29.41889691      39.53342305      73.73866584
Pb      29.41093276       1.88207097      73.71791136
Pb      29.42014082      14.43041990      73.72131603
Pb      41.95645952      26.97905091      73.73443977
Pb      41.95303394      39.52724498      73.72788793
Pb      41.95122070       1.87689724      73.73263572
Pb      41.95196269      14.43392154      73.72005983
Pb       4.35512355      26.97863308      73.72278920
Pb       4.35437600      39.52724795      73.73124152
Pb       4.35495078       1.89575628      73.73543573
Pb       4.34717533      14.43028639      73.73385405
Pb      16.89136350      26.98676838      73.72273568
Pb      16.88600133      39.52789696      73.73115649
Pb      16.88956235       1.88432994      73.73119822
Pb      16.88671500      14.43119341      73.73059226
Pb      29.43814298      33.25762396      67.48759176
Pb      29.43980305      45.81122688      67.48328371
Pb      29.43134038       8.15782470      67.47404228
Pb      29.43661908      20.70298690      67.48214820
Pb      41.96113319      33.25490383      67.48593726
Pb      41.97044684      45.80755900      67.48041923
Pb      41.97541696       8.15785639      67.47964541
Pb      41.97530563      20.70499034      67.48397510
Pb       4.37016932      33.25374462      67.48198490
Pb       4.36569531      45.80689412      67.47960392
Pb       4.37330845       8.15572891      67.47915950
Pb       4.37676821      20.69987051      67.48659585
Pb      16.90452922      33.24714424      67.48436652
Pb      16.90127581      45.80699854      67.48472099
Pb      16.90114806       8.16325889      67.47825972
Pb      16.90463957      20.70245239      67.47811158
Pb      35.70413513      33.25068943      67.48433412
Pb      35.70304204      45.80501213      67.47761489
Pb      35.71353787       8.15399194      67.48281204
Pb      35.70384836      20.70523709      67.47353951
Pb      48.23369205      33.25829718      67.48201044
Pb      48.24173652      45.80936148      67.48426869
Pb      48.24164367       8.15647095      67.48261322
Pb      48.24166803      20.70364721      67.47908598
Pb      10.63540541      33.25504032      67.48430814
Pb      10.63234671      45.80777317      67.48775558
Pb      10.63630523       8.15817830      67.48331875
Pb      10.63396299      20.70333512      67.47396004
Pb      23.17507188      33.25053899      67.48562603
Pb      23.16633194      45.79991738      67.48775385
Pb      23.15810439       8.16439210      67.48045710
Pb      23.18031025      20.70824328      67.47424979
Pb      29.44070512      26.97635855      67.47648727
Pb      29.43336648      39.52821438      67.48940498
Pb      29.43419762       1.87827614      67.47431727
Pb      29.43426520      14.42906594      67.48320944
Pb      41.96922669      26.97352260      67.48875493
Pb      41.97356927      39.52698569      67.48498600
Pb      41.97118354       1.87734742      67.48429213
Pb      41.96627147      14.43302559      67.48457672
Pb       4.37029061      26.97864575      67.48641465
Pb       4.36734267      39.53067661      67.48241489
Pb       4.36924570       1.88127321      67.48237391
Pb       4.36982163      14.42263095      67.48598546
Pb      16.90625131      26.96896802      67.48788321
Pb      16.89778804      39.52942288      67.47971310
Pb      16.90036223       1.88453248      67.47716925
Pb      16.90937769      14.42423494      67.47934095
Pb      35.70340420      26.98579814      67.47399834
Pb      35.70582021      39.53443504      67.48491024
Pb      35.69327043       1.87959373      67.48430478
Pb      35.70202352      14.42393300      67.47803270
Pb      48.23481157      26.97422064      67.47535441
Pb      48.24292368      39.53318992      67.48867979
Pb      48.23985863       1.87434873      67.48577900
Pb      48.23222786      14.42724939      67.48855668
Pb      10.63825615      26.97180142      67.48276380
Pb      10.63867812      39.52689231      67.48361980
Pb      10.63258375       1.88041489      67.48432803
Pb      10.63420614      14.43176643      67.48604984
Pb      23.16940301      26.97676069      67.48258053
Pb      23.16203688      39.52529846      67.48453817
Pb      23.16976308       1.88175140      67.48353603
Pb      23.17702901      14.43418183      67.47845371
Pb      35.72310799      33.25285938      61.23538644
Pb      35.72395426      45.80324151      61.23956703
Pb      35.72275062       8.15931926      61.24047737
Pb      35.72838434      20.70258560      61.23559634
Pb      48.25656331      33.25512839      61.24132863
Pb      48.25609329      45.80777318      61.23808816
Pb      48.25681887       8.16213171      61.24823790
Pb      48.26697745      20.70618212      61.23706363
Pb      10.65088090      33.25664008      61.24238318
Pb      10.64929306      45.80417622      61.23943550
Pb      10.64824555       8.15696367      61.24020976
Pb      10.64937027      20.70754689      61.24250995
Pb      23.18654896      33.25477345      61.23846860
Pb      23.18905976      45.79943037      61.23176998
Pb      23.18772538       8.15645058      61.23010305
Pb      23.19072103      20.69778832      61.22902390
Pb      29.45672092      33.25665585      61.24503083
Pb      29.45171688      45.80446127      61.23856668
Pb      29.45105460       8.15083796      61.22150204
Pb      29.45654764      20.70949435      61.23418910
Pb      41.99140811      33.25562624      61.23630577
Pb      41.98806144      45.80249927      61.22823769
Pb      41.99193859       8.14962658      61.23851008
Pb      41.99428909      20.70406324      61.24894058
Pb       4.38173662      33.25278401      61.23921770
Pb       4.38313585      45.80205504      61.24084816
Pb       4.38049615       8.15827889      61.23863541
Pb       4.39378835      20.69845415      61.24025201
Pb      16.92213877      33.25218508      61.23770378
Pb      16.92035236      45.80337463      61.23749207
Pb      16.91765118       8.15680601      61.24488260
Pb      16.91704310      20.69869124      61.23831524
Pb      35.72111381      26.97342639      61.23919585
Pb      35.71861327      39.53103728      61.23241991
Pb      35.72303835       1.88428460      61.24041614
Pb      35.72092913      14.43131768      61.23761290
Pb      48.26070601      26.97876202      61.23924109
Pb      48.26033041      39.53359443      61.24543434
Pb      48.25831974       1.88544822      61.23707809
Pb      48.26138971      14.43440001      61.24278400
Pb      10.65133839      26.97769445      61.24575346
Pb      10.65321362      39.52744989      61.24032500
Pb      10.66026698       1.87204504      61.23041211
Pb      10.65291907      14.43106112      61.23204175
Pb      23.18861193      26.98428638      61.23224532
Pb      23.18405885      39.52890129      61.23972972
Pb      23.19008048       1.88077196      61.23101069
Pb      23.18586703      14.42493170      61.23859687
Pb      29.45560644      26.99055697      61.23749368
Pb      29.45293791      39.53460081      61.24585916
Pb      29.45147690       1.89000284      61.23092305
Pb      29.45272090      14.42414063      61.24215998
Pb      41.99982071      26.98560274      61.24302617
Pb      41.99872789      39.52995392      61.23173228
Pb      41.98441266       1.87456808      61.23348787
Pb      41.98520349      14.42636115      61.24132173
Pb       4.38273691      26.98124779      61.24628143
Pb       4.38874630      39.53106297      61.24212211
Pb       4.38901234       1.88703286      61.23583522
Pb       4.39031394      14.42768455      61.23706482
Pb      16.92222911      26.97480330      61.23701871
Pb      16.92391346      39.52692767      61.24203196
Pb      16.92272762       1.88241840      61.23055277
Pb      16.92006773      14.42864486      61.23248439
Pb      29.47458011      33.25214357      54.99175437
Pb      29.47803265      45.80361613      54.99051430
Pb      29.47459803       8.15297060      54.98644056
Pb      29.46940818      20.70425350      54.98844386
Pb      42.00516419      33.26395444      54.99191650
Pb      42.00825282      45.80280880      54.98836393
Pb      42.00975360       8.14853768      54.99258491
Pb      42.00037437      20.70377577      55.00163721
Pb       4.40765188      33.25303726      54.99350951
Pb       4.40703464      45.80303699      54.99432970
Pb       4.39417667       8.15172315      54.99678735
Pb       4.40424437      20.69876764      54.99842240
Pb      16.93338454      33.24659669      54.99372844
Pb      16.94548888      45.80414369      54.99076064
Pb      16.93430540       8.15797501      54.99549585
Pb      16.94120709      20.70412186      54.99612573
Pb      35.73880426      33.25920207      54.98414744
Pb      35.74270196      45.79614977      54.99023447
Pb      35.74429684       8.16170966      54.98283264
Pb      35.73648137      20.70843542      54.99847184
Pb      48.27882824      33.24808271      54.99727444
Pb      48.27688836      45.81117591      54.99234484
Pb      48.26958839       8.15960311      55.00321830
Pb      48.27512511      20.70076084      54.99453486
Pb      10.66940592      33.25861227      55.00070045
Pb      10.67355141      45.80290520      54.99929292
Pb      10.66679170       8.15180912      54.99863694
Pb      10.66991690      20.70702335      55.00307354
Pb      23.20149964      33.25263842      54.99241880
Pb      23.21160496      45.80263322      54.99019983
Pb      23.20612372       8.16135968      54.98934148
Pb      23.20732551      20.70908959      54.98617269
Pb      29.46255470      26.98307816      54.99670636
Pb      29.47541467      39.53747196      54.99465174
Pb      29.47811408       1.88604336      54.98214429
Pb      29.47392519      14.42995484      54.99135892
Pb      42.00640607      26.99225272      54.99366573
Pb      42.01031246      39.53525917      54.99112839
Pb      42.00973200       1.87678170      54.99053868
Pb      42.00346279      14.42922661      54.99980547
Pb       4.40770226      26.98399049      55.00000304
Pb       4.41265214      39.53050326      55.00021467
Pb       4.40016864       1.88982947      54.98812611
Pb       4.40905221      14.42633228      54.99392200
Pb      16.93986028      26.97940066      54.99366508
Pb      16.93230368      39.52644482      54.99398683
Pb      16.93683508       1.88742571      54.99516682
Pb      16.93625624      14.43768564      54.98809956
Pb      35.73180210      26.98458373      54.98822796
Pb      35.74028480      39.53136768      54.98690019
Pb      35.74167523       1.87911877      54.98837137
Pb      35.74385147      14.43672014      54.99992780
Pb      48.27294909      26.97071384      54.99870460
Pb      48.27686884      39.52549326      54.99794584
Pb      48.27163723       1.89132714      54.99715942
Pb      48.27428441      14.43420151      54.99802707
Pb      10.67919486      26.98643815      55.00380009
Pb      10.67176275      39.53120776      54.99983163
Pb      10.67128713       1.87506732      54.98732412
Pb      10.67593732      14.42699005      54.98871148
Pb      23.20327937      26.98393623      54.98763860
Pb      23.20702269      39.53425158      55.00149774
Pb      23.20718296       1.88110525      54.98179253
Pb      23.20220984      14.43765969      54.99018124
