# Supplementary material for: What Happens at Surfaces and Grain Boundaries of Halide Perovskites: Insights from Reactive Molecular Dynamics Simulations of CsPbI3
Source: ACS Appl Mater Interfaces. 2022 Aug 30;14(36):40841–50. doi: 10.1021/acsami.2c09239 (PMC9478958; doi:10.1021/acsami.2c09239)
Supplement: Supplementary file 2 — am2c09239_si_002.zip [file am2c09239_si_002.zip › supplementary-structures/perovskite-slabs/pristine-slabs-stability/O202_Orthorhombic_Both_Pb-poor_Pb-rich.xyz]

2880
Lattice="50.56291944 0.0 0.0 0.0 46.15152648 0.0 0.0 0.0 120.0" Properties=species:S:1:pos:R:3 pbc="T T T"
Cs       4.28141030       6.97689682      82.75926209
Cs       4.28141030      22.36073898      82.75926209
Cs       4.28141030      37.74458114      82.75926209
Cs      12.70856354       6.97689682      82.75926209
Cs      12.70856354      22.36073898      82.75926209
Cs      12.70856354      37.74458114      82.75926209
Cs      21.13571678       6.97689682      82.75926209
Cs      21.13571678      22.36073898      82.75926209
Cs      21.13571678      37.74458114      82.75926209
Cs      29.56287002       6.97689682      82.75926209
Cs      29.56287002      22.36073898      82.75926209
Cs      29.56287002      37.74458114      82.75926209
Cs      37.99002326       6.97689682      82.75926209
Cs      37.99002326      22.36073898      82.75926209
Cs      37.99002326      37.74458114      82.75926209
Cs      46.41717650       6.97689682      82.75926209
Cs      46.41717650      22.36073898      82.75926209
Cs      46.41717650      37.74458114      82.75926209
Cs       4.77777949       2.76372528      87.58707830
Cs       4.77777949      18.14756744      87.58707830
Cs       4.77777949      33.53140960      87.58707830
Cs      13.20493273       2.76372528      87.58707830
Cs      13.20493273      18.14756744      87.58707830
Cs      13.20493273      33.53140960      87.58707830
Cs      21.63208597       2.76372528      87.58707830
Cs      21.63208597      18.14756744      87.58707830
Cs      21.63208597      33.53140960      87.58707830
Cs      30.05923921       2.76372528      87.58707830
Cs      30.05923921      18.14756744      87.58707830
Cs      30.05923921      33.53140960      87.58707830
Cs      38.48639245       2.76372528      87.58707830
Cs      38.48639245      18.14756744      87.58707830
Cs      38.48639245      33.53140960      87.58707830
Cs      46.91354569       2.76372528      87.58707830
Cs      46.91354569      18.14756744      87.58707830
Cs      46.91354569      33.53140960      87.58707830
Cs       8.49498692       0.13490283      83.93879276
Cs       8.49498692      15.51874499      83.93879276
Cs       8.49498692      30.90258715      83.93879276
Cs      16.92214016       0.13490283      83.93879276
Cs      16.92214016      15.51874499      83.93879276
Cs      16.92214016      30.90258715      83.93879276
Cs      25.34929340       0.13490283      83.93879276
Cs      25.34929340      15.51874499      83.93879276
Cs      25.34929340      30.90258715      83.93879276
Cs      33.77644664       0.13490283      83.93879276
Cs      33.77644664      15.51874499      83.93879276
Cs      33.77644664      30.90258715      83.93879276
Cs      42.20359988       0.13490283      83.93879276
Cs      42.20359988      15.51874499      83.93879276
Cs      42.20359988      30.90258715      83.93879276
Cs      50.63075312       0.13490283      83.93879276
Cs      50.63075312      15.51874499      83.93879276
Cs      50.63075312      30.90258715      83.93879276
Cs       0.56420283       9.60571927      86.40754763
Cs       0.56420283      24.98956143      86.40754763
Cs       0.56420283      40.37340359      86.40754763
Cs       8.99135607       9.60571927      86.40754763
Cs       8.99135607      24.98956143      86.40754763
Cs       8.99135607      40.37340359      86.40754763
Cs      17.41850931       9.60571927      86.40754763
Cs      17.41850931      24.98956143      86.40754763
Cs      17.41850931      40.37340359      86.40754763
Cs      25.84566255       9.60571927      86.40754763
Cs      25.84566255      24.98956143      86.40754763
Cs      25.84566255      40.37340359      86.40754763
Cs      34.27281579       9.60571927      86.40754763
Cs      34.27281579      24.98956143      86.40754763
Cs      34.27281579      40.37340359      86.40754763
Cs      42.69996903       9.60571927      86.40754763
Cs      42.69996903      24.98956143      86.40754763
Cs      42.69996903      40.37340359      86.40754763
Cs       4.28141030       1.71925192      75.46269102
Cs       4.28141030      17.10309408      75.46269102
Cs       4.28141030      32.48693624      75.46269102
Cs      12.70856354       1.71925192      75.46269102
Cs      12.70856354      17.10309408      75.46269102
Cs      12.70856354      32.48693624      75.46269102
Cs      21.13571678       1.71925192      75.46269102
Cs      21.13571678      17.10309408      75.46269102
Cs      21.13571678      32.48693624      75.46269102
Cs      29.56287002       1.71925192      75.46269102
Cs      29.56287002      17.10309408      75.46269102
Cs      29.56287002      32.48693624      75.46269102
Cs      37.99002326       1.71925192      75.46269102
Cs      37.99002326      17.10309408      75.46269102
Cs      37.99002326      32.48693624      75.46269102
Cs      46.41717650       1.71925192      75.46269102
Cs      46.41717650      17.10309408      75.46269102
Cs      46.41717650      32.48693624      75.46269102
Cs       4.77777949      12.88992254      80.29050723
Cs       4.77777949      28.27376470      80.29050723
Cs       4.77777949      43.65760686      80.29050723
Cs      13.20493273      12.88992254      80.29050723
Cs      13.20493273      28.27376470      80.29050723
Cs      13.20493273      43.65760686      80.29050723
Cs      21.63208597      12.88992254      80.29050723
Cs      21.63208597      28.27376470      80.29050723
Cs      21.63208597      43.65760686      80.29050723
Cs      30.05923921      12.88992254      80.29050723
Cs      30.05923921      28.27376470      80.29050723
Cs      30.05923921      43.65760686      80.29050723
Cs      38.48639245      12.88992254      80.29050723
Cs      38.48639245      28.27376470      80.29050723
Cs      38.48639245      43.65760686      80.29050723
Cs      46.91354569      12.88992254      80.29050723
Cs      46.91354569      28.27376470      80.29050723
Cs      46.91354569      43.65760686      80.29050723
Cs       8.49498692      10.26110009      76.64222169
Cs       8.49498692      25.64494225      76.64222169
Cs       8.49498692      41.02878441      76.64222169
Cs      16.92214016      10.26110009      76.64222169
Cs      16.92214016      25.64494225      76.64222169
Cs      16.92214016      41.02878441      76.64222169
Cs      25.34929340      10.26110009      76.64222169
Cs      25.34929340      25.64494225      76.64222169
Cs      25.34929340      41.02878441      76.64222169
Cs      33.77644664      10.26110009      76.64222169
Cs      33.77644664      25.64494225      76.64222169
Cs      33.77644664      41.02878441      76.64222169
Cs      42.20359988      10.26110009      76.64222169
Cs      42.20359988      25.64494225      76.64222169
Cs      42.20359988      41.02878441      76.64222169
Cs      50.63075312      10.26110009      76.64222169
Cs      50.63075312      25.64494225      76.64222169
Cs      50.63075312      41.02878441      76.64222169
Cs       0.56420283       4.34807437      79.11097656
Cs       0.56420283      19.73191653      79.11097656
Cs       0.56420283      35.11575869      79.11097656
Cs       8.99135607       4.34807437      79.11097656
Cs       8.99135607      19.73191653      79.11097656
Cs       8.99135607      35.11575869      79.11097656
Cs      17.41850931       4.34807437      79.11097656
Cs      17.41850931      19.73191653      79.11097656
Cs      17.41850931      35.11575869      79.11097656
Cs      25.84566255       4.34807437      79.11097656
Cs      25.84566255      19.73191653      79.11097656
Cs      25.84566255      35.11575869      79.11097656
Cs      34.27281579       4.34807437      79.11097656
Cs      34.27281579      19.73191653      79.11097656
Cs      34.27281579      35.11575869      79.11097656
Cs      42.69996903       4.34807437      79.11097656
Cs      42.69996903      19.73191653      79.11097656
Cs      42.69996903      35.11575869      79.11097656
Cs       4.28141030      11.84544918      68.16611995
Cs       4.28141030      27.22929134      68.16611995
Cs       4.28141030      42.61313350      68.16611995
Cs      12.70856354      11.84544918      68.16611995
Cs      12.70856354      27.22929134      68.16611995
Cs      12.70856354      42.61313350      68.16611995
Cs      21.13571678      11.84544918      68.16611995
Cs      21.13571678      27.22929134      68.16611995
Cs      21.13571678      42.61313350      68.16611995
Cs      29.56287002      11.84544918      68.16611995
Cs      29.56287002      27.22929134      68.16611995
Cs      29.56287002      42.61313350      68.16611995
Cs      37.99002326      11.84544918      68.16611995
Cs      37.99002326      27.22929134      68.16611995
Cs      37.99002326      42.61313350      68.16611995
Cs      46.41717650      11.84544918      68.16611995
Cs      46.41717650      27.22929134      68.16611995
Cs      46.41717650      42.61313350      68.16611995
Cs       4.77777949       7.63227764      72.99393616
Cs       4.77777949      23.01611980      72.99393616
Cs       4.77777949      38.39996196      72.99393616
Cs      13.20493273       7.63227764      72.99393616
Cs      13.20493273      23.01611980      72.99393616
Cs      13.20493273      38.39996196      72.99393616
Cs      21.63208597       7.63227764      72.99393616
Cs      21.63208597      23.01611980      72.99393616
Cs      21.63208597      38.39996196      72.99393616
Cs      30.05923921       7.63227764      72.99393616
Cs      30.05923921      23.01611980      72.99393616
Cs      30.05923921      38.39996196      72.99393616
Cs      38.48639245       7.63227764      72.99393616
Cs      38.48639245      23.01611980      72.99393616
Cs      38.48639245      38.39996196      72.99393616
Cs      46.91354569       7.63227764      72.99393616
Cs      46.91354569      23.01611980      72.99393616
Cs      46.91354569      38.39996196      72.99393616
Cs       8.49498692       5.00345519      69.34565062
Cs       8.49498692      20.38729735      69.34565062
Cs       8.49498692      35.77113951      69.34565062
Cs      16.92214016       5.00345519      69.34565062
Cs      16.92214016      20.38729735      69.34565062
Cs      16.92214016      35.77113951      69.34565062
Cs      25.34929340       5.00345519      69.34565062
Cs      25.34929340      20.38729735      69.34565062
Cs      25.34929340      35.77113951      69.34565062
Cs      33.77644664       5.00345519      69.34565062
Cs      33.77644664      20.38729735      69.34565062
Cs      33.77644664      35.77113951      69.34565062
Cs      42.20359988       5.00345519      69.34565062
Cs      42.20359988      20.38729735      69.34565062
Cs      42.20359988      35.77113951      69.34565062
Cs      50.63075312       5.00345519      69.34565062
Cs      50.63075312      20.38729735      69.34565062
Cs      50.63075312      35.77113951      69.34565062
Cs       0.56420283      14.47427163      71.81440549
Cs       0.56420283      29.85811379      71.81440549
Cs       0.56420283      45.24195595      71.81440549
Cs       8.99135607      14.47427163      71.81440549
Cs       8.99135607      29.85811379      71.81440549
Cs       8.99135607      45.24195595      71.81440549
Cs      17.41850931      14.47427163      71.81440549
Cs      17.41850931      29.85811379      71.81440549
Cs      17.41850931      45.24195595      71.81440549
Cs      25.84566255      14.47427163      71.81440549
Cs      25.84566255      29.85811379      71.81440549
Cs      25.84566255      45.24195595      71.81440549
Cs      34.27281579      14.47427163      71.81440549
Cs      34.27281579      29.85811379      71.81440549
Cs      34.27281579      45.24195595      71.81440549
Cs      42.69996903      14.47427163      71.81440549
Cs      42.69996903      29.85811379      71.81440549
Cs      42.69996903      45.24195595      71.81440549
Cs       4.28141030       6.58780428      60.86954888
Cs       4.28141030      21.97164644      60.86954888
Cs       4.28141030      37.35548860      60.86954888
Cs      12.70856354       6.58780428      60.86954888
Cs      12.70856354      21.97164644      60.86954888
Cs      12.70856354      37.35548860      60.86954888
Cs      21.13571678       6.58780428      60.86954888
Cs      21.13571678      21.97164644      60.86954888
Cs      21.13571678      37.35548860      60.86954888
Cs      29.56287002       6.58780428      60.86954888
Cs      29.56287002      21.97164644      60.86954888
Cs      29.56287002      37.35548860      60.86954888
Cs      37.99002326       6.58780428      60.86954888
Cs      37.99002326      21.97164644      60.86954888
Cs      37.99002326      37.35548860      60.86954888
Cs      46.41717650       6.58780428      60.86954888
Cs      46.41717650      21.97164644      60.86954888
Cs      46.41717650      37.35548860      60.86954888
Cs       4.77777949       2.37463274      65.69736509
Cs       4.77777949      17.75847490      65.69736509
Cs       4.77777949      33.14231706      65.69736509
Cs      13.20493273       2.37463274      65.69736509
Cs      13.20493273      17.75847490      65.69736509
Cs      13.20493273      33.14231706      65.69736509
Cs      21.63208597       2.37463274      65.69736509
Cs      21.63208597      17.75847490      65.69736509
Cs      21.63208597      33.14231706      65.69736509
Cs      30.05923921       2.37463274      65.69736509
Cs      30.05923921      17.75847490      65.69736509
Cs      30.05923921      33.14231706      65.69736509
Cs      38.48639245       2.37463274      65.69736509
Cs      38.48639245      17.75847490      65.69736509
Cs      38.48639245      33.14231706      65.69736509
Cs      46.91354569       2.37463274      65.69736509
Cs      46.91354569      17.75847490      65.69736509
Cs      46.91354569      33.14231706      65.69736509
Cs       8.49498692      15.12965244      62.04907955
Cs       8.49498692      30.51349460      62.04907955
Cs       8.49498692      45.89733676      62.04907955
Cs      16.92214016      15.12965244      62.04907955
Cs      16.92214016      30.51349460      62.04907955
Cs      16.92214016      45.89733676      62.04907955
Cs      25.34929340      15.12965244      62.04907955
Cs      25.34929340      30.51349460      62.04907955
Cs      25.34929340      45.89733676      62.04907955
Cs      33.77644664      15.12965244      62.04907955
Cs      33.77644664      30.51349460      62.04907955
Cs      33.77644664      45.89733676      62.04907955
Cs      42.20359988      15.12965244      62.04907955
Cs      42.20359988      30.51349460      62.04907955
Cs      42.20359988      45.89733676      62.04907955
Cs      50.63075312      15.12965244      62.04907955
Cs      50.63075312      30.51349460      62.04907955
Cs      50.63075312      45.89733676      62.04907955
Cs       0.56420283       9.21662673      64.51783442
Cs       0.56420283      24.60046889      64.51783442
Cs       0.56420283      39.98431105      64.51783442
Cs       8.99135607       9.21662673      64.51783442
Cs       8.99135607      24.60046889      64.51783442
Cs       8.99135607      39.98431105      64.51783442
Cs      17.41850931       9.21662673      64.51783442
Cs      17.41850931      24.60046889      64.51783442
Cs      17.41850931      39.98431105      64.51783442
Cs      25.84566255       9.21662673      64.51783442
Cs      25.84566255      24.60046889      64.51783442
Cs      25.84566255      39.98431105      64.51783442
Cs      34.27281579       9.21662673      64.51783442
Cs      34.27281579      24.60046889      64.51783442
Cs      34.27281579      39.98431105      64.51783442
Cs      42.69996903       9.21662673      64.51783442
Cs      42.69996903      24.60046889      64.51783442
Cs      42.69996903      39.98431105      64.51783442
Cs       4.28141030       1.33015938      53.57297781
Cs       4.28141030      16.71400154      53.57297781
Cs       4.28141030      32.09784370      53.57297781
Cs      12.70856354       1.33015938      53.57297781
Cs      12.70856354      16.71400154      53.57297781
Cs      12.70856354      32.09784370      53.57297781
Cs      21.13571678       1.33015938      53.57297781
Cs      21.13571678      16.71400154      53.57297781
Cs      21.13571678      32.09784370      53.57297781
Cs      29.56287002       1.33015938      53.57297781
Cs      29.56287002      16.71400154      53.57297781
Cs      29.56287002      32.09784370      53.57297781
Cs      37.99002326       1.33015938      53.57297781
Cs      37.99002326      16.71400154      53.57297781
Cs      37.99002326      32.09784370      53.57297781
Cs      46.41717650       1.33015938      53.57297781
Cs      46.41717650      16.71400154      53.57297781
Cs      46.41717650      32.09784370      53.57297781
Cs       4.77777949      12.50082999      58.40079402
Cs       4.77777949      27.88467215      58.40079402
Cs       4.77777949      43.26851431      58.40079402
Cs      13.20493273      12.50082999      58.40079402
Cs      13.20493273      27.88467215      58.40079402
Cs      13.20493273      43.26851431      58.40079402
Cs      21.63208597      12.50082999      58.40079402
Cs      21.63208597      27.88467215      58.40079402
Cs      21.63208597      43.26851431      58.40079402
Cs      30.05923921      12.50082999      58.40079402
Cs      30.05923921      27.88467215      58.40079402
Cs      30.05923921      43.26851431      58.40079402
Cs      38.48639245      12.50082999      58.40079402
Cs      38.48639245      27.88467215      58.40079402
Cs      38.48639245      43.26851431      58.40079402
Cs      46.91354569      12.50082999      58.40079402
Cs      46.91354569      27.88467215      58.40079402
Cs      46.91354569      43.26851431      58.40079402
Cs       8.49498692       9.87200754      54.75250848
Cs       8.49498692      25.25584970      54.75250848
Cs       8.49498692      40.63969186      54.75250848
Cs      16.92214016       9.87200754      54.75250848
Cs      16.92214016      25.25584970      54.75250848
Cs      16.92214016      40.63969186      54.75250848
Cs      25.34929340       9.87200754      54.75250848
Cs      25.34929340      25.25584970      54.75250848
Cs      25.34929340      40.63969186      54.75250848
Cs      33.77644664       9.87200754      54.75250848
Cs      33.77644664      25.25584970      54.75250848
Cs      33.77644664      40.63969186      54.75250848
Cs      42.20359988       9.87200754      54.75250848
Cs      42.20359988      25.25584970      54.75250848
Cs      42.20359988      40.63969186      54.75250848
Cs      50.63075312       9.87200754      54.75250848
Cs      50.63075312      25.25584970      54.75250848
Cs      50.63075312      40.63969186      54.75250848
Cs       0.56420283       3.95898183      57.22126335
Cs       0.56420283      19.34282399      57.22126335
Cs       0.56420283      34.72666615      57.22126335
Cs       8.99135607       3.95898183      57.22126335
Cs       8.99135607      19.34282399      57.22126335
Cs       8.99135607      34.72666615      57.22126335
Cs      17.41850931       3.95898183      57.22126335
Cs      17.41850931      19.34282399      57.22126335
Cs      17.41850931      34.72666615      57.22126335
Cs      25.84566255       3.95898183      57.22126335
Cs      25.84566255      19.34282399      57.22126335
Cs      25.84566255      34.72666615      57.22126335
Cs      34.27281579       3.95898183      57.22126335
Cs      34.27281579      19.34282399      57.22126335
Cs      34.27281579      34.72666615      57.22126335
Cs      42.69996903       3.95898183      57.22126335
Cs      42.69996903      19.34282399      57.22126335
Cs      42.69996903      34.72666615      57.22126335
Cs       4.28141030      11.45635663      46.27640674
Cs       4.28141030      26.84019879      46.27640674
Cs       4.28141030      42.22404095      46.27640674
Cs      12.70856354      11.45635663      46.27640674
Cs      12.70856354      26.84019879      46.27640674
Cs      12.70856354      42.22404095      46.27640674
Cs      21.13571678      11.45635663      46.27640674
Cs      21.13571678      26.84019879      46.27640674
Cs      21.13571678      42.22404095      46.27640674
Cs      29.56287002      11.45635663      46.27640674
Cs      29.56287002      26.84019879      46.27640674
Cs      29.56287002      42.22404095      46.27640674
Cs      37.99002326      11.45635663      46.27640674
Cs      37.99002326      26.84019879      46.27640674
Cs      37.99002326      42.22404095      46.27640674
Cs      46.41717650      11.45635663      46.27640674
Cs      46.41717650      26.84019879      46.27640674
Cs      46.41717650      42.22404095      46.27640674
Cs       4.77777949       7.24318509      51.10422295
Cs       4.77777949      22.62702725      51.10422295
Cs       4.77777949      38.01086941      51.10422295
Cs      13.20493273       7.24318509      51.10422295
Cs      13.20493273      22.62702725      51.10422295
Cs      13.20493273      38.01086941      51.10422295
Cs      21.63208597       7.24318509      51.10422295
Cs      21.63208597      22.62702725      51.10422295
Cs      21.63208597      38.01086941      51.10422295
Cs      30.05923921       7.24318509      51.10422295
Cs      30.05923921      22.62702725      51.10422295
Cs      30.05923921      38.01086941      51.10422295
Cs      38.48639245       7.24318509      51.10422295
Cs      38.48639245      22.62702725      51.10422295
Cs      38.48639245      38.01086941      51.10422295
Cs      46.91354569       7.24318509      51.10422295
Cs      46.91354569      22.62702725      51.10422295
Cs      46.91354569      38.01086941      51.10422295
Cs       8.49498692       4.61436264      47.45593741
Cs       8.49498692      19.99820480      47.45593741
Cs       8.49498692      35.38204696      47.45593741
Cs      16.92214016       4.61436264      47.45593741
Cs      16.92214016      19.99820480      47.45593741
Cs      16.92214016      35.38204696      47.45593741
Cs      25.34929340       4.61436264      47.45593741
Cs      25.34929340      19.99820480      47.45593741
Cs      25.34929340      35.38204696      47.45593741
Cs      33.77644664       4.61436264      47.45593741
Cs      33.77644664      19.99820480      47.45593741
Cs      33.77644664      35.38204696      47.45593741
Cs      42.20359988       4.61436264      47.45593741
Cs      42.20359988      19.99820480      47.45593741
Cs      42.20359988      35.38204696      47.45593741
Cs      50.63075312       4.61436264      47.45593741
Cs      50.63075312      19.99820480      47.45593741
Cs      50.63075312      35.38204696      47.45593741
Cs       0.56420283      14.08517908      49.92469228
Cs       0.56420283      29.46902124      49.92469228
Cs       0.56420283      44.85286340      49.92469228
Cs       8.99135607      14.08517908      49.92469228
Cs       8.99135607      29.46902124      49.92469228
Cs       8.99135607      44.85286340      49.92469228
Cs      17.41850931      14.08517908      49.92469228
Cs      17.41850931      29.46902124      49.92469228
Cs      17.41850931      44.85286340      49.92469228
Cs      25.84566255      14.08517908      49.92469228
Cs      25.84566255      29.46902124      49.92469228
Cs      25.84566255      44.85286340      49.92469228
Cs      34.27281579      14.08517908      49.92469228
Cs      34.27281579      29.46902124      49.92469228
Cs      34.27281579      44.85286340      49.92469228
Cs      42.69996903      14.08517908      49.92469228
Cs      42.69996903      29.46902124      49.92469228
Cs      42.69996903      44.85286340      49.92469228
Cs       4.28141030       6.19871173      38.97983568
Cs       4.28141030      21.58255389      38.97983568
Cs       4.28141030      36.96639605      38.97983568
Cs      12.70856354       6.19871173      38.97983568
Cs      12.70856354      21.58255389      38.97983568
Cs      12.70856354      36.96639605      38.97983568
Cs      21.13571678       6.19871173      38.97983568
Cs      21.13571678      21.58255389      38.97983568
Cs      21.13571678      36.96639605      38.97983568
Cs      29.56287002       6.19871173      38.97983568
Cs      29.56287002      21.58255389      38.97983568
Cs      29.56287002      36.96639605      38.97983568
Cs      37.99002326       6.19871173      38.97983568
Cs      37.99002326      21.58255389      38.97983568
Cs      37.99002326      36.96639605      38.97983568
Cs      46.41717650       6.19871173      38.97983568
Cs      46.41717650      21.58255389      38.97983568
Cs      46.41717650      36.96639605      38.97983568
Cs       4.77777949       1.98554019      43.80765188
Cs       4.77777949      17.36938235      43.80765188
Cs       4.77777949      32.75322451      43.80765188
Cs      13.20493273       1.98554019      43.80765188
Cs      13.20493273      17.36938235      43.80765188
Cs      13.20493273      32.75322451      43.80765188
Cs      21.63208597       1.98554019      43.80765188
Cs      21.63208597      17.36938235      43.80765188
Cs      21.63208597      32.75322451      43.80765188
Cs      30.05923921       1.98554019      43.80765188
Cs      30.05923921      17.36938235      43.80765188
Cs      30.05923921      32.75322451      43.80765188
Cs      38.48639245       1.98554019      43.80765188
Cs      38.48639245      17.36938235      43.80765188
Cs      38.48639245      32.75322451      43.80765188
Cs      46.91354569       1.98554019      43.80765188
Cs      46.91354569      17.36938235      43.80765188
Cs      46.91354569      32.75322451      43.80765188
Cs       8.49498692      14.74055990      40.15936634
Cs       8.49498692      30.12440206      40.15936634
Cs       8.49498692      45.50824422      40.15936634
Cs      16.92214016      14.74055990      40.15936634
Cs      16.92214016      30.12440206      40.15936634
Cs      16.92214016      45.50824422      40.15936634
Cs      25.34929340      14.74055990      40.15936634
Cs      25.34929340      30.12440206      40.15936634
Cs      25.34929340      45.50824422      40.15936634
Cs      33.77644664      14.74055990      40.15936634
Cs      33.77644664      30.12440206      40.15936634
Cs      33.77644664      45.50824422      40.15936634
Cs      42.20359988      14.74055990      40.15936634
Cs      42.20359988      30.12440206      40.15936634
Cs      42.20359988      45.50824422      40.15936634
Cs      50.63075312      14.74055990      40.15936634
Cs      50.63075312      30.12440206      40.15936634
Cs      50.63075312      45.50824422      40.15936634
Cs       0.56420283       8.82753418      42.62812121
Cs       0.56420283      24.21137634      42.62812121
Cs       0.56420283      39.59521850      42.62812121
Cs       8.99135607       8.82753418      42.62812121
Cs       8.99135607      24.21137634      42.62812121
Cs       8.99135607      39.59521850      42.62812121
Cs      17.41850931       8.82753418      42.62812121
Cs      17.41850931      24.21137634      42.62812121
Cs      17.41850931      39.59521850      42.62812121
Cs      25.84566255       8.82753418      42.62812121
Cs      25.84566255      24.21137634      42.62812121
Cs      25.84566255      39.59521850      42.62812121
Cs      34.27281579       8.82753418      42.62812121
Cs      34.27281579      24.21137634      42.62812121
Cs      34.27281579      39.59521850      42.62812121
Cs      42.69996903       8.82753418      42.62812121
Cs      42.69996903      24.21137634      42.62812121
Cs      42.69996903      39.59521850      42.62812121
Cs       4.28141030       0.94106683      31.68326461
Cs       4.28141030      16.32490899      31.68326461
Cs       4.28141030      31.70875115      31.68326461
Cs      12.70856354       0.94106683      31.68326461
Cs      12.70856354      16.32490899      31.68326461
Cs      12.70856354      31.70875115      31.68326461
Cs      21.13571678       0.94106683      31.68326461
Cs      21.13571678      16.32490899      31.68326461
Cs      21.13571678      31.70875115      31.68326461
Cs      29.56287002       0.94106683      31.68326461
Cs      29.56287002      16.32490899      31.68326461
Cs      29.56287002      31.70875115      31.68326461
Cs      37.99002326       0.94106683      31.68326461
Cs      37.99002326      16.32490899      31.68326461
Cs      37.99002326      31.70875115      31.68326461
Cs      46.41717650       0.94106683      31.68326461
Cs      46.41717650      16.32490899      31.68326461
Cs      46.41717650      31.70875115      31.68326461
Cs       4.77777949      12.11173745      36.51108081
Cs       4.77777949      27.49557961      36.51108081
Cs       4.77777949      42.87942177      36.51108081
Cs      13.20493273      12.11173745      36.51108081
Cs      13.20493273      27.49557961      36.51108081
Cs      13.20493273      42.87942177      36.51108081
Cs      21.63208597      12.11173745      36.51108081
Cs      21.63208597      27.49557961      36.51108081
Cs      21.63208597      42.87942177      36.51108081
Cs      30.05923921      12.11173745      36.51108081
Cs      30.05923921      27.49557961      36.51108081
Cs      30.05923921      42.87942177      36.51108081
Cs      38.48639245      12.11173745      36.51108081
Cs      38.48639245      27.49557961      36.51108081
Cs      38.48639245      42.87942177      36.51108081
Cs      46.91354569      12.11173745      36.51108081
Cs      46.91354569      27.49557961      36.51108081
Cs      46.91354569      42.87942177      36.51108081
Cs       8.49498692       9.48291500      32.86279528
Cs       8.49498692      24.86675716      32.86279528
Cs       8.49498692      40.25059932      32.86279528
Cs      16.92214016       9.48291500      32.86279528
Cs      16.92214016      24.86675716      32.86279528
Cs      16.92214016      40.25059932      32.86279528
Cs      25.34929340       9.48291500      32.86279528
Cs      25.34929340      24.86675716      32.86279528
Cs      25.34929340      40.25059932      32.86279528
Cs      33.77644664       9.48291500      32.86279528
Cs      33.77644664      24.86675716      32.86279528
Cs      33.77644664      40.25059932      32.86279528
Cs      42.20359988       9.48291500      32.86279528
Cs      42.20359988      24.86675716      32.86279528
Cs      42.20359988      40.25059932      32.86279528
Cs      50.63075312       9.48291500      32.86279528
Cs      50.63075312      24.86675716      32.86279528
Cs      50.63075312      40.25059932      32.86279528
Cs       0.56420283       3.56988928      35.33155014
Cs       0.56420283      18.95373144      35.33155014
Cs       0.56420283      34.33757360      35.33155014
Cs       8.99135607       3.56988928      35.33155014
Cs       8.99135607      18.95373144      35.33155014
Cs       8.99135607      34.33757360      35.33155014
Cs      17.41850931       3.56988928      35.33155014
Cs      17.41850931      18.95373144      35.33155014
Cs      17.41850931      34.33757360      35.33155014
Cs      25.84566255       3.56988928      35.33155014
Cs      25.84566255      18.95373144      35.33155014
Cs      25.84566255      34.33757360      35.33155014
Cs      34.27281579       3.56988928      35.33155014
Cs      34.27281579      18.95373144      35.33155014
Cs      34.27281579      34.33757360      35.33155014
Cs      42.69996903       3.56988928      35.33155014
Cs      42.69996903      18.95373144      35.33155014
Cs      42.69996903      34.33757360      35.33155014
I        7.17869338      30.81553379      36.62776775
I       15.60584662       0.04784947      36.62776775
I       15.60584662      15.43169163      36.62776775
I       15.60584662      30.81553379      36.62776775
I       24.03299986       0.04784947      36.62776775
I       24.03299986      15.43169163      36.62776775
I       24.03299986      30.81553379      36.62776775
I       32.46015310       0.04784947      36.62776775
I       32.46015310      15.43169163      36.62776775
I       32.46015310      30.81553379      36.62776775
I       40.88730634       0.04784947      36.62776775
I       40.88730634      15.43169163      36.62776775
I       40.88730634      30.81553379      36.62776775
I       49.31445958       0.04784947      36.62776775
I       49.31445958      15.43169163      36.62776775
I       49.31445958      30.81553379      36.62776775
I        2.96511676       4.50987173      32.14530712
I        2.96511676      19.89371389      32.14530712
I        2.96511676      35.27755605      32.14530712
I       11.39227000       4.50987173      32.14530712
I       11.39227000      19.89371389      32.14530712
I       11.39227000      35.27755605      32.14530712
I       19.81942324       4.50987173      32.14530712
I       19.81942324      19.89371389      32.14530712
I       19.81942324      35.27755605      32.14530712
I       28.24657648       4.50987173      32.14530712
I       28.24657648      19.89371389      32.14530712
I       28.24657648      35.27755605      32.14530712
I       36.67372972       4.50987173      32.14530712
I       36.67372972      19.89371389      32.14530712
I       36.67372972      35.27755605      32.14530712
I       45.10088296       4.50987173      32.14530712
I       45.10088296      19.89371389      32.14530712
I       45.10088296      35.27755605      32.14530712
I        6.09407287       8.54293270      36.04903852
I        6.09407287      23.92677486      36.04903852
I        6.09407287      39.31061702      36.04903852
I       14.52122611       8.54293270      36.04903852
I       14.52122611      23.92677486      36.04903852
I       14.52122611      39.31061702      36.04903852
I       22.94837935       8.54293270      36.04903852
I       22.94837935      23.92677486      36.04903852
I       22.94837935      39.31061702      36.04903852
I       31.37553259       8.54293270      36.04903852
I       31.37553259      23.92677486      36.04903852
I       31.37553259      39.31061702      36.04903852
I       39.80268583       8.54293270      36.04903852
I       39.80268583      23.92677486      36.04903852
I       39.80268583      39.31061702      36.04903852
I       48.22983907       8.54293270      36.04903852
I       48.22983907      23.92677486      36.04903852
I       48.22983907      39.31061702      36.04903852
I        7.17869338       5.91411009      32.40075276
I        7.17869338      21.29795225      32.40075276
I        7.17869338      36.68179441      32.40075276
I       15.60584662       5.91411009      32.40075276
I       15.60584662      21.29795225      32.40075276
I       15.60584662      36.68179441      32.40075276
I       24.03299986       5.91411009      32.40075276
I       24.03299986      21.29795225      32.40075276
I       24.03299986      36.68179441      32.40075276
I       32.46015310       5.91411009      32.40075276
I       32.46015310      21.29795225      32.40075276
I       32.46015310      36.68179441      32.40075276
I       40.88730634       5.91411009      32.40075276
I       40.88730634      21.29795225      32.40075276
I       40.88730634      36.68179441      32.40075276
I       49.31445958       5.91411009      32.40075276
I       49.31445958      21.29795225      32.40075276
I       49.31445958      36.68179441      32.40075276
I        1.88049637       7.13869402      35.79359243
I        1.88049637      22.52253618      35.79359243
I        1.88049637      37.90637834      35.79359243
I       10.30764961       7.13869402      35.79359243
I       10.30764961      22.52253618      35.79359243
I       10.30764961      37.90637834      35.79359243
I       18.73480285       7.13869402      35.79359243
I       18.73480285      22.52253618      35.79359243
I       18.73480285      37.90637834      35.79359243
I       27.16195609       7.13869402      35.79359243
I       27.16195609      22.52253618      35.79359243
I       27.16195609      37.90637834      35.79359243
I       35.58910933       7.13869402      35.79359243
I       35.58910933      22.52253618      35.79359243
I       35.58910933      37.90637834      35.79359243
I       44.01626257       7.13869402      35.79359243
I       44.01626257      22.52253618      35.79359243
I       44.01626257      37.90637834      35.79359243
I        3.84159494       9.04555828      32.25583067
I        3.84159494      24.42940044      32.25583067
I        3.84159494      39.81324260      32.25583067
I       12.26874818       9.04555828      32.25583067
I       12.26874818      24.42940044      32.25583067
I       12.26874818      39.81324260      32.25583067
I       20.69590142       9.04555828      32.25583067
I       20.69590142      24.42940044      32.25583067
I       20.69590142      39.81324260      32.25583067
I       29.12305466       9.04555828      32.25583067
I       29.12305466      24.42940044      32.25583067
I       29.12305466      39.81324260      32.25583067
I       37.55020790       9.04555828      32.25583067
I       37.55020790      24.42940044      32.25583067
I       37.55020790      39.81324260      32.25583067
I       45.97736114       9.04555828      32.25583067
I       45.97736114      24.42940044      32.25583067
I       45.97736114      39.81324260      32.25583067
I        5.21759501       4.00724608      35.93851487
I        5.21759501      19.39108824      35.93851487
I        5.21759501      34.77493040      35.93851487
I       13.64474825       4.00724608      35.93851487
I       13.64474825      19.39108824      35.93851487
I       13.64474825      34.77493040      35.93851487
I       22.07190149       4.00724608      35.93851487
I       22.07190149      19.39108824      35.93851487
I       22.07190149      34.77493040      35.93851487
I       30.49905473       4.00724608      35.93851487
I       30.49905473      19.39108824      35.93851487
I       30.49905473      34.77493040      35.93851487
I       38.92620797       4.00724608      35.93851487
I       38.92620797      19.39108824      35.93851487
I       38.92620797      34.77493040      35.93851487
I       47.35336121       4.00724608      35.93851487
I       47.35336121      19.39108824      35.93851487
I       47.35336121      34.77493040      35.93851487
I        8.05517131       1.37842355      32.29022921
I        8.05517131      16.76226571      32.29022921
I        8.05517131      32.14610787      32.29022921
I       16.48232455       1.37842355      32.29022921
I       16.48232455      16.76226571      32.29022921
I       16.48232455      32.14610787      32.29022921
I       24.90947779       1.37842355      32.29022921
I       24.90947779      16.76226571      32.29022921
I       24.90947779      32.14610787      32.29022921
I       33.33663103       1.37842355      32.29022921
I       33.33663103      16.76226571      32.29022921
I       33.33663103      32.14610787      32.29022921
I       41.76378427       1.37842355      32.29022921
I       41.76378427      16.76226571      32.29022921
I       41.76378427      32.14610787      32.29022921
I       50.19093751       1.37842355      32.29022921
I       50.19093751      16.76226571      32.29022921
I       50.19093751      32.14610787      32.29022921
I        1.00401819      11.67438057      35.90411598
I        1.00401819      27.05822273      35.90411598
I        1.00401819      42.44206489      35.90411598
I        9.43117143      11.67438057      35.90411598
I        9.43117143      27.05822273      35.90411598
I        9.43117143      42.44206489      35.90411598
I       17.85832467      11.67438057      35.90411598
I       17.85832467      27.05822273      35.90411598
I       17.85832467      42.44206489      35.90411598
I       26.28547791      11.67438057      35.90411598
I       26.28547791      27.05822273      35.90411598
I       26.28547791      42.44206489      35.90411598
I       34.71263115      11.67438057      35.90411598
I       34.71263115      27.05822273      35.90411598
I       34.71263115      42.44206489      35.90411598
I       43.13978439      11.67438057      35.90411598
I       43.13978439      27.05822273      35.90411598
I       43.13978439      42.44206489      35.90411598
I        6.09407287       3.45485717      84.05547992
I        6.09407287      18.83869933      84.05547992
I        6.09407287      34.22254149      84.05547992
I       14.52122611       3.45485717      84.05547992
I       14.52122611      18.83869933      84.05547992
I       14.52122611      34.22254149      84.05547992
I       22.94837935       3.45485717      84.05547992
I       22.94837935      18.83869933      84.05547992
I       22.94837935      34.22254149      84.05547992
I       31.37553259       3.45485717      84.05547992
I       31.37553259      18.83869933      84.05547992
I       31.37553259      34.22254149      84.05547992
I       39.80268583       3.45485717      84.05547992
I       39.80268583      18.83869933      84.05547992
I       39.80268583      34.22254149      84.05547992
I       48.22983907       3.45485717      84.05547992
I       48.22983907      18.83869933      84.05547992
I       48.22983907      34.22254149      84.05547992
I        2.96511676       6.28576509      86.29086069
I        2.96511676      21.66960725      86.29086069
I        2.96511676      37.05344941      86.29086069
I       11.39227000       6.28576509      86.29086069
I       11.39227000      21.66960725      86.29086069
I       11.39227000      37.05344941      86.29086069
I       19.81942324       6.28576509      86.29086069
I       19.81942324      21.66960725      86.29086069
I       19.81942324      37.05344941      86.29086069
I       28.24657648       6.28576509      86.29086069
I       28.24657648      21.66960725      86.29086069
I       28.24657648      37.05344941      86.29086069
I       36.67372972       6.28576509      86.29086069
I       36.67372972      21.66960725      86.29086069
I       36.67372972      37.05344941      86.29086069
I       45.10088296       6.28576509      86.29086069
I       45.10088296      21.66960725      86.29086069
I       45.10088296      37.05344941      86.29086069
I        1.88049637       3.65694248      82.64257494
I        1.88049637      19.04078464      82.64257494
I        1.88049637      34.42462680      82.64257494
I       10.30764961       3.65694248      82.64257494
I       10.30764961      19.04078464      82.64257494
I       10.30764961      34.42462680      82.64257494
I       18.73480285       3.65694248      82.64257494
I       18.73480285      19.04078464      82.64257494
I       18.73480285      34.42462680      82.64257494
I       27.16195609       3.65694248      82.64257494
I       27.16195609      19.04078464      82.64257494
I       27.16195609      34.42462680      82.64257494
I       35.58910933       3.65694248      82.64257494
I       35.58910933      19.04078464      82.64257494
I       35.58910933      34.42462680      82.64257494
I       44.01626257       3.65694248      82.64257494
I       44.01626257      19.04078464      82.64257494
I       44.01626257      34.42462680      82.64257494
I        7.17869338       6.08367947      87.70376523
I        7.17869338      21.46752163      87.70376523
I        7.17869338      36.85136379      87.70376523
I       15.60584662       6.08367947      87.70376523
I       15.60584662      21.46752163      87.70376523
I       15.60584662      36.85136379      87.70376523
I       24.03299986       6.08367947      87.70376523
I       24.03299986      21.46752163      87.70376523
I       24.03299986      36.85136379      87.70376523
I       32.46015310       6.08367947      87.70376523
I       32.46015310      21.46752163      87.70376523
I       32.46015310      36.85136379      87.70376523
I       40.88730634       6.08367947      87.70376523
I       40.88730634      21.46752163      87.70376523
I       40.88730634      36.85136379      87.70376523
I       49.31445958       6.08367947      87.70376523
I       49.31445958      21.46752163      87.70376523
I       49.31445958      36.85136379      87.70376523
I        2.96511676      10.54570173      83.22130460
I        2.96511676      25.92954389      83.22130460
I        2.96511676      41.31338605      83.22130460
I       11.39227000      10.54570173      83.22130460
I       11.39227000      25.92954389      83.22130460
I       11.39227000      41.31338605      83.22130460
I       19.81942324      10.54570173      83.22130460
I       19.81942324      25.92954389      83.22130460
I       19.81942324      41.31338605      83.22130460
I       28.24657648      10.54570173      83.22130460
I       28.24657648      25.92954389      83.22130460
I       28.24657648      41.31338605      83.22130460
I       36.67372972      10.54570173      83.22130460
I       36.67372972      25.92954389      83.22130460
I       36.67372972      41.31338605      83.22130460
I       45.10088296      10.54570173      83.22130460
I       45.10088296      25.92954389      83.22130460
I       45.10088296      41.31338605      83.22130460
I        6.09407287      14.57876270      87.12503600
I        6.09407287      29.96260486      87.12503600
I        6.09407287      45.34644702      87.12503600
I       14.52122611      14.57876270      87.12503600
I       14.52122611      29.96260486      87.12503600
I       14.52122611      45.34644702      87.12503600
I       22.94837935      14.57876270      87.12503600
I       22.94837935      29.96260486      87.12503600
I       22.94837935      45.34644702      87.12503600
I       31.37553259      14.57876270      87.12503600
I       31.37553259      29.96260486      87.12503600
I       31.37553259      45.34644702      87.12503600
I       39.80268583      14.57876270      87.12503600
I       39.80268583      29.96260486      87.12503600
I       39.80268583      45.34644702      87.12503600
I       48.22983907      14.57876270      87.12503600
I       48.22983907      29.96260486      87.12503600
I       48.22983907      45.34644702      87.12503600
I        7.17869338      11.94994009      83.47675025
I        7.17869338      27.33378225      83.47675025
I        7.17869338      42.71762441      83.47675025
I       15.60584662      11.94994009      83.47675025
I       15.60584662      27.33378225      83.47675025
I       15.60584662      42.71762441      83.47675025
I       24.03299986      11.94994009      83.47675025
I       24.03299986      27.33378225      83.47675025
I       24.03299986      42.71762441      83.47675025
I       32.46015310      11.94994009      83.47675025
I       32.46015310      27.33378225      83.47675025
I       32.46015310      42.71762441      83.47675025
I       40.88730634      11.94994009      83.47675025
I       40.88730634      27.33378225      83.47675025
I       40.88730634      42.71762441      83.47675025
I       49.31445958      11.94994009      83.47675025
I       49.31445958      27.33378225      83.47675025
I       49.31445958      42.71762441      83.47675025
I        1.88049637      13.17452402      86.86958992
I        1.88049637      28.55836618      86.86958992
I        1.88049637      43.94220834      86.86958992
I       10.30764961      13.17452402      86.86958992
I       10.30764961      28.55836618      86.86958992
I       10.30764961      43.94220834      86.86958992
I       18.73480285      13.17452402      86.86958992
I       18.73480285      28.55836618      86.86958992
I       18.73480285      43.94220834      86.86958992
I       27.16195609      13.17452402      86.86958992
I       27.16195609      28.55836618      86.86958992
I       27.16195609      43.94220834      86.86958992
I       35.58910933      13.17452402      86.86958992
I       35.58910933      28.55836618      86.86958992
I       35.58910933      43.94220834      86.86958992
I       44.01626257      13.17452402      86.86958992
I       44.01626257      28.55836618      86.86958992
I       44.01626257      43.94220834      86.86958992
I        3.84159494      15.08138827      83.33182816
I        3.84159494      30.46523043      83.33182816
I        3.84159494      45.84907259      83.33182816
I       12.26874818      15.08138827      83.33182816
I       12.26874818      30.46523043      83.33182816
I       12.26874818      45.84907259      83.33182816
I       20.69590142      15.08138827      83.33182816
I       20.69590142      30.46523043      83.33182816
I       20.69590142      45.84907259      83.33182816
I       29.12305466      15.08138827      83.33182816
I       29.12305466      30.46523043      83.33182816
I       29.12305466      45.84907259      83.33182816
I       37.55020790      15.08138827      83.33182816
I       37.55020790      30.46523043      83.33182816
I       37.55020790      45.84907259      83.33182816
I       45.97736114      15.08138827      83.33182816
I       45.97736114      30.46523043      83.33182816
I       45.97736114      45.84907259      83.33182816
I        5.21759501      10.04307608      87.01451236
I        5.21759501      25.42691824      87.01451236
I        5.21759501      40.81076040      87.01451236
I       13.64474825      10.04307608      87.01451236
I       13.64474825      25.42691824      87.01451236
I       13.64474825      40.81076040      87.01451236
I       22.07190149      10.04307608      87.01451236
I       22.07190149      25.42691824      87.01451236
I       22.07190149      40.81076040      87.01451236
I       30.49905473      10.04307608      87.01451236
I       30.49905473      25.42691824      87.01451236
I       30.49905473      40.81076040      87.01451236
I       38.92620797      10.04307608      87.01451236
I       38.92620797      25.42691824      87.01451236
I       38.92620797      40.81076040      87.01451236
I       47.35336121      10.04307608      87.01451236
I       47.35336121      25.42691824      87.01451236
I       47.35336121      40.81076040      87.01451236
I        8.05517131       7.41425354      83.36622670
I        8.05517131      22.79809570      83.36622670
I        8.05517131      38.18193786      83.36622670
I       16.48232455       7.41425354      83.36622670
I       16.48232455      22.79809570      83.36622670
I       16.48232455      38.18193786      83.36622670
I       24.90947779       7.41425354      83.36622670
I       24.90947779      22.79809570      83.36622670
I       24.90947779      38.18193786      83.36622670
I       33.33663103       7.41425354      83.36622670
I       33.33663103      22.79809570      83.36622670
I       33.33663103      38.18193786      83.36622670
I       41.76378427       7.41425354      83.36622670
I       41.76378427      22.79809570      83.36622670
I       41.76378427      38.18193786      83.36622670
I       50.19093751       7.41425354      83.36622670
I       50.19093751      22.79809570      83.36622670
I       50.19093751      38.18193786      83.36622670
I        1.00401819       2.32636841      86.98011347
I        1.00401819      17.71021057      86.98011347
I        1.00401819      33.09405273      86.98011347
I        9.43117143       2.32636841      86.98011347
I        9.43117143      17.71021057      86.98011347
I        9.43117143      33.09405273      86.98011347
I       17.85832467       2.32636841      86.98011347
I       17.85832467      17.71021057      86.98011347
I       17.85832467      33.09405273      86.98011347
I       26.28547791       2.32636841      86.98011347
I       26.28547791      17.71021057      86.98011347
I       26.28547791      33.09405273      86.98011347
I       34.71263115       2.32636841      86.98011347
I       34.71263115      17.71021057      86.98011347
I       34.71263115      33.09405273      86.98011347
I       43.13978439       2.32636841      86.98011347
I       43.13978439      17.71021057      86.98011347
I       43.13978439      33.09405273      86.98011347
I        6.09407287      13.58105443      76.75890885
I        6.09407287      28.96489659      76.75890885
I        6.09407287      44.34873875      76.75890885
I       14.52122611      13.58105443      76.75890885
I       14.52122611      28.96489659      76.75890885
I       14.52122611      44.34873875      76.75890885
I       22.94837935      13.58105443      76.75890885
I       22.94837935      28.96489659      76.75890885
I       22.94837935      44.34873875      76.75890885
I       31.37553259      13.58105443      76.75890885
I       31.37553259      28.96489659      76.75890885
I       31.37553259      44.34873875      76.75890885
I       39.80268583      13.58105443      76.75890885
I       39.80268583      28.96489659      76.75890885
I       39.80268583      44.34873875      76.75890885
I       48.22983907      13.58105443      76.75890885
I       48.22983907      28.96489659      76.75890885
I       48.22983907      44.34873875      76.75890885
I        2.96511676       1.02812019      78.99428962
I        2.96511676      16.41196235      78.99428962
I        2.96511676      31.79580451      78.99428962
I       11.39227000       1.02812019      78.99428962
I       11.39227000      16.41196235      78.99428962
I       11.39227000      31.79580451      78.99428962
I       19.81942324       1.02812019      78.99428962
I       19.81942324      16.41196235      78.99428962
I       19.81942324      31.79580451      78.99428962
I       28.24657648       1.02812019      78.99428962
I       28.24657648      16.41196235      78.99428962
I       28.24657648      31.79580451      78.99428962
I       36.67372972       1.02812019      78.99428962
I       36.67372972      16.41196235      78.99428962
I       36.67372972      31.79580451      78.99428962
I       45.10088296       1.02812019      78.99428962
I       45.10088296      16.41196235      78.99428962
I       45.10088296      31.79580451      78.99428962
I        1.88049637      13.78313974      75.34600387
I        1.88049637      29.16698190      75.34600387
I        1.88049637      44.55082406      75.34600387
I       10.30764961      13.78313974      75.34600387
I       10.30764961      29.16698190      75.34600387
I       10.30764961      44.55082406      75.34600387
I       18.73480285      13.78313974      75.34600387
I       18.73480285      29.16698190      75.34600387
I       18.73480285      44.55082406      75.34600387
I       27.16195609      13.78313974      75.34600387
I       27.16195609      29.16698190      75.34600387
I       27.16195609      44.55082406      75.34600387
I       35.58910933      13.78313974      75.34600387
I       35.58910933      29.16698190      75.34600387
I       35.58910933      44.55082406      75.34600387
I       44.01626257      13.78313974      75.34600387
I       44.01626257      29.16698190      75.34600387
I       44.01626257      44.55082406      75.34600387
I        7.17869338       0.82603456      80.40719417
I        7.17869338      16.20987672      80.40719417
I        7.17869338      31.59371888      80.40719417
I       15.60584662       0.82603456      80.40719417
I       15.60584662      16.20987672      80.40719417
I       15.60584662      31.59371888      80.40719417
I       24.03299986       0.82603456      80.40719417
I       24.03299986      16.20987672      80.40719417
I       24.03299986      31.59371888      80.40719417
I       32.46015310       0.82603456      80.40719417
I       32.46015310      16.20987672      80.40719417
I       32.46015310      31.59371888      80.40719417
I       40.88730634       0.82603456      80.40719417
I       40.88730634      16.20987672      80.40719417
I       40.88730634      31.59371888      80.40719417
I       49.31445958       0.82603456      80.40719417
I       49.31445958      16.20987672      80.40719417
I       49.31445958      31.59371888      80.40719417
I        2.96511676       5.28805682      75.92473353
I        2.96511676      20.67189898      75.92473353
I        2.96511676      36.05574114      75.92473353
I       11.39227000       5.28805682      75.92473353
I       11.39227000      20.67189898      75.92473353
I       11.39227000      36.05574114      75.92473353
I       19.81942324       5.28805682      75.92473353
I       19.81942324      20.67189898      75.92473353
I       19.81942324      36.05574114      75.92473353
I       28.24657648       5.28805682      75.92473353
I       28.24657648      20.67189898      75.92473353
I       28.24657648      36.05574114      75.92473353
I       36.67372972       5.28805682      75.92473353
I       36.67372972      20.67189898      75.92473353
I       36.67372972      36.05574114      75.92473353
I       45.10088296       5.28805682      75.92473353
I       45.10088296      20.67189898      75.92473353
I       45.10088296      36.05574114      75.92473353
I        6.09407287       9.32111779      79.82846493
I        6.09407287      24.70495995      79.82846493
I        6.09407287      40.08880211      79.82846493
I       14.52122611       9.32111779      79.82846493
I       14.52122611      24.70495995      79.82846493
I       14.52122611      40.08880211      79.82846493
I       22.94837935       9.32111779      79.82846493
I       22.94837935      24.70495995      79.82846493
I       22.94837935      40.08880211      79.82846493
I       31.37553259       9.32111779      79.82846493
I       31.37553259      24.70495995      79.82846493
I       31.37553259      40.08880211      79.82846493
I       39.80268583       9.32111779      79.82846493
I       39.80268583      24.70495995      79.82846493
I       39.80268583      40.08880211      79.82846493
I       48.22983907       9.32111779      79.82846493
I       48.22983907      24.70495995      79.82846493
I       48.22983907      40.08880211      79.82846493
I        7.17869338       6.69229519      76.18017918
I        7.17869338      22.07613735      76.18017918
I        7.17869338      37.45997951      76.18017918
I       15.60584662       6.69229519      76.18017918
I       15.60584662      22.07613735      76.18017918
I       15.60584662      37.45997951      76.18017918
I       24.03299986       6.69229519      76.18017918
I       24.03299986      22.07613735      76.18017918
I       24.03299986      37.45997951      76.18017918
I       32.46015310       6.69229519      76.18017918
I       32.46015310      22.07613735      76.18017918
I       32.46015310      37.45997951      76.18017918
I       40.88730634       6.69229519      76.18017918
I       40.88730634      22.07613735      76.18017918
I       40.88730634      37.45997951      76.18017918
I       49.31445958       6.69229519      76.18017918
I       49.31445958      22.07613735      76.18017918
I       49.31445958      37.45997951      76.18017918
I        1.88049637       7.91687912      79.57301885
I        1.88049637      23.30072128      79.57301885
I        1.88049637      38.68456344      79.57301885
I       10.30764961       7.91687912      79.57301885
I       10.30764961      23.30072128      79.57301885
I       10.30764961      38.68456344      79.57301885
I       18.73480285       7.91687912      79.57301885
I       18.73480285      23.30072128      79.57301885
I       18.73480285      38.68456344      79.57301885
I       27.16195609       7.91687912      79.57301885
I       27.16195609      23.30072128      79.57301885
I       27.16195609      38.68456344      79.57301885
I       35.58910933       7.91687912      79.57301885
I       35.58910933      23.30072128      79.57301885
I       35.58910933      38.68456344      79.57301885
I       44.01626257       7.91687912      79.57301885
I       44.01626257      23.30072128      79.57301885
I       44.01626257      38.68456344      79.57301885
I        3.84159494       9.82374337      76.03525709
I        3.84159494      25.20758553      76.03525709
I        3.84159494      40.59142769      76.03525709
I       12.26874818       9.82374337      76.03525709
I       12.26874818      25.20758553      76.03525709
I       12.26874818      40.59142769      76.03525709
I       20.69590142       9.82374337      76.03525709
I       20.69590142      25.20758553      76.03525709
I       20.69590142      40.59142769      76.03525709
I       29.12305466       9.82374337      76.03525709
I       29.12305466      25.20758553      76.03525709
I       29.12305466      40.59142769      76.03525709
I       37.55020790       9.82374337      76.03525709
I       37.55020790      25.20758553      76.03525709
I       37.55020790      40.59142769      76.03525709
I       45.97736114       9.82374337      76.03525709
I       45.97736114      25.20758553      76.03525709
I       45.97736114      40.59142769      76.03525709
I        5.21759501       4.78543118      79.71794129
I        5.21759501      20.16927334      79.71794129
I        5.21759501      35.55311550      79.71794129
I       13.64474825       4.78543118      79.71794129
I       13.64474825      20.16927334      79.71794129
I       13.64474825      35.55311550      79.71794129
I       22.07190149       4.78543118      79.71794129
I       22.07190149      20.16927334      79.71794129
I       22.07190149      35.55311550      79.71794129
I       30.49905473       4.78543118      79.71794129
I       30.49905473      20.16927334      79.71794129
I       30.49905473      35.55311550      79.71794129
I       38.92620797       4.78543118      79.71794129
I       38.92620797      20.16927334      79.71794129
I       38.92620797      35.55311550      79.71794129
I       47.35336121       4.78543118      79.71794129
I       47.35336121      20.16927334      79.71794129
I       47.35336121      35.55311550      79.71794129
I        8.05517131       2.15660864      76.06965563
I        8.05517131      17.54045080      76.06965563
I        8.05517131      32.92429296      76.06965563
I       16.48232455       2.15660864      76.06965563
I       16.48232455      17.54045080      76.06965563
I       16.48232455      32.92429296      76.06965563
I       24.90947779       2.15660864      76.06965563
I       24.90947779      17.54045080      76.06965563
I       24.90947779      32.92429296      76.06965563
I       33.33663103       2.15660864      76.06965563
I       33.33663103      17.54045080      76.06965563
I       33.33663103      32.92429296      76.06965563
I       41.76378427       2.15660864      76.06965563
I       41.76378427      17.54045080      76.06965563
I       41.76378427      32.92429296      76.06965563
I       50.19093751       2.15660864      76.06965563
I       50.19093751      17.54045080      76.06965563
I       50.19093751      32.92429296      76.06965563
I        1.00401819      12.45256567      79.68354240
I        1.00401819      27.83640783      79.68354240
I        1.00401819      43.22024999      79.68354240
I        9.43117143      12.45256567      79.68354240
I        9.43117143      27.83640783      79.68354240
I        9.43117143      43.22024999      79.68354240
I       17.85832467      12.45256567      79.68354240
I       17.85832467      27.83640783      79.68354240
I       17.85832467      43.22024999      79.68354240
I       26.28547791      12.45256567      79.68354240
I       26.28547791      27.83640783      79.68354240
I       26.28547791      43.22024999      79.68354240
I       34.71263115      12.45256567      79.68354240
I       34.71263115      27.83640783      79.68354240
I       34.71263115      43.22024999      79.68354240
I       43.13978439      12.45256567      79.68354240
I       43.13978439      27.83640783      79.68354240
I       43.13978439      43.22024999      79.68354240
I        6.09407287       8.32340953      69.46233778
I        6.09407287      23.70725169      69.46233778
I        6.09407287      39.09109385      69.46233778
I       14.52122611       8.32340953      69.46233778
I       14.52122611      23.70725169      69.46233778
I       14.52122611      39.09109385      69.46233778
I       22.94837935       8.32340953      69.46233778
I       22.94837935      23.70725169      69.46233778
I       22.94837935      39.09109385      69.46233778
I       31.37553259       8.32340953      69.46233778
I       31.37553259      23.70725169      69.46233778
I       31.37553259      39.09109385      69.46233778
I       39.80268583       8.32340953      69.46233778
I       39.80268583      23.70725169      69.46233778
I       39.80268583      39.09109385      69.46233778
I       48.22983907       8.32340953      69.46233778
I       48.22983907      23.70725169      69.46233778
I       48.22983907      39.09109385      69.46233778
I        2.96511676      11.15431745      71.69771855
I        2.96511676      26.53815961      71.69771855
I        2.96511676      41.92200177      71.69771855
I       11.39227000      11.15431745      71.69771855
I       11.39227000      26.53815961      71.69771855
I       11.39227000      41.92200177      71.69771855
I       19.81942324      11.15431745      71.69771855
I       19.81942324      26.53815961      71.69771855
I       19.81942324      41.92200177      71.69771855
I       28.24657648      11.15431745      71.69771855
I       28.24657648      26.53815961      71.69771855
I       28.24657648      41.92200177      71.69771855
I       36.67372972      11.15431745      71.69771855
I       36.67372972      26.53815961      71.69771855
I       36.67372972      41.92200177      71.69771855
I       45.10088296      11.15431745      71.69771855
I       45.10088296      26.53815961      71.69771855
I       45.10088296      41.92200177      71.69771855
I        1.88049637       8.52549484      68.04943280
I        1.88049637      23.90933700      68.04943280
I        1.88049637      39.29317916      68.04943280
I       10.30764961       8.52549484      68.04943280
I       10.30764961      23.90933700      68.04943280
I       10.30764961      39.29317916      68.04943280
I       18.73480285       8.52549484      68.04943280
I       18.73480285      23.90933700      68.04943280
I       18.73480285      39.29317916      68.04943280
I       27.16195609       8.52549484      68.04943280
I       27.16195609      23.90933700      68.04943280
I       27.16195609      39.29317916      68.04943280
I       35.58910933       8.52549484      68.04943280
I       35.58910933      23.90933700      68.04943280
I       35.58910933      39.29317916      68.04943280
I       44.01626257       8.52549484      68.04943280
I       44.01626257      23.90933700      68.04943280
I       44.01626257      39.29317916      68.04943280
I        7.17869338      10.95223182      73.11062310
I        7.17869338      26.33607398      73.11062310
I        7.17869338      41.71991614      73.11062310
I       15.60584662      10.95223182      73.11062310
I       15.60584662      26.33607398      73.11062310
I       15.60584662      41.71991614      73.11062310
I       24.03299986      10.95223182      73.11062310
I       24.03299986      26.33607398      73.11062310
I       24.03299986      41.71991614      73.11062310
I       32.46015310      10.95223182      73.11062310
I       32.46015310      26.33607398      73.11062310
I       32.46015310      41.71991614      73.11062310
I       40.88730634      10.95223182      73.11062310
I       40.88730634      26.33607398      73.11062310
I       40.88730634      41.71991614      73.11062310
I       49.31445958      10.95223182      73.11062310
I       49.31445958      26.33607398      73.11062310
I       49.31445958      41.71991614      73.11062310
I        2.96511676       0.03041192      68.62816247
I        2.96511676      15.41425408      68.62816247
I        2.96511676      30.79809624      68.62816247
I       11.39227000       0.03041192      68.62816247
I       11.39227000      15.41425408      68.62816247
I       11.39227000      30.79809624      68.62816247
I       19.81942324       0.03041192      68.62816247
I       19.81942324      15.41425408      68.62816247
I       19.81942324      30.79809624      68.62816247
I       28.24657648       0.03041192      68.62816247
I       28.24657648      15.41425408      68.62816247
I       28.24657648      30.79809624      68.62816247
I       36.67372972       0.03041192      68.62816247
I       36.67372972      15.41425408      68.62816247
I       36.67372972      30.79809624      68.62816247
I       45.10088296       0.03041192      68.62816247
I       45.10088296      15.41425408      68.62816247
I       45.10088296      30.79809624      68.62816247
I        6.09407287       4.06347289      72.53189387
I        6.09407287      19.44731505      72.53189387
I        6.09407287      34.83115721      72.53189387
I       14.52122611       4.06347289      72.53189387
I       14.52122611      19.44731505      72.53189387
I       14.52122611      34.83115721      72.53189387
I       22.94837935       4.06347289      72.53189387
I       22.94837935      19.44731505      72.53189387
I       22.94837935      34.83115721      72.53189387
I       31.37553259       4.06347289      72.53189387
I       31.37553259      19.44731505      72.53189387
I       31.37553259      34.83115721      72.53189387
I       39.80268583       4.06347289      72.53189387
I       39.80268583      19.44731505      72.53189387
I       39.80268583      34.83115721      72.53189387
I       48.22983907       4.06347289      72.53189387
I       48.22983907      19.44731505      72.53189387
I       48.22983907      34.83115721      72.53189387
I        7.17869338       1.43465028      68.88360811
I        7.17869338      16.81849244      68.88360811
I        7.17869338      32.20233460      68.88360811
I       15.60584662       1.43465028      68.88360811
I       15.60584662      16.81849244      68.88360811
I       15.60584662      32.20233460      68.88360811
I       24.03299986       1.43465028      68.88360811
I       24.03299986      16.81849244      68.88360811
I       24.03299986      32.20233460      68.88360811
I       32.46015310       1.43465028      68.88360811
I       32.46015310      16.81849244      68.88360811
I       32.46015310      32.20233460      68.88360811
I       40.88730634       1.43465028      68.88360811
I       40.88730634      16.81849244      68.88360811
I       40.88730634      32.20233460      68.88360811
I       49.31445958       1.43465028      68.88360811
I       49.31445958      16.81849244      68.88360811
I       49.31445958      32.20233460      68.88360811
I        1.88049637       2.65923422      72.27644778
I        1.88049637      18.04307638      72.27644778
I        1.88049637      33.42691854      72.27644778
I       10.30764961       2.65923422      72.27644778
I       10.30764961      18.04307638      72.27644778
I       10.30764961      33.42691854      72.27644778
I       18.73480285       2.65923422      72.27644778
I       18.73480285      18.04307638      72.27644778
I       18.73480285      33.42691854      72.27644778
I       27.16195609       2.65923422      72.27644778
I       27.16195609      18.04307638      72.27644778
I       27.16195609      33.42691854      72.27644778
I       35.58910933       2.65923422      72.27644778
I       35.58910933      18.04307638      72.27644778
I       35.58910933      33.42691854      72.27644778
I       44.01626257       2.65923422      72.27644778
I       44.01626257      18.04307638      72.27644778
I       44.01626257      33.42691854      72.27644778
I        3.84159494       4.56609847      68.73868602
I        3.84159494      19.94994063      68.73868602
I        3.84159494      35.33378279      68.73868602
I       12.26874818       4.56609847      68.73868602
I       12.26874818      19.94994063      68.73868602
I       12.26874818      35.33378279      68.73868602
I       20.69590142       4.56609847      68.73868602
I       20.69590142      19.94994063      68.73868602
I       20.69590142      35.33378279      68.73868602
I       29.12305466       4.56609847      68.73868602
I       29.12305466      19.94994063      68.73868602
I       29.12305466      35.33378279      68.73868602
I       37.55020790       4.56609847      68.73868602
I       37.55020790      19.94994063      68.73868602
I       37.55020790      35.33378279      68.73868602
I       45.97736114       4.56609847      68.73868602
I       45.97736114      19.94994063      68.73868602
I       45.97736114      35.33378279      68.73868602
I        5.21759501      14.91162843      72.42137022
I        5.21759501      30.29547059      72.42137022
I        5.21759501      45.67931275      72.42137022
I       13.64474825      14.91162843      72.42137022
I       13.64474825      30.29547059      72.42137022
I       13.64474825      45.67931275      72.42137022
I       22.07190149      14.91162843      72.42137022
I       22.07190149      30.29547059      72.42137022
I       22.07190149      45.67931275      72.42137022
I       30.49905473      14.91162843      72.42137022
I       30.49905473      30.29547059      72.42137022
I       30.49905473      45.67931275      72.42137022
I       38.92620797      14.91162843      72.42137022
I       38.92620797      30.29547059      72.42137022
I       38.92620797      45.67931275      72.42137022
I       47.35336121      14.91162843      72.42137022
I       47.35336121      30.29547059      72.42137022
I       47.35336121      45.67931275      72.42137022
I        8.05517131      12.28280589      68.77308456
I        8.05517131      27.66664805      68.77308456
I        8.05517131      43.05049021      68.77308456
I       16.48232455      12.28280589      68.77308456
I       16.48232455      27.66664805      68.77308456
I       16.48232455      43.05049021      68.77308456
I       24.90947779      12.28280589      68.77308456
I       24.90947779      27.66664805      68.77308456
I       24.90947779      43.05049021      68.77308456
I       33.33663103      12.28280589      68.77308456
I       33.33663103      27.66664805      68.77308456
I       33.33663103      43.05049021      68.77308456
I       41.76378427      12.28280589      68.77308456
I       41.76378427      27.66664805      68.77308456
I       41.76378427      43.05049021      68.77308456
I       50.19093751      12.28280589      68.77308456
I       50.19093751      27.66664805      68.77308456
I       50.19093751      43.05049021      68.77308456
I        1.00401819       7.19492076      72.38697133
I        1.00401819      22.57876292      72.38697133
I        1.00401819      37.96260508      72.38697133
I        9.43117143       7.19492076      72.38697133
I        9.43117143      22.57876292      72.38697133
I        9.43117143      37.96260508      72.38697133
I       17.85832467       7.19492076      72.38697133
I       17.85832467      22.57876292      72.38697133
I       17.85832467      37.96260508      72.38697133
I       26.28547791       7.19492076      72.38697133
I       26.28547791      22.57876292      72.38697133
I       26.28547791      37.96260508      72.38697133
I       34.71263115       7.19492076      72.38697133
I       34.71263115      22.57876292      72.38697133
I       34.71263115      37.96260508      72.38697133
I       43.13978439       7.19492076      72.38697133
I       43.13978439      22.57876292      72.38697133
I       43.13978439      37.96260508      72.38697133
I        6.09407287       3.06576463      62.16576671
I        6.09407287      18.44960679      62.16576671
I        6.09407287      33.83344895      62.16576671
I       14.52122611       3.06576463      62.16576671
I       14.52122611      18.44960679      62.16576671
I       14.52122611      33.83344895      62.16576671
I       22.94837935       3.06576463      62.16576671
I       22.94837935      18.44960679      62.16576671
I       22.94837935      33.83344895      62.16576671
I       31.37553259       3.06576463      62.16576671
I       31.37553259      18.44960679      62.16576671
I       31.37553259      33.83344895      62.16576671
I       39.80268583       3.06576463      62.16576671
I       39.80268583      18.44960679      62.16576671
I       39.80268583      33.83344895      62.16576671
I       48.22983907       3.06576463      62.16576671
I       48.22983907      18.44960679      62.16576671
I       48.22983907      33.83344895      62.16576671
I        2.96511676       5.89667255      64.40114748
I        2.96511676      21.28051471      64.40114748
I        2.96511676      36.66435687      64.40114748
I       11.39227000       5.89667255      64.40114748
I       11.39227000      21.28051471      64.40114748
I       11.39227000      36.66435687      64.40114748
I       19.81942324       5.89667255      64.40114748
I       19.81942324      21.28051471      64.40114748
I       19.81942324      36.66435687      64.40114748
I       28.24657648       5.89667255      64.40114748
I       28.24657648      21.28051471      64.40114748
I       28.24657648      36.66435687      64.40114748
I       36.67372972       5.89667255      64.40114748
I       36.67372972      21.28051471      64.40114748
I       36.67372972      36.66435687      64.40114748
I       45.10088296       5.89667255      64.40114748
I       45.10088296      21.28051471      64.40114748
I       45.10088296      36.66435687      64.40114748
I        1.88049637       3.26784994      60.75286173
I        1.88049637      18.65169210      60.75286173
I        1.88049637      34.03553426      60.75286173
I       10.30764961       3.26784994      60.75286173
I       10.30764961      18.65169210      60.75286173
I       10.30764961      34.03553426      60.75286173
I       18.73480285       3.26784994      60.75286173
I       18.73480285      18.65169210      60.75286173
I       18.73480285      34.03553426      60.75286173
I       27.16195609       3.26784994      60.75286173
I       27.16195609      18.65169210      60.75286173
I       27.16195609      34.03553426      60.75286173
I       35.58910933       3.26784994      60.75286173
I       35.58910933      18.65169210      60.75286173
I       35.58910933      34.03553426      60.75286173
I       44.01626257       3.26784994      60.75286173
I       44.01626257      18.65169210      60.75286173
I       44.01626257      34.03553426      60.75286173
I        7.17869338       5.69458692      65.81405203
I        7.17869338      21.07842908      65.81405203
I        7.17869338      36.46227124      65.81405203
I       15.60584662       5.69458692      65.81405203
I       15.60584662      21.07842908      65.81405203
I       15.60584662      36.46227124      65.81405203
I       24.03299986       5.69458692      65.81405203
I       24.03299986      21.07842908      65.81405203
I       24.03299986      36.46227124      65.81405203
I       32.46015310       5.69458692      65.81405203
I       32.46015310      21.07842908      65.81405203
I       32.46015310      36.46227124      65.81405203
I       40.88730634       5.69458692      65.81405203
I       40.88730634      21.07842908      65.81405203
I       40.88730634      36.46227124      65.81405203
I       49.31445958       5.69458692      65.81405203
I       49.31445958      21.07842908      65.81405203
I       49.31445958      36.46227124      65.81405203
I        2.96511676      10.15660918      61.33159140
I        2.96511676      25.54045134      61.33159140
I        2.96511676      40.92429350      61.33159140
I       11.39227000      10.15660918      61.33159140
I       11.39227000      25.54045134      61.33159140
I       11.39227000      40.92429350      61.33159140
I       19.81942324      10.15660918      61.33159140
I       19.81942324      25.54045134      61.33159140
I       19.81942324      40.92429350      61.33159140
I       28.24657648      10.15660918      61.33159140
I       28.24657648      25.54045134      61.33159140
I       28.24657648      40.92429350      61.33159140
I       36.67372972      10.15660918      61.33159140
I       36.67372972      25.54045134      61.33159140
I       36.67372972      40.92429350      61.33159140
I       45.10088296      10.15660918      61.33159140
I       45.10088296      25.54045134      61.33159140
I       45.10088296      40.92429350      61.33159140
I        6.09407287      14.18967015      65.23532280
I        6.09407287      29.57351231      65.23532280
I        6.09407287      44.95735447      65.23532280
I       14.52122611      14.18967015      65.23532280
I       14.52122611      29.57351231      65.23532280
I       14.52122611      44.95735447      65.23532280
I       22.94837935      14.18967015      65.23532280
I       22.94837935      29.57351231      65.23532280
I       22.94837935      44.95735447      65.23532280
I       31.37553259      14.18967015      65.23532280
I       31.37553259      29.57351231      65.23532280
I       31.37553259      44.95735447      65.23532280
I       39.80268583      14.18967015      65.23532280
I       39.80268583      29.57351231      65.23532280
I       39.80268583      44.95735447      65.23532280
I       48.22983907      14.18967015      65.23532280
I       48.22983907      29.57351231      65.23532280
I       48.22983907      44.95735447      65.23532280
I        7.17869338      11.56084754      61.58703704
I        7.17869338      26.94468970      61.58703704
I        7.17869338      42.32853186      61.58703704
I       15.60584662      11.56084754      61.58703704
I       15.60584662      26.94468970      61.58703704
I       15.60584662      42.32853186      61.58703704
I       24.03299986      11.56084754      61.58703704
I       24.03299986      26.94468970      61.58703704
I       24.03299986      42.32853186      61.58703704
I       32.46015310      11.56084754      61.58703704
I       32.46015310      26.94468970      61.58703704
I       32.46015310      42.32853186      61.58703704
I       40.88730634      11.56084754      61.58703704
I       40.88730634      26.94468970      61.58703704
I       40.88730634      42.32853186      61.58703704
I       49.31445958      11.56084754      61.58703704
I       49.31445958      26.94468970      61.58703704
I       49.31445958      42.32853186      61.58703704
I        1.88049637      12.78543147      64.97987671
I        1.88049637      28.16927363      64.97987671
I        1.88049637      43.55311579      64.97987671
I       10.30764961      12.78543147      64.97987671
I       10.30764961      28.16927363      64.97987671
I       10.30764961      43.55311579      64.97987671
I       18.73480285      12.78543147      64.97987671
I       18.73480285      28.16927363      64.97987671
I       18.73480285      43.55311579      64.97987671
I       27.16195609      12.78543147      64.97987671
I       27.16195609      28.16927363      64.97987671
I       27.16195609      43.55311579      64.97987671
I       35.58910933      12.78543147      64.97987671
I       35.58910933      28.16927363      64.97987671
I       35.58910933      43.55311579      64.97987671
I       44.01626257      12.78543147      64.97987671
I       44.01626257      28.16927363      64.97987671
I       44.01626257      43.55311579      64.97987671
I        3.84159494      14.69229573      61.44211495
I        3.84159494      30.07613789      61.44211495
I        3.84159494      45.45998005      61.44211495
I       12.26874818      14.69229573      61.44211495
I       12.26874818      30.07613789      61.44211495
I       12.26874818      45.45998005      61.44211495
I       20.69590142      14.69229573      61.44211495
I       20.69590142      30.07613789      61.44211495
I       20.69590142      45.45998005      61.44211495
I       29.12305466      14.69229573      61.44211495
I       29.12305466      30.07613789      61.44211495
I       29.12305466      45.45998005      61.44211495
I       37.55020790      14.69229573      61.44211495
I       37.55020790      30.07613789      61.44211495
I       37.55020790      45.45998005      61.44211495
I       45.97736114      14.69229573      61.44211495
I       45.97736114      30.07613789      61.44211495
I       45.97736114      45.45998005      61.44211495
I        5.21759501       9.65398353      65.12479915
I        5.21759501      25.03782569      65.12479915
I        5.21759501      40.42166785      65.12479915
I       13.64474825       9.65398353      65.12479915
I       13.64474825      25.03782569      65.12479915
I       13.64474825      40.42166785      65.12479915
I       22.07190149       9.65398353      65.12479915
I       22.07190149      25.03782569      65.12479915
I       22.07190149      40.42166785      65.12479915
I       30.49905473       9.65398353      65.12479915
I       30.49905473      25.03782569      65.12479915
I       30.49905473      40.42166785      65.12479915
I       38.92620797       9.65398353      65.12479915
I       38.92620797      25.03782569      65.12479915
I       38.92620797      40.42166785      65.12479915
I       47.35336121       9.65398353      65.12479915
I       47.35336121      25.03782569      65.12479915
I       47.35336121      40.42166785      65.12479915
I        8.05517131       7.02516099      61.47651349
I        8.05517131      22.40900315      61.47651349
I        8.05517131      37.79284531      61.47651349
I       16.48232455       7.02516099      61.47651349
I       16.48232455      22.40900315      61.47651349
I       16.48232455      37.79284531      61.47651349
I       24.90947779       7.02516099      61.47651349
I       24.90947779      22.40900315      61.47651349
I       24.90947779      37.79284531      61.47651349
I       33.33663103       7.02516099      61.47651349
I       33.33663103      22.40900315      61.47651349
I       33.33663103      37.79284531      61.47651349
I       41.76378427       7.02516099      61.47651349
I       41.76378427      22.40900315      61.47651349
I       41.76378427      37.79284531      61.47651349
I       50.19093751       7.02516099      61.47651349
I       50.19093751      22.40900315      61.47651349
I       50.19093751      37.79284531      61.47651349
I        1.00401819       1.93727586      65.09040026
I        1.00401819      17.32111802      65.09040026
I        1.00401819      32.70496018      65.09040026
I        9.43117143       1.93727586      65.09040026
I        9.43117143      17.32111802      65.09040026
I        9.43117143      32.70496018      65.09040026
I       17.85832467       1.93727586      65.09040026
I       17.85832467      17.32111802      65.09040026
I       17.85832467      32.70496018      65.09040026
I       26.28547791       1.93727586      65.09040026
I       26.28547791      17.32111802      65.09040026
I       26.28547791      32.70496018      65.09040026
I       34.71263115       1.93727586      65.09040026
I       34.71263115      17.32111802      65.09040026
I       34.71263115      32.70496018      65.09040026
I       43.13978439       1.93727586      65.09040026
I       43.13978439      17.32111802      65.09040026
I       43.13978439      32.70496018      65.09040026
I        6.09407287      13.19196188      54.86919564
I        6.09407287      28.57580404      54.86919564
I        6.09407287      43.95964620      54.86919564
I       14.52122611      13.19196188      54.86919564
I       14.52122611      28.57580404      54.86919564
I       14.52122611      43.95964620      54.86919564
I       22.94837935      13.19196188      54.86919564
I       22.94837935      28.57580404      54.86919564
I       22.94837935      43.95964620      54.86919564
I       31.37553259      13.19196188      54.86919564
I       31.37553259      28.57580404      54.86919564
I       31.37553259      43.95964620      54.86919564
I       39.80268583      13.19196188      54.86919564
I       39.80268583      28.57580404      54.86919564
I       39.80268583      43.95964620      54.86919564
I       48.22983907      13.19196188      54.86919564
I       48.22983907      28.57580404      54.86919564
I       48.22983907      43.95964620      54.86919564
I        2.96511676       0.63902764      57.10457641
I        2.96511676      16.02286980      57.10457641
I        2.96511676      31.40671196      57.10457641
I       11.39227000       0.63902764      57.10457641
I       11.39227000      16.02286980      57.10457641
I       11.39227000      31.40671196      57.10457641
I       19.81942324       0.63902764      57.10457641
I       19.81942324      16.02286980      57.10457641
I       19.81942324      31.40671196      57.10457641
I       28.24657648       0.63902764      57.10457641
I       28.24657648      16.02286980      57.10457641
I       28.24657648      31.40671196      57.10457641
I       36.67372972       0.63902764      57.10457641
I       36.67372972      16.02286980      57.10457641
I       36.67372972      31.40671196      57.10457641
I       45.10088296       0.63902764      57.10457641
I       45.10088296      16.02286980      57.10457641
I       45.10088296      31.40671196      57.10457641
I        1.88049637      13.39404719      53.45629066
I        1.88049637      28.77788935      53.45629066
I        1.88049637      44.16173151      53.45629066
I       10.30764961      13.39404719      53.45629066
I       10.30764961      28.77788935      53.45629066
I       10.30764961      44.16173151      53.45629066
I       18.73480285      13.39404719      53.45629066
I       18.73480285      28.77788935      53.45629066
I       18.73480285      44.16173151      53.45629066
I       27.16195609      13.39404719      53.45629066
I       27.16195609      28.77788935      53.45629066
I       27.16195609      44.16173151      53.45629066
I       35.58910933      13.39404719      53.45629066
I       35.58910933      28.77788935      53.45629066
I       35.58910933      44.16173151      53.45629066
I       44.01626257      13.39404719      53.45629066
I       44.01626257      28.77788935      53.45629066
I       44.01626257      44.16173151      53.45629066
I        7.17869338       0.43694202      58.51748096
I        7.17869338      15.82078418      58.51748096
I        7.17869338      31.20462634      58.51748096
I       15.60584662       0.43694202      58.51748096
I       15.60584662      15.82078418      58.51748096
I       15.60584662      31.20462634      58.51748096
I       24.03299986       0.43694202      58.51748096
I       24.03299986      15.82078418      58.51748096
I       24.03299986      31.20462634      58.51748096
I       32.46015310       0.43694202      58.51748096
I       32.46015310      15.82078418      58.51748096
I       32.46015310      31.20462634      58.51748096
I       40.88730634       0.43694202      58.51748096
I       40.88730634      15.82078418      58.51748096
I       40.88730634      31.20462634      58.51748096
I       49.31445958       0.43694202      58.51748096
I       49.31445958      15.82078418      58.51748096
I       49.31445958      31.20462634      58.51748096
I        2.96511676       4.89896428      54.03502033
I        2.96511676      20.28280644      54.03502033
I        2.96511676      35.66664860      54.03502033
I       11.39227000       4.89896428      54.03502033
I       11.39227000      20.28280644      54.03502033
I       11.39227000      35.66664860      54.03502033
I       19.81942324       4.89896428      54.03502033
I       19.81942324      20.28280644      54.03502033
I       19.81942324      35.66664860      54.03502033
I       28.24657648       4.89896428      54.03502033
I       28.24657648      20.28280644      54.03502033
I       28.24657648      35.66664860      54.03502033
I       36.67372972       4.89896428      54.03502033
I       36.67372972      20.28280644      54.03502033
I       36.67372972      35.66664860      54.03502033
I       45.10088296       4.89896428      54.03502033
I       45.10088296      20.28280644      54.03502033
I       45.10088296      35.66664860      54.03502033
I        6.09407287       8.93202525      57.93875173
I        6.09407287      24.31586741      57.93875173
I        6.09407287      39.69970957      57.93875173
I       14.52122611       8.93202525      57.93875173
I       14.52122611      24.31586741      57.93875173
I       14.52122611      39.69970957      57.93875173
I       22.94837935       8.93202525      57.93875173
I       22.94837935      24.31586741      57.93875173
I       22.94837935      39.69970957      57.93875173
I       31.37553259       8.93202525      57.93875173
I       31.37553259      24.31586741      57.93875173
I       31.37553259      39.69970957      57.93875173
I       39.80268583       8.93202525      57.93875173
I       39.80268583      24.31586741      57.93875173
I       39.80268583      39.69970957      57.93875173
I       48.22983907       8.93202525      57.93875173
I       48.22983907      24.31586741      57.93875173
I       48.22983907      39.69970957      57.93875173
I        7.17869338       6.30320264      54.29046597
I        7.17869338      21.68704480      54.29046597
I        7.17869338      37.07088696      54.29046597
I       15.60584662       6.30320264      54.29046597
I       15.60584662      21.68704480      54.29046597
I       15.60584662      37.07088696      54.29046597
I       24.03299986       6.30320264      54.29046597
I       24.03299986      21.68704480      54.29046597
I       24.03299986      37.07088696      54.29046597
I       32.46015310       6.30320264      54.29046597
I       32.46015310      21.68704480      54.29046597
I       32.46015310      37.07088696      54.29046597
I       40.88730634       6.30320264      54.29046597
I       40.88730634      21.68704480      54.29046597
I       40.88730634      37.07088696      54.29046597
I       49.31445958       6.30320264      54.29046597
I       49.31445958      21.68704480      54.29046597
I       49.31445958      37.07088696      54.29046597
I        1.88049637       7.52778657      57.68330564
I        1.88049637      22.91162873      57.68330564
I        1.88049637      38.29547089      57.68330564
I       10.30764961       7.52778657      57.68330564
I       10.30764961      22.91162873      57.68330564
I       10.30764961      38.29547089      57.68330564
I       18.73480285       7.52778657      57.68330564
I       18.73480285      22.91162873      57.68330564
I       18.73480285      38.29547089      57.68330564
I       27.16195609       7.52778657      57.68330564
I       27.16195609      22.91162873      57.68330564
I       27.16195609      38.29547089      57.68330564
I       35.58910933       7.52778657      57.68330564
I       35.58910933      22.91162873      57.68330564
I       35.58910933      38.29547089      57.68330564
I       44.01626257       7.52778657      57.68330564
I       44.01626257      22.91162873      57.68330564
I       44.01626257      38.29547089      57.68330564
I        3.84159494       9.43465083      54.14554388
I        3.84159494      24.81849299      54.14554388
I        3.84159494      40.20233515      54.14554388
I       12.26874818       9.43465083      54.14554388
I       12.26874818      24.81849299      54.14554388
I       12.26874818      40.20233515      54.14554388
I       20.69590142       9.43465083      54.14554388
I       20.69590142      24.81849299      54.14554388
I       20.69590142      40.20233515      54.14554388
I       29.12305466       9.43465083      54.14554388
I       29.12305466      24.81849299      54.14554388
I       29.12305466      40.20233515      54.14554388
I       37.55020790       9.43465083      54.14554388
I       37.55020790      24.81849299      54.14554388
I       37.55020790      40.20233515      54.14554388
I       45.97736114       9.43465083      54.14554388
I       45.97736114      24.81849299      54.14554388
I       45.97736114      40.20233515      54.14554388
I        5.21759501       4.39633863      57.82822808
I        5.21759501      19.78018079      57.82822808
I        5.21759501      35.16402295      57.82822808
I       13.64474825       4.39633863      57.82822808
I       13.64474825      19.78018079      57.82822808
I       13.64474825      35.16402295      57.82822808
I       22.07190149       4.39633863      57.82822808
I       22.07190149      19.78018079      57.82822808
I       22.07190149      35.16402295      57.82822808
I       30.49905473       4.39633863      57.82822808
I       30.49905473      19.78018079      57.82822808
I       30.49905473      35.16402295      57.82822808
I       38.92620797       4.39633863      57.82822808
I       38.92620797      19.78018079      57.82822808
I       38.92620797      35.16402295      57.82822808
I       47.35336121       4.39633863      57.82822808
I       47.35336121      19.78018079      57.82822808
I       47.35336121      35.16402295      57.82822808
I        8.05517131       1.76751609      54.17994242
I        8.05517131      17.15135825      54.17994242
I        8.05517131      32.53520041      54.17994242
I       16.48232455       1.76751609      54.17994242
I       16.48232455      17.15135825      54.17994242
I       16.48232455      32.53520041      54.17994242
I       24.90947779       1.76751609      54.17994242
I       24.90947779      17.15135825      54.17994242
I       24.90947779      32.53520041      54.17994242
I       33.33663103       1.76751609      54.17994242
I       33.33663103      17.15135825      54.17994242
I       33.33663103      32.53520041      54.17994242
I       41.76378427       1.76751609      54.17994242
I       41.76378427      17.15135825      54.17994242
I       41.76378427      32.53520041      54.17994242
I       50.19093751       1.76751609      54.17994242
I       50.19093751      17.15135825      54.17994242
I       50.19093751      32.53520041      54.17994242
I        1.00401819      12.06347312      57.79382919
I        1.00401819      27.44731528      57.79382919
I        1.00401819      42.83115744      57.79382919
I        9.43117143      12.06347312      57.79382919
I        9.43117143      27.44731528      57.79382919
I        9.43117143      42.83115744      57.79382919
I       17.85832467      12.06347312      57.79382919
I       17.85832467      27.44731528      57.79382919
I       17.85832467      42.83115744      57.79382919
I       26.28547791      12.06347312      57.79382919
I       26.28547791      27.44731528      57.79382919
I       26.28547791      42.83115744      57.79382919
I       34.71263115      12.06347312      57.79382919
I       34.71263115      27.44731528      57.79382919
I       34.71263115      42.83115744      57.79382919
I       43.13978439      12.06347312      57.79382919
I       43.13978439      27.44731528      57.79382919
I       43.13978439      42.83115744      57.79382919
I        6.09407287       7.93431698      47.57262457
I        6.09407287      23.31815914      47.57262457
I        6.09407287      38.70200130      47.57262457
I       14.52122611       7.93431698      47.57262457
I       14.52122611      23.31815914      47.57262457
I       14.52122611      38.70200130      47.57262457
I       22.94837935       7.93431698      47.57262457
I       22.94837935      23.31815914      47.57262457
I       22.94837935      38.70200130      47.57262457
I       31.37553259       7.93431698      47.57262457
I       31.37553259      23.31815914      47.57262457
I       31.37553259      38.70200130      47.57262457
I       39.80268583       7.93431698      47.57262457
I       39.80268583      23.31815914      47.57262457
I       39.80268583      38.70200130      47.57262457
I       48.22983907       7.93431698      47.57262457
I       48.22983907      23.31815914      47.57262457
I       48.22983907      38.70200130      47.57262457
I        2.96511676      10.76522490      49.80800534
I        2.96511676      26.14906706      49.80800534
I        2.96511676      41.53290922      49.80800534
I       11.39227000      10.76522490      49.80800534
I       11.39227000      26.14906706      49.80800534
I       11.39227000      41.53290922      49.80800534
I       19.81942324      10.76522490      49.80800534
I       19.81942324      26.14906706      49.80800534
I       19.81942324      41.53290922      49.80800534
I       28.24657648      10.76522490      49.80800534
I       28.24657648      26.14906706      49.80800534
I       28.24657648      41.53290922      49.80800534
I       36.67372972      10.76522490      49.80800534
I       36.67372972      26.14906706      49.80800534
I       36.67372972      41.53290922      49.80800534
I       45.10088296      10.76522490      49.80800534
I       45.10088296      26.14906706      49.80800534
I       45.10088296      41.53290922      49.80800534
I        1.88049637       8.13640229      46.15971959
I        1.88049637      23.52024445      46.15971959
I        1.88049637      38.90408661      46.15971959
I       10.30764961       8.13640229      46.15971959
I       10.30764961      23.52024445      46.15971959
I       10.30764961      38.90408661      46.15971959
I       18.73480285       8.13640229      46.15971959
I       18.73480285      23.52024445      46.15971959
I       18.73480285      38.90408661      46.15971959
I       27.16195609       8.13640229      46.15971959
I       27.16195609      23.52024445      46.15971959
I       27.16195609      38.90408661      46.15971959
I       35.58910933       8.13640229      46.15971959
I       35.58910933      23.52024445      46.15971959
I       35.58910933      38.90408661      46.15971959
I       44.01626257       8.13640229      46.15971959
I       44.01626257      23.52024445      46.15971959
I       44.01626257      38.90408661      46.15971959
I        7.17869338      10.56313927      51.22090989
I        7.17869338      25.94698143      51.22090989
I        7.17869338      41.33082359      51.22090989
I       15.60584662      10.56313927      51.22090989
I       15.60584662      25.94698143      51.22090989
I       15.60584662      41.33082359      51.22090989
I       24.03299986      10.56313927      51.22090989
I       24.03299986      25.94698143      51.22090989
I       24.03299986      41.33082359      51.22090989
I       32.46015310      10.56313927      51.22090989
I       32.46015310      25.94698143      51.22090989
I       32.46015310      41.33082359      51.22090989
I       40.88730634      10.56313927      51.22090989
I       40.88730634      25.94698143      51.22090989
I       40.88730634      41.33082359      51.22090989
I       49.31445958      10.56313927      51.22090989
I       49.31445958      25.94698143      51.22090989
I       49.31445958      41.33082359      51.22090989
I        2.96511676      15.02516153      46.73844926
I        2.96511676      30.40900369      46.73844926
I        2.96511676      45.79284585      46.73844926
I       11.39227000      15.02516153      46.73844926
I       11.39227000      30.40900369      46.73844926
I       11.39227000      45.79284585      46.73844926
I       19.81942324      15.02516153      46.73844926
I       19.81942324      30.40900369      46.73844926
I       19.81942324      45.79284585      46.73844926
I       28.24657648      15.02516153      46.73844926
I       28.24657648      30.40900369      46.73844926
I       28.24657648      45.79284585      46.73844926
I       36.67372972      15.02516153      46.73844926
I       36.67372972      30.40900369      46.73844926
I       36.67372972      45.79284585      46.73844926
I       45.10088296      15.02516153      46.73844926
I       45.10088296      30.40900369      46.73844926
I       45.10088296      45.79284585      46.73844926
I        6.09407287       3.67438035      50.64218066
I        6.09407287      19.05822251      50.64218066
I        6.09407287      34.44206467      50.64218066
I       14.52122611       3.67438035      50.64218066
I       14.52122611      19.05822251      50.64218066
I       14.52122611      34.44206467      50.64218066
I       22.94837935       3.67438035      50.64218066
I       22.94837935      19.05822251      50.64218066
I       22.94837935      34.44206467      50.64218066
I       31.37553259       3.67438035      50.64218066
I       31.37553259      19.05822251      50.64218066
I       31.37553259      34.44206467      50.64218066
I       39.80268583       3.67438035      50.64218066
I       39.80268583      19.05822251      50.64218066
I       39.80268583      34.44206467      50.64218066
I       48.22983907       3.67438035      50.64218066
I       48.22983907      19.05822251      50.64218066
I       48.22983907      34.44206467      50.64218066
I        7.17869338       1.04555774      46.99389490
I        7.17869338      16.42939990      46.99389490
I        7.17869338      31.81324206      46.99389490
I       15.60584662       1.04555774      46.99389490
I       15.60584662      16.42939990      46.99389490
I       15.60584662      31.81324206      46.99389490
I       24.03299986       1.04555774      46.99389490
I       24.03299986      16.42939990      46.99389490
I       24.03299986      31.81324206      46.99389490
I       32.46015310       1.04555774      46.99389490
I       32.46015310      16.42939990      46.99389490
I       32.46015310      31.81324206      46.99389490
I       40.88730634       1.04555774      46.99389490
I       40.88730634      16.42939990      46.99389490
I       40.88730634      31.81324206      46.99389490
I       49.31445958       1.04555774      46.99389490
I       49.31445958      16.42939990      46.99389490
I       49.31445958      31.81324206      46.99389490
I        1.88049637       2.27014167      50.38673457
I        1.88049637      17.65398383      50.38673457
I        1.88049637      33.03782599      50.38673457
I       10.30764961       2.27014167      50.38673457
I       10.30764961      17.65398383      50.38673457
I       10.30764961      33.03782599      50.38673457
I       18.73480285       2.27014167      50.38673457
I       18.73480285      17.65398383      50.38673457
I       18.73480285      33.03782599      50.38673457
I       27.16195609       2.27014167      50.38673457
I       27.16195609      17.65398383      50.38673457
I       27.16195609      33.03782599      50.38673457
I       35.58910933       2.27014167      50.38673457
I       35.58910933      17.65398383      50.38673457
I       35.58910933      33.03782599      50.38673457
I       44.01626257       2.27014167      50.38673457
I       44.01626257      17.65398383      50.38673457
I       44.01626257      33.03782599      50.38673457
I        3.84159494       4.17700593      46.84897281
I        3.84159494      19.56084809      46.84897281
I        3.84159494      34.94469025      46.84897281
I       12.26874818       4.17700593      46.84897281
I       12.26874818      19.56084809      46.84897281
I       12.26874818      34.94469025      46.84897281
I       20.69590142       4.17700593      46.84897281
I       20.69590142      19.56084809      46.84897281
I       20.69590142      34.94469025      46.84897281
I       29.12305466       4.17700593      46.84897281
I       29.12305466      19.56084809      46.84897281
I       29.12305466      34.94469025      46.84897281
I       37.55020790       4.17700593      46.84897281
I       37.55020790      19.56084809      46.84897281
I       37.55020790      34.94469025      46.84897281
I       45.97736114       4.17700593      46.84897281
I       45.97736114      19.56084809      46.84897281
I       45.97736114      34.94469025      46.84897281
I        5.21759501      14.52253589      50.53165701
I        5.21759501      29.90637805      50.53165701
I        5.21759501      45.29022021      50.53165701
I       13.64474825      14.52253589      50.53165701
I       13.64474825      29.90637805      50.53165701
I       13.64474825      45.29022021      50.53165701
I       22.07190149      14.52253589      50.53165701
I       22.07190149      29.90637805      50.53165701
I       22.07190149      45.29022021      50.53165701
I       30.49905473      14.52253589      50.53165701
I       30.49905473      29.90637805      50.53165701
I       30.49905473      45.29022021      50.53165701
I       38.92620797      14.52253589      50.53165701
I       38.92620797      29.90637805      50.53165701
I       38.92620797      45.29022021      50.53165701
I       47.35336121      14.52253589      50.53165701
I       47.35336121      29.90637805      50.53165701
I       47.35336121      45.29022021      50.53165701
I        8.05517131      11.89371335      46.88337135
I        8.05517131      27.27755551      46.88337135
I        8.05517131      42.66139767      46.88337135
I       16.48232455      11.89371335      46.88337135
I       16.48232455      27.27755551      46.88337135
I       16.48232455      42.66139767      46.88337135
I       24.90947779      11.89371335      46.88337135
I       24.90947779      27.27755551      46.88337135
I       24.90947779      42.66139767      46.88337135
I       33.33663103      11.89371335      46.88337135
I       33.33663103      27.27755551      46.88337135
I       33.33663103      42.66139767      46.88337135
I       41.76378427      11.89371335      46.88337135
I       41.76378427      27.27755551      46.88337135
I       41.76378427      42.66139767      46.88337135
I       50.19093751      11.89371335      46.88337135
I       50.19093751      27.27755551      46.88337135
I       50.19093751      42.66139767      46.88337135
I        1.00401819       6.80582822      50.49725812
I        1.00401819      22.18967038      50.49725812
I        1.00401819      37.57351254      50.49725812
I        9.43117143       6.80582822      50.49725812
I        9.43117143      22.18967038      50.49725812
I        9.43117143      37.57351254      50.49725812
I       17.85832467       6.80582822      50.49725812
I       17.85832467      22.18967038      50.49725812
I       17.85832467      37.57351254      50.49725812
I       26.28547791       6.80582822      50.49725812
I       26.28547791      22.18967038      50.49725812
I       26.28547791      37.57351254      50.49725812
I       34.71263115       6.80582822      50.49725812
I       34.71263115      22.18967038      50.49725812
I       34.71263115      37.57351254      50.49725812
I       43.13978439       6.80582822      50.49725812
I       43.13978439      22.18967038      50.49725812
I       43.13978439      37.57351254      50.49725812
I        6.09407287       2.67667208      40.27605350
I        6.09407287      18.06051424      40.27605350
I        6.09407287      33.44435640      40.27605350
I       14.52122611       2.67667208      40.27605350
I       14.52122611      18.06051424      40.27605350
I       14.52122611      33.44435640      40.27605350
I       22.94837935       2.67667208      40.27605350
I       22.94837935      18.06051424      40.27605350
I       22.94837935      33.44435640      40.27605350
I       31.37553259       2.67667208      40.27605350
I       31.37553259      18.06051424      40.27605350
I       31.37553259      33.44435640      40.27605350
I       39.80268583       2.67667208      40.27605350
I       39.80268583      18.06051424      40.27605350
I       39.80268583      33.44435640      40.27605350
I       48.22983907       2.67667208      40.27605350
I       48.22983907      18.06051424      40.27605350
I       48.22983907      33.44435640      40.27605350
I        2.96511676       5.50758000      42.51143427
I        2.96511676      20.89142216      42.51143427
I        2.96511676      36.27526432      42.51143427
I       11.39227000       5.50758000      42.51143427
I       11.39227000      20.89142216      42.51143427
I       11.39227000      36.27526432      42.51143427
I       19.81942324       5.50758000      42.51143427
I       19.81942324      20.89142216      42.51143427
I       19.81942324      36.27526432      42.51143427
I       28.24657648       5.50758000      42.51143427
I       28.24657648      20.89142216      42.51143427
I       28.24657648      36.27526432      42.51143427
I       36.67372972       5.50758000      42.51143427
I       36.67372972      20.89142216      42.51143427
I       36.67372972      36.27526432      42.51143427
I       45.10088296       5.50758000      42.51143427
I       45.10088296      20.89142216      42.51143427
I       45.10088296      36.27526432      42.51143427
I        1.88049637       2.87875739      38.86314852
I        1.88049637      18.26259955      38.86314852
I        1.88049637      33.64644171      38.86314852
I       10.30764961       2.87875739      38.86314852
I       10.30764961      18.26259955      38.86314852
I       10.30764961      33.64644171      38.86314852
I       18.73480285       2.87875739      38.86314852
I       18.73480285      18.26259955      38.86314852
I       18.73480285      33.64644171      38.86314852
I       27.16195609       2.87875739      38.86314852
I       27.16195609      18.26259955      38.86314852
I       27.16195609      33.64644171      38.86314852
I       35.58910933       2.87875739      38.86314852
I       35.58910933      18.26259955      38.86314852
I       35.58910933      33.64644171      38.86314852
I       44.01626257       2.87875739      38.86314852
I       44.01626257      18.26259955      38.86314852
I       44.01626257      33.64644171      38.86314852
I        7.17869338       5.30549437      43.92433882
I        7.17869338      20.68933653      43.92433882
I        7.17869338      36.07317869      43.92433882
I       15.60584662       5.30549437      43.92433882
I       15.60584662      20.68933653      43.92433882
I       15.60584662      36.07317869      43.92433882
I       24.03299986       5.30549437      43.92433882
I       24.03299986      20.68933653      43.92433882
I       24.03299986      36.07317869      43.92433882
I       32.46015310       5.30549437      43.92433882
I       32.46015310      20.68933653      43.92433882
I       32.46015310      36.07317869      43.92433882
I       40.88730634       5.30549437      43.92433882
I       40.88730634      20.68933653      43.92433882
I       40.88730634      36.07317869      43.92433882
I       49.31445958       5.30549437      43.92433882
I       49.31445958      20.68933653      43.92433882
I       49.31445958      36.07317869      43.92433882
I        2.96511676       9.76751663      39.44187819
I        2.96511676      25.15135879      39.44187819
I        2.96511676      40.53520095      39.44187819
I       11.39227000       9.76751663      39.44187819
I       11.39227000      25.15135879      39.44187819
I       11.39227000      40.53520095      39.44187819
I       19.81942324       9.76751663      39.44187819
I       19.81942324      25.15135879      39.44187819
I       19.81942324      40.53520095      39.44187819
I       28.24657648       9.76751663      39.44187819
I       28.24657648      25.15135879      39.44187819
I       28.24657648      40.53520095      39.44187819
I       36.67372972       9.76751663      39.44187819
I       36.67372972      25.15135879      39.44187819
I       36.67372972      40.53520095      39.44187819
I       45.10088296       9.76751663      39.44187819
I       45.10088296      25.15135879      39.44187819
I       45.10088296      40.53520095      39.44187819
I        6.09407287      13.80057760      43.34560959
I        6.09407287      29.18441976      43.34560959
I        6.09407287      44.56826192      43.34560959
I       14.52122611      13.80057760      43.34560959
I       14.52122611      29.18441976      43.34560959
I       14.52122611      44.56826192      43.34560959
I       22.94837935      13.80057760      43.34560959
I       22.94837935      29.18441976      43.34560959
I       22.94837935      44.56826192      43.34560959
I       31.37553259      13.80057760      43.34560959
I       31.37553259      29.18441976      43.34560959
I       31.37553259      44.56826192      43.34560959
I       39.80268583      13.80057760      43.34560959
I       39.80268583      29.18441976      43.34560959
I       39.80268583      44.56826192      43.34560959
I       48.22983907      13.80057760      43.34560959
I       48.22983907      29.18441976      43.34560959
I       48.22983907      44.56826192      43.34560959
I        7.17869338      11.17175499      39.69732383
I        7.17869338      26.55559715      39.69732383
I        7.17869338      41.93943931      39.69732383
I       15.60584662      11.17175499      39.69732383
I       15.60584662      26.55559715      39.69732383
I       15.60584662      41.93943931      39.69732383
I       24.03299986      11.17175499      39.69732383
I       24.03299986      26.55559715      39.69732383
I       24.03299986      41.93943931      39.69732383
I       32.46015310      11.17175499      39.69732383
I       32.46015310      26.55559715      39.69732383
I       32.46015310      41.93943931      39.69732383
I       40.88730634      11.17175499      39.69732383
I       40.88730634      26.55559715      39.69732383
I       40.88730634      41.93943931      39.69732383
I       49.31445958      11.17175499      39.69732383
I       49.31445958      26.55559715      39.69732383
I       49.31445958      41.93943931      39.69732383
I        1.88049637      12.39633893      43.09016350
I        1.88049637      27.78018109      43.09016350
I        1.88049637      43.16402325      43.09016350
I       10.30764961      12.39633893      43.09016350
I       10.30764961      27.78018109      43.09016350
I       10.30764961      43.16402325      43.09016350
I       18.73480285      12.39633893      43.09016350
I       18.73480285      27.78018109      43.09016350
I       18.73480285      43.16402325      43.09016350
I       27.16195609      12.39633893      43.09016350
I       27.16195609      27.78018109      43.09016350
I       27.16195609      43.16402325      43.09016350
I       35.58910933      12.39633893      43.09016350
I       35.58910933      27.78018109      43.09016350
I       35.58910933      43.16402325      43.09016350
I       44.01626257      12.39633893      43.09016350
I       44.01626257      27.78018109      43.09016350
I       44.01626257      43.16402325      43.09016350
I        3.84159494      14.30320318      39.55240174
I        3.84159494      29.68704534      39.55240174
I        3.84159494      45.07088750      39.55240174
I       12.26874818      14.30320318      39.55240174
I       12.26874818      29.68704534      39.55240174
I       12.26874818      45.07088750      39.55240174
I       20.69590142      14.30320318      39.55240174
I       20.69590142      29.68704534      39.55240174
I       20.69590142      45.07088750      39.55240174
I       29.12305466      14.30320318      39.55240174
I       29.12305466      29.68704534      39.55240174
I       29.12305466      45.07088750      39.55240174
I       37.55020790      14.30320318      39.55240174
I       37.55020790      29.68704534      39.55240174
I       37.55020790      45.07088750      39.55240174
I       45.97736114      14.30320318      39.55240174
I       45.97736114      29.68704534      39.55240174
I       45.97736114      45.07088750      39.55240174
I        5.21759501       9.26489099      43.23508594
I        5.21759501      24.64873315      43.23508594
I        5.21759501      40.03257531      43.23508594
I       13.64474825       9.26489099      43.23508594
I       13.64474825      24.64873315      43.23508594
I       13.64474825      40.03257531      43.23508594
I       22.07190149       9.26489099      43.23508594
I       22.07190149      24.64873315      43.23508594
I       22.07190149      40.03257531      43.23508594
I       30.49905473       9.26489099      43.23508594
I       30.49905473      24.64873315      43.23508594
I       30.49905473      40.03257531      43.23508594
I       38.92620797       9.26489099      43.23508594
I       38.92620797      24.64873315      43.23508594
I       38.92620797      40.03257531      43.23508594
I       47.35336121       9.26489099      43.23508594
I       47.35336121      24.64873315      43.23508594
I       47.35336121      40.03257531      43.23508594
I        8.05517131       6.63606845      39.58680028
I        8.05517131      22.01991061      39.58680028
I        8.05517131      37.40375277      39.58680028
I       16.48232455       6.63606845      39.58680028
I       16.48232455      22.01991061      39.58680028
I       16.48232455      37.40375277      39.58680028
I       24.90947779       6.63606845      39.58680028
I       24.90947779      22.01991061      39.58680028
I       24.90947779      37.40375277      39.58680028
I       33.33663103       6.63606845      39.58680028
I       33.33663103      22.01991061      39.58680028
I       33.33663103      37.40375277      39.58680028
I       41.76378427       6.63606845      39.58680028
I       41.76378427      22.01991061      39.58680028
I       41.76378427      37.40375277      39.58680028
I       50.19093751       6.63606845      39.58680028
I       50.19093751      22.01991061      39.58680028
I       50.19093751      37.40375277      39.58680028
I        1.00401819       1.54818332      43.20068705
I        1.00401819      16.93202548      43.20068705
I        1.00401819      32.31586764      43.20068705
I        9.43117143       1.54818332      43.20068705
I        9.43117143      16.93202548      43.20068705
I        9.43117143      32.31586764      43.20068705
I       17.85832467       1.54818332      43.20068705
I       17.85832467      16.93202548      43.20068705
I       17.85832467      32.31586764      43.20068705
I       26.28547791       1.54818332      43.20068705
I       26.28547791      16.93202548      43.20068705
I       26.28547791      32.31586764      43.20068705
I       34.71263115       1.54818332      43.20068705
I       34.71263115      16.93202548      43.20068705
I       34.71263115      32.31586764      43.20068705
I       43.13978439       1.54818332      43.20068705
I       43.13978439      16.93202548      43.20068705
I       43.13978439      32.31586764      43.20068705
I        6.09407287      12.80286934      32.97948243
I        6.09407287      28.18671150      32.97948243
I        6.09407287      43.57055366      32.97948243
I       14.52122611      12.80286934      32.97948243
I       14.52122611      28.18671150      32.97948243
I       14.52122611      43.57055366      32.97948243
I       22.94837935      12.80286934      32.97948243
I       22.94837935      28.18671150      32.97948243
I       22.94837935      43.57055366      32.97948243
I       31.37553259      12.80286934      32.97948243
I       31.37553259      28.18671150      32.97948243
I       31.37553259      43.57055366      32.97948243
I       39.80268583      12.80286934      32.97948243
I       39.80268583      28.18671150      32.97948243
I       39.80268583      43.57055366      32.97948243
I       48.22983907      12.80286934      32.97948243
I       48.22983907      28.18671150      32.97948243
I       48.22983907      43.57055366      32.97948243
I        2.96511676       0.24993510      35.21486320
I        2.96511676      15.63377726      35.21486320
I        2.96511676      31.01761942      35.21486320
I       11.39227000       0.24993510      35.21486320
I       11.39227000      15.63377726      35.21486320
I       11.39227000      31.01761942      35.21486320
I       19.81942324       0.24993510      35.21486320
I       19.81942324      15.63377726      35.21486320
I       19.81942324      31.01761942      35.21486320
I       28.24657648       0.24993510      35.21486320
I       28.24657648      15.63377726      35.21486320
I       28.24657648      31.01761942      35.21486320
I       36.67372972       0.24993510      35.21486320
I       36.67372972      15.63377726      35.21486320
I       36.67372972      31.01761942      35.21486320
I       45.10088296       0.24993510      35.21486320
I       45.10088296      15.63377726      35.21486320
I       45.10088296      31.01761942      35.21486320
I        1.88049637      13.00495465      31.56657745
I        1.88049637      28.38879681      31.56657745
I        1.88049637      43.77263897      31.56657745
I       10.30764961      13.00495465      31.56657745
I       10.30764961      28.38879681      31.56657745
I       10.30764961      43.77263897      31.56657745
I       18.73480285      13.00495465      31.56657745
I       18.73480285      28.38879681      31.56657745
I       18.73480285      43.77263897      31.56657745
I       27.16195609      13.00495465      31.56657745
I       27.16195609      28.38879681      31.56657745
I       27.16195609      43.77263897      31.56657745
I       35.58910933      13.00495465      31.56657745
I       35.58910933      28.38879681      31.56657745
I       35.58910933      43.77263897      31.56657745
I       44.01626257      13.00495465      31.56657745
I       44.01626257      28.38879681      31.56657745
I       44.01626257      43.77263897      31.56657745
I        7.17869338       0.04784947      36.62776775
I        7.17869338      15.43169163      36.62776775
Pb       4.52959488       7.49913350      88.82145573
Pb       4.52959488      22.88297566      88.82145573
Pb       4.52959488      38.26681782      88.82145573
Pb      12.95674812       7.49913350      88.82145573
Pb      12.95674812      22.88297566      88.82145573
Pb      12.95674812      38.26681782      88.82145573
Pb      21.38390136       7.49913350      88.82145573
Pb      21.38390136      22.88297566      88.82145573
Pb      21.38390136      38.26681782      88.82145573
Pb      29.81105460       7.49913350      88.82145573
Pb      29.81105460      22.88297566      88.82145573
Pb      29.81105460      38.26681782      88.82145573
Pb      38.23820784       7.49913350      88.82145573
Pb      38.23820784      22.88297566      88.82145573
Pb      38.23820784      38.26681782      88.82145573
Pb      46.66536108       7.49913350      88.82145573
Pb      46.66536108      22.88297566      88.82145573
Pb      46.66536108      38.26681782      88.82145573
Pb       8.74317150       4.87031105      85.17317019
Pb       8.74317150      20.25415321      85.17317019
Pb       8.74317150      35.63799537      85.17317019
Pb      17.17032474       4.87031105      85.17317019
Pb      17.17032474      20.25415321      85.17317019
Pb      17.17032474      35.63799537      85.17317019
Pb      25.59747798       4.87031105      85.17317019
Pb      25.59747798      20.25415321      85.17317019
Pb      25.59747798      35.63799537      85.17317019
Pb      34.02463122       4.87031105      85.17317019
Pb      34.02463122      20.25415321      85.17317019
Pb      34.02463122      35.63799537      85.17317019
Pb      42.45178446       4.87031105      85.17317019
Pb      42.45178446      20.25415321      85.17317019
Pb      42.45178446      35.63799537      85.17317019
Pb      50.87893770       4.87031105      85.17317019
Pb      50.87893770      20.25415321      85.17317019
Pb      50.87893770      35.63799537      85.17317019
Pb       4.52959488      12.56223213      85.17317019
Pb       4.52959488      27.94607429      85.17317019
Pb       4.52959488      43.32991645      85.17317019
Pb      12.95674812      12.56223213      85.17317019
Pb      12.95674812      27.94607429      85.17317019
Pb      12.95674812      43.32991645      85.17317019
Pb      21.38390136      12.56223213      85.17317019
Pb      21.38390136      27.94607429      85.17317019
Pb      21.38390136      43.32991645      85.17317019
Pb      29.81105460      12.56223213      85.17317019
Pb      29.81105460      27.94607429      85.17317019
Pb      29.81105460      43.32991645      85.17317019
Pb      38.23820784      12.56223213      85.17317019
Pb      38.23820784      27.94607429      85.17317019
Pb      38.23820784      43.32991645      85.17317019
Pb      46.66536108      12.56223213      85.17317019
Pb      46.66536108      27.94607429      85.17317019
Pb      46.66536108      43.32991645      85.17317019
Pb       0.31601826      -0.19278757      88.82145573
Pb       0.31601826      15.19105459      88.82145573
Pb       0.31601826      30.57489675      88.82145573
Pb       8.74317150      -0.19278757      88.82145573
Pb       8.74317150      15.19105459      88.82145573
Pb       8.74317150      30.57489675      88.82145573
Pb      17.17032474      -0.19278757      88.82145573
Pb      17.17032474      15.19105459      88.82145573
Pb      17.17032474      30.57489675      88.82145573
Pb      25.59747798      -0.19278757      88.82145573
Pb      25.59747798      15.19105459      88.82145573
Pb      25.59747798      30.57489675      88.82145573
Pb      34.02463122      -0.19278757      88.82145573
Pb      34.02463122      15.19105459      88.82145573
Pb      34.02463122      30.57489675      88.82145573
Pb      42.45178446      -0.19278757      88.82145573
Pb      42.45178446      15.19105459      88.82145573
Pb      42.45178446      30.57489675      88.82145573
Pb       4.52959488       2.24148860      81.52488466
Pb       4.52959488      17.62533076      81.52488466
Pb       4.52959488      33.00917292      81.52488466
Pb      12.95674812       2.24148860      81.52488466
Pb      12.95674812      17.62533076      81.52488466
Pb      12.95674812      33.00917292      81.52488466
Pb      21.38390136       2.24148860      81.52488466
Pb      21.38390136      17.62533076      81.52488466
Pb      21.38390136      33.00917292      81.52488466
Pb      29.81105460       2.24148860      81.52488466
Pb      29.81105460      17.62533076      81.52488466
Pb      29.81105460      33.00917292      81.52488466
Pb      38.23820784       2.24148860      81.52488466
Pb      38.23820784      17.62533076      81.52488466
Pb      38.23820784      33.00917292      81.52488466
Pb      46.66536108       2.24148860      81.52488466
Pb      46.66536108      17.62533076      81.52488466
Pb      46.66536108      33.00917292      81.52488466
Pb       8.74317150      14.99650831      77.87659913
Pb       8.74317150      30.38035047      77.87659913
Pb       8.74317150      45.76419263      77.87659913
Pb      17.17032474      14.99650831      77.87659913
Pb      17.17032474      30.38035047      77.87659913
Pb      17.17032474      45.76419263      77.87659913
Pb      25.59747798      14.99650831      77.87659913
Pb      25.59747798      30.38035047      77.87659913
Pb      25.59747798      45.76419263      77.87659913
Pb      34.02463122      14.99650831      77.87659913
Pb      34.02463122      30.38035047      77.87659913
Pb      34.02463122      45.76419263      77.87659913
Pb      42.45178446      14.99650831      77.87659913
Pb      42.45178446      30.38035047      77.87659913
Pb      42.45178446      45.76419263      77.87659913
Pb      50.87893770      14.99650831      77.87659913
Pb      50.87893770      30.38035047      77.87659913
Pb      50.87893770      45.76419263      77.87659913
Pb       4.52959488       7.30458723      77.87659913
Pb       4.52959488      22.68842939      77.87659913
Pb       4.52959488      38.07227155      77.87659913
Pb      12.95674812       7.30458723      77.87659913
Pb      12.95674812      22.68842939      77.87659913
Pb      12.95674812      38.07227155      77.87659913
Pb      21.38390136       7.30458723      77.87659913
Pb      21.38390136      22.68842939      77.87659913
Pb      21.38390136      38.07227155      77.87659913
Pb      29.81105460       7.30458723      77.87659913
Pb      29.81105460      22.68842939      77.87659913
Pb      29.81105460      38.07227155      77.87659913
Pb      38.23820784       7.30458723      77.87659913
Pb      38.23820784      22.68842939      77.87659913
Pb      38.23820784      38.07227155      77.87659913
Pb      46.66536108       7.30458723      77.87659913
Pb      46.66536108      22.68842939      77.87659913
Pb      46.66536108      38.07227155      77.87659913
Pb       0.31601826       9.93340968      81.52488466
Pb       0.31601826      25.31725184      81.52488466
Pb       0.31601826      40.70109400      81.52488466
Pb       8.74317150       9.93340968      81.52488466
Pb       8.74317150      25.31725184      81.52488466
Pb       8.74317150      40.70109400      81.52488466
Pb      17.17032474       9.93340968      81.52488466
Pb      17.17032474      25.31725184      81.52488466
Pb      17.17032474      40.70109400      81.52488466
Pb      25.59747798       9.93340968      81.52488466
Pb      25.59747798      25.31725184      81.52488466
Pb      25.59747798      40.70109400      81.52488466
Pb      34.02463122       9.93340968      81.52488466
Pb      34.02463122      25.31725184      81.52488466
Pb      34.02463122      40.70109400      81.52488466
Pb      42.45178446       9.93340968      81.52488466
Pb      42.45178446      25.31725184      81.52488466
Pb      42.45178446      40.70109400      81.52488466
Pb       4.52959488      12.36768586      74.22831359
Pb       4.52959488      27.75152802      74.22831359
Pb       4.52959488      43.13537018      74.22831359
Pb      12.95674812      12.36768586      74.22831359
Pb      12.95674812      27.75152802      74.22831359
Pb      12.95674812      43.13537018      74.22831359
Pb      21.38390136      12.36768586      74.22831359
Pb      21.38390136      27.75152802      74.22831359
Pb      21.38390136      43.13537018      74.22831359
Pb      29.81105460      12.36768586      74.22831359
Pb      29.81105460      27.75152802      74.22831359
Pb      29.81105460      43.13537018      74.22831359
Pb      38.23820784      12.36768586      74.22831359
Pb      38.23820784      27.75152802      74.22831359
Pb      38.23820784      43.13537018      74.22831359
Pb      46.66536108      12.36768586      74.22831359
Pb      46.66536108      27.75152802      74.22831359
Pb      46.66536108      43.13537018      74.22831359
Pb       0.31601826       9.73886341      70.58002806
Pb       0.31601826      25.12270557      70.58002806
Pb       0.31601826      40.50654773      70.58002806
Pb       8.74317150       9.73886341      70.58002806
Pb       8.74317150      25.12270557      70.58002806
Pb       8.74317150      40.50654773      70.58002806
Pb      17.17032474       9.73886341      70.58002806
Pb      17.17032474      25.12270557      70.58002806
Pb      17.17032474      40.50654773      70.58002806
Pb      25.59747798       9.73886341      70.58002806
Pb      25.59747798      25.12270557      70.58002806
Pb      25.59747798      40.50654773      70.58002806
Pb      34.02463122       9.73886341      70.58002806
Pb      34.02463122      25.12270557      70.58002806
Pb      34.02463122      40.50654773      70.58002806
Pb      42.45178446       9.73886341      70.58002806
Pb      42.45178446      25.12270557      70.58002806
Pb      42.45178446      40.50654773      70.58002806
Pb       4.52959488       2.04694233      70.58002806
Pb       4.52959488      17.43078449      70.58002806
Pb       4.52959488      32.81462665      70.58002806
Pb      12.95674812       2.04694233      70.58002806
Pb      12.95674812      17.43078449      70.58002806
Pb      12.95674812      32.81462665      70.58002806
Pb      21.38390136       2.04694233      70.58002806
Pb      21.38390136      17.43078449      70.58002806
Pb      21.38390136      32.81462665      70.58002806
Pb      29.81105460       2.04694233      70.58002806
Pb      29.81105460      17.43078449      70.58002806
Pb      29.81105460      32.81462665      70.58002806
Pb      38.23820784       2.04694233      70.58002806
Pb      38.23820784      17.43078449      70.58002806
Pb      38.23820784      32.81462665      70.58002806
Pb      46.66536108       2.04694233      70.58002806
Pb      46.66536108      17.43078449      70.58002806
Pb      46.66536108      32.81462665      70.58002806
Pb       0.31601826       4.67576478      74.22831359
Pb       0.31601826      20.05960694      74.22831359
Pb       0.31601826      35.44344910      74.22831359
Pb       8.74317150       4.67576478      74.22831359
Pb       8.74317150      20.05960694      74.22831359
Pb       8.74317150      35.44344910      74.22831359
Pb      17.17032474       4.67576478      74.22831359
Pb      17.17032474      20.05960694      74.22831359
Pb      17.17032474      35.44344910      74.22831359
Pb      25.59747798       4.67576478      74.22831359
Pb      25.59747798      20.05960694      74.22831359
Pb      25.59747798      35.44344910      74.22831359
Pb      34.02463122       4.67576478      74.22831359
Pb      34.02463122      20.05960694      74.22831359
Pb      34.02463122      35.44344910      74.22831359
Pb      42.45178446       4.67576478      74.22831359
Pb      42.45178446      20.05960694      74.22831359
Pb      42.45178446      35.44344910      74.22831359
Pb       4.52959488       7.11004096      66.93174252
Pb       4.52959488      22.49388312      66.93174252
Pb       4.52959488      37.87772528      66.93174252
Pb      12.95674812       7.11004096      66.93174252
Pb      12.95674812      22.49388312      66.93174252
Pb      12.95674812      37.87772528      66.93174252
Pb      21.38390136       7.11004096      66.93174252
Pb      21.38390136      22.49388312      66.93174252
Pb      21.38390136      37.87772528      66.93174252
Pb      29.81105460       7.11004096      66.93174252
Pb      29.81105460      22.49388312      66.93174252
Pb      29.81105460      37.87772528      66.93174252
Pb      38.23820784       7.11004096      66.93174252
Pb      38.23820784      22.49388312      66.93174252
Pb      38.23820784      37.87772528      66.93174252
Pb      46.66536108       7.11004096      66.93174252
Pb      46.66536108      22.49388312      66.93174252
Pb      46.66536108      37.87772528      66.93174252
Pb       0.31601826       4.48121851      63.28345699
Pb       0.31601826      19.86506067      63.28345699
Pb       0.31601826      35.24890283      63.28345699
Pb       8.74317150       4.48121851      63.28345699
Pb       8.74317150      19.86506067      63.28345699
Pb       8.74317150      35.24890283      63.28345699
Pb      17.17032474       4.48121851      63.28345699
Pb      17.17032474      19.86506067      63.28345699
Pb      17.17032474      35.24890283      63.28345699
Pb      25.59747798       4.48121851      63.28345699
Pb      25.59747798      19.86506067      63.28345699
Pb      25.59747798      35.24890283      63.28345699
Pb      34.02463122       4.48121851      63.28345699
Pb      34.02463122      19.86506067      63.28345699
Pb      34.02463122      35.24890283      63.28345699
Pb      42.45178446       4.48121851      63.28345699
Pb      42.45178446      19.86506067      63.28345699
Pb      42.45178446      35.24890283      63.28345699
Pb       4.52959488      12.17313959      63.28345699
Pb       4.52959488      27.55698175      63.28345699
Pb       4.52959488      42.94082391      63.28345699
Pb      12.95674812      12.17313959      63.28345699
Pb      12.95674812      27.55698175      63.28345699
Pb      12.95674812      42.94082391      63.28345699
Pb      21.38390136      12.17313959      63.28345699
Pb      21.38390136      27.55698175      63.28345699
Pb      21.38390136      42.94082391      63.28345699
Pb      29.81105460      12.17313959      63.28345699
Pb      29.81105460      27.55698175      63.28345699
Pb      29.81105460      42.94082391      63.28345699
Pb      38.23820784      12.17313959      63.28345699
Pb      38.23820784      27.55698175      63.28345699
Pb      38.23820784      42.94082391      63.28345699
Pb      46.66536108      12.17313959      63.28345699
Pb      46.66536108      27.55698175      63.28345699
Pb      46.66536108      42.94082391      63.28345699
Pb       0.31601826      14.80196204      66.93174252
Pb       0.31601826      30.18580420      66.93174252
Pb       0.31601826      45.56964636      66.93174252
Pb       8.74317150      14.80196204      66.93174252
Pb       8.74317150      30.18580420      66.93174252
Pb       8.74317150      45.56964636      66.93174252
Pb      17.17032474      14.80196204      66.93174252
Pb      17.17032474      30.18580420      66.93174252
Pb      17.17032474      45.56964636      66.93174252
Pb      25.59747798      14.80196204      66.93174252
Pb      25.59747798      30.18580420      66.93174252
Pb      25.59747798      45.56964636      66.93174252
Pb      34.02463122      14.80196204      66.93174252
Pb      34.02463122      30.18580420      66.93174252
Pb      34.02463122      45.56964636      66.93174252
Pb      42.45178446      14.80196204      66.93174252
Pb      42.45178446      30.18580420      66.93174252
Pb      42.45178446      45.56964636      66.93174252
Pb       4.52959488       1.85239606      59.63517145
Pb       4.52959488      17.23623822      59.63517145
Pb       4.52959488      32.62008038      59.63517145
Pb      12.95674812       1.85239606      59.63517145
Pb      12.95674812      17.23623822      59.63517145
Pb      12.95674812      32.62008038      59.63517145
Pb      21.38390136       1.85239606      59.63517145
Pb      21.38390136      17.23623822      59.63517145
Pb      21.38390136      32.62008038      59.63517145
Pb      29.81105460       1.85239606      59.63517145
Pb      29.81105460      17.23623822      59.63517145
Pb      29.81105460      32.62008038      59.63517145
Pb      38.23820784       1.85239606      59.63517145
Pb      38.23820784      17.23623822      59.63517145
Pb      38.23820784      32.62008038      59.63517145
Pb      46.66536108       1.85239606      59.63517145
Pb      46.66536108      17.23623822      59.63517145
Pb      46.66536108      32.62008038      59.63517145
Pb       0.31601826      14.60741576      55.98688592
Pb       0.31601826      29.99125792      55.98688592
Pb       0.31601826      45.37510008      55.98688592
Pb       8.74317150      14.60741576      55.98688592
Pb       8.74317150      29.99125792      55.98688592
Pb       8.74317150      45.37510008      55.98688592
Pb      17.17032474      14.60741576      55.98688592
Pb      17.17032474      29.99125792      55.98688592
Pb      17.17032474      45.37510008      55.98688592
Pb      25.59747798      14.60741576      55.98688592
Pb      25.59747798      29.99125792      55.98688592
Pb      25.59747798      45.37510008      55.98688592
Pb      34.02463122      14.60741576      55.98688592
Pb      34.02463122      29.99125792      55.98688592
Pb      34.02463122      45.37510008      55.98688592
Pb      42.45178446      14.60741576      55.98688592
Pb      42.45178446      29.99125792      55.98688592
Pb      42.45178446      45.37510008      55.98688592
Pb       4.52959488       6.91549468      55.98688592
Pb       4.52959488      22.29933684      55.98688592
Pb       4.52959488      37.68317900      55.98688592
Pb      12.95674812       6.91549468      55.98688592
Pb      12.95674812      22.29933684      55.98688592
Pb      12.95674812      37.68317900      55.98688592
Pb      21.38390136       6.91549468      55.98688592
Pb      21.38390136      22.29933684      55.98688592
Pb      21.38390136      37.68317900      55.98688592
Pb      29.81105460       6.91549468      55.98688592
Pb      29.81105460      22.29933684      55.98688592
Pb      29.81105460      37.68317900      55.98688592
Pb      38.23820784       6.91549468      55.98688592
Pb      38.23820784      22.29933684      55.98688592
Pb      38.23820784      37.68317900      55.98688592
Pb      46.66536108       6.91549468      55.98688592
Pb      46.66536108      22.29933684      55.98688592
Pb      46.66536108      37.68317900      55.98688592
Pb       0.31601826       9.54431714      59.63517145
Pb       0.31601826      24.92815930      59.63517145
Pb       0.31601826      40.31200146      59.63517145
Pb       8.74317150       9.54431714      59.63517145
Pb       8.74317150      24.92815930      59.63517145
Pb       8.74317150      40.31200146      59.63517145
Pb      17.17032474       9.54431714      59.63517145
Pb      17.17032474      24.92815930      59.63517145
Pb      17.17032474      40.31200146      59.63517145
Pb      25.59747798       9.54431714      59.63517145
Pb      25.59747798      24.92815930      59.63517145
Pb      25.59747798      40.31200146      59.63517145
Pb      34.02463122       9.54431714      59.63517145
Pb      34.02463122      24.92815930      59.63517145
Pb      34.02463122      40.31200146      59.63517145
Pb      42.45178446       9.54431714      59.63517145
Pb      42.45178446      24.92815930      59.63517145
Pb      42.45178446      40.31200146      59.63517145
Pb       4.52959488      11.97859331      52.33860038
Pb       4.52959488      27.36243547      52.33860038
Pb       4.52959488      42.74627763      52.33860038
Pb      12.95674812      11.97859331      52.33860038
Pb      12.95674812      27.36243547      52.33860038
Pb      12.95674812      42.74627763      52.33860038
Pb      21.38390136      11.97859331      52.33860038
Pb      21.38390136      27.36243547      52.33860038
Pb      21.38390136      42.74627763      52.33860038
Pb      29.81105460      11.97859331      52.33860038
Pb      29.81105460      27.36243547      52.33860038
Pb      29.81105460      42.74627763      52.33860038
Pb      38.23820784      11.97859331      52.33860038
Pb      38.23820784      27.36243547      52.33860038
Pb      38.23820784      42.74627763      52.33860038
Pb      46.66536108      11.97859331      52.33860038
Pb      46.66536108      27.36243547      52.33860038
Pb      46.66536108      42.74627763      52.33860038
Pb       0.31601826       9.34977086      48.69031485
Pb       0.31601826      24.73361302      48.69031485
Pb       0.31601826      40.11745518      48.69031485
Pb       8.74317150       9.34977086      48.69031485
Pb       8.74317150      24.73361302      48.69031485
Pb       8.74317150      40.11745518      48.69031485
Pb      17.17032474       9.34977086      48.69031485
Pb      17.17032474      24.73361302      48.69031485
Pb      17.17032474      40.11745518      48.69031485
Pb      25.59747798       9.34977086      48.69031485
Pb      25.59747798      24.73361302      48.69031485
Pb      25.59747798      40.11745518      48.69031485
Pb      34.02463122       9.34977086      48.69031485
Pb      34.02463122      24.73361302      48.69031485
Pb      34.02463122      40.11745518      48.69031485
Pb      42.45178446       9.34977086      48.69031485
Pb      42.45178446      24.73361302      48.69031485
Pb      42.45178446      40.11745518      48.69031485
Pb       4.52959488       1.65784978      48.69031485
Pb       4.52959488      17.04169194      48.69031485
Pb       4.52959488      32.42553410      48.69031485
Pb      12.95674812       1.65784978      48.69031485
Pb      12.95674812      17.04169194      48.69031485
Pb      12.95674812      32.42553410      48.69031485
Pb      21.38390136       1.65784978      48.69031485
Pb      21.38390136      17.04169194      48.69031485
Pb      21.38390136      32.42553410      48.69031485
Pb      29.81105460       1.65784978      48.69031485
Pb      29.81105460      17.04169194      48.69031485
Pb      29.81105460      32.42553410      48.69031485
Pb      38.23820784       1.65784978      48.69031485
Pb      38.23820784      17.04169194      48.69031485
Pb      38.23820784      32.42553410      48.69031485
Pb      46.66536108       1.65784978      48.69031485
Pb      46.66536108      17.04169194      48.69031485
Pb      46.66536108      32.42553410      48.69031485
Pb       0.31601826       4.28667223      52.33860038
Pb       0.31601826      19.67051439      52.33860038
Pb       0.31601826      35.05435655      52.33860038
Pb       8.74317150       4.28667223      52.33860038
Pb       8.74317150      19.67051439      52.33860038
Pb       8.74317150      35.05435655      52.33860038
Pb      17.17032474       4.28667223      52.33860038
Pb      17.17032474      19.67051439      52.33860038
Pb      17.17032474      35.05435655      52.33860038
Pb      25.59747798       4.28667223      52.33860038
Pb      25.59747798      19.67051439      52.33860038
Pb      25.59747798      35.05435655      52.33860038
Pb      34.02463122       4.28667223      52.33860038
Pb      34.02463122      19.67051439      52.33860038
Pb      34.02463122      35.05435655      52.33860038
Pb      42.45178446       4.28667223      52.33860038
Pb      42.45178446      19.67051439      52.33860038
Pb      42.45178446      35.05435655      52.33860038
Pb       4.52959488       6.72094841      45.04202931
Pb       4.52959488      22.10479057      45.04202931
Pb       4.52959488      37.48863273      45.04202931
Pb      12.95674812       6.72094841      45.04202931
Pb      12.95674812      22.10479057      45.04202931
Pb      12.95674812      37.48863273      45.04202931
Pb      21.38390136       6.72094841      45.04202931
Pb      21.38390136      22.10479057      45.04202931
Pb      21.38390136      37.48863273      45.04202931
Pb      29.81105460       6.72094841      45.04202931
Pb      29.81105460      22.10479057      45.04202931
Pb      29.81105460      37.48863273      45.04202931
Pb      38.23820784       6.72094841      45.04202931
Pb      38.23820784      22.10479057      45.04202931
Pb      38.23820784      37.48863273      45.04202931
Pb      46.66536108       6.72094841      45.04202931
Pb      46.66536108      22.10479057      45.04202931
Pb      46.66536108      37.48863273      45.04202931
Pb       0.31601826       4.09212596      41.39374378
Pb       0.31601826      19.47596812      41.39374378
Pb       0.31601826      34.85981028      41.39374378
Pb       8.74317150       4.09212596      41.39374378
Pb       8.74317150      19.47596812      41.39374378
Pb       8.74317150      34.85981028      41.39374378
Pb      17.17032474       4.09212596      41.39374378
Pb      17.17032474      19.47596812      41.39374378
Pb      17.17032474      34.85981028      41.39374378
Pb      25.59747798       4.09212596      41.39374378
Pb      25.59747798      19.47596812      41.39374378
Pb      25.59747798      34.85981028      41.39374378
Pb      34.02463122       4.09212596      41.39374378
Pb      34.02463122      19.47596812      41.39374378
Pb      34.02463122      34.85981028      41.39374378
Pb      42.45178446       4.09212596      41.39374378
Pb      42.45178446      19.47596812      41.39374378
Pb      42.45178446      34.85981028      41.39374378
Pb       4.52959488      11.78404704      41.39374378
Pb       4.52959488      27.16788920      41.39374378
Pb       4.52959488      42.55173136      41.39374378
Pb      12.95674812      11.78404704      41.39374378
Pb      12.95674812      27.16788920      41.39374378
Pb      12.95674812      42.55173136      41.39374378
Pb      21.38390136      11.78404704      41.39374378
Pb      21.38390136      27.16788920      41.39374378
Pb      21.38390136      42.55173136      41.39374378
Pb      29.81105460      11.78404704      41.39374378
Pb      29.81105460      27.16788920      41.39374378
Pb      29.81105460      42.55173136      41.39374378
Pb      38.23820784      11.78404704      41.39374378
Pb      38.23820784      27.16788920      41.39374378
Pb      38.23820784      42.55173136      41.39374378
Pb      46.66536108      11.78404704      41.39374378
Pb      46.66536108      27.16788920      41.39374378
Pb      46.66536108      42.55173136      41.39374378
Pb       0.31601826      14.41286949      45.04202931
Pb       0.31601826      29.79671165      45.04202931
Pb       0.31601826      45.18055381      45.04202931
Pb       8.74317150      14.41286949      45.04202931
Pb       8.74317150      29.79671165      45.04202931
Pb       8.74317150      45.18055381      45.04202931
Pb      17.17032474      14.41286949      45.04202931
Pb      17.17032474      29.79671165      45.04202931
Pb      17.17032474      45.18055381      45.04202931
Pb      25.59747798      14.41286949      45.04202931
Pb      25.59747798      29.79671165      45.04202931
Pb      25.59747798      45.18055381      45.04202931
Pb      34.02463122      14.41286949      45.04202931
Pb      34.02463122      29.79671165      45.04202931
Pb      34.02463122      45.18055381      45.04202931
Pb      42.45178446      14.41286949      45.04202931
Pb      42.45178446      29.79671165      45.04202931
Pb      42.45178446      45.18055381      45.04202931
Pb       4.52959488       1.46330351      37.74545824
Pb       4.52959488      16.84714567      37.74545824
Pb       4.52959488      32.23098783      37.74545824
Pb      12.95674812       1.46330351      37.74545824
Pb      12.95674812      16.84714567      37.74545824
Pb      12.95674812      32.23098783      37.74545824
Pb      21.38390136       1.46330351      37.74545824
Pb      21.38390136      16.84714567      37.74545824
Pb      21.38390136      32.23098783      37.74545824
Pb      29.81105460       1.46330351      37.74545824
Pb      29.81105460      16.84714567      37.74545824
Pb      29.81105460      32.23098783      37.74545824
Pb      38.23820784       1.46330351      37.74545824
Pb      38.23820784      16.84714567      37.74545824
Pb      38.23820784      32.23098783      37.74545824
Pb      46.66536108       1.46330351      37.74545824
Pb      46.66536108      16.84714567      37.74545824
Pb      46.66536108      32.23098783      37.74545824
Pb       0.31601826      14.21832322      34.09717271
Pb       0.31601826      29.60216538      34.09717271
Pb       0.31601826      44.98600754      34.09717271
Pb       8.74317150      14.21832322      34.09717271
Pb       8.74317150      29.60216538      34.09717271
Pb       8.74317150      44.98600754      34.09717271
Pb      17.17032474      14.21832322      34.09717271
Pb      17.17032474      29.60216538      34.09717271
Pb      17.17032474      44.98600754      34.09717271
Pb      25.59747798      14.21832322      34.09717271
Pb      25.59747798      29.60216538      34.09717271
Pb      25.59747798      44.98600754      34.09717271
Pb      34.02463122      14.21832322      34.09717271
Pb      34.02463122      29.60216538      34.09717271
Pb      34.02463122      44.98600754      34.09717271
Pb      42.45178446      14.21832322      34.09717271
Pb      42.45178446      29.60216538      34.09717271
Pb      42.45178446      44.98600754      34.09717271
Pb       4.52959488       6.52640214      34.09717271
Pb       4.52959488      21.91024430      34.09717271
Pb       4.52959488      37.29408646      34.09717271
Pb      12.95674812       6.52640214      34.09717271
Pb      12.95674812      21.91024430      34.09717271
Pb      12.95674812      37.29408646      34.09717271
Pb      21.38390136       6.52640214      34.09717271
Pb      21.38390136      21.91024430      34.09717271
Pb      21.38390136      37.29408646      34.09717271
Pb      29.81105460       6.52640214      34.09717271
Pb      29.81105460      21.91024430      34.09717271
Pb      29.81105460      37.29408646      34.09717271
Pb      38.23820784       6.52640214      34.09717271
Pb      38.23820784      21.91024430      34.09717271
Pb      38.23820784      37.29408646      34.09717271
Pb      46.66536108       6.52640214      34.09717271
Pb      46.66536108      21.91024430      34.09717271
Pb      46.66536108      37.29408646      34.09717271
Pb       0.31601826       9.15522459      37.74545824
Pb       0.31601826      24.53906675      37.74545824
Pb       0.31601826      39.92290891      37.74545824
Pb       8.74317150       9.15522459      37.74545824
Pb       8.74317150      24.53906675      37.74545824
Pb       8.74317150      39.92290891      37.74545824
Pb      17.17032474       9.15522459      37.74545824
Pb      17.17032474      24.53906675      37.74545824
Pb      17.17032474      39.92290891      37.74545824
Pb      25.59747798       9.15522459      37.74545824
Pb      25.59747798      24.53906675      37.74545824
Pb      25.59747798      39.92290891      37.74545824
Pb      34.02463122       9.15522459      37.74545824
Pb      34.02463122      24.53906675      37.74545824
Pb      34.02463122      39.92290891      37.74545824
Pb      42.45178446       9.15522459      37.74545824
Pb      42.45178446      24.53906675      37.74545824
Pb      42.45178446      39.92290891      37.74545824
