# Supplementary material for: What Happens at Surfaces and Grain Boundaries of Halide Perovskites: Insights from Reactive Molecular Dynamics Simulations of CsPbI3
Source: ACS Appl Mater Interfaces. 2022 Aug 30;14(36):40841–50. doi: 10.1021/acsami.2c09239 (PMC9478958; doi:10.1021/acsami.2c09239)
Supplement: Supplementary file 2 — am2c09239_si_002.zip [file am2c09239_si_002.zip › supplementary-structures/perovskite-slabs/pristine-slabs-stability/O202_Orthorhombic_Pb-rich.xyz]

2736
Lattice="50.56291944 0.0 0.0 0.0 46.15152648 0.0 0.0 0.0 120.0" Properties=species:S:1:pos:R:3 pbc="T T T"
Cs       4.77777949      12.05804198      55.19710388
Cs       4.77777949      27.44188414      55.19710388
Cs       4.77777949      42.82572630      55.19710388
Cs      13.20493273      12.05804198      55.19710388
Cs      13.20493273      27.44188414      55.19710388
Cs      13.20493273      42.82572630      55.19710388
Cs      21.63208597      12.05804198      55.19710388
Cs      21.63208597      27.44188414      55.19710388
Cs      21.63208597      42.82572630      55.19710388
Cs      30.05923921      12.05804198      55.19710388
Cs      30.05923921      27.44188414      55.19710388
Cs      30.05923921      42.82572630      55.19710388
Cs      38.48639245      12.05804198      55.19710388
Cs      38.48639245      27.44188414      55.19710388
Cs      38.48639245      42.82572630      55.19710388
Cs      46.91354569      12.05804198      55.19710388
Cs      46.91354569      27.44188414      55.19710388
Cs      46.91354569      42.82572630      55.19710388
Cs       0.56420283       3.51619381      54.01757321
Cs       0.56420283      18.90003597      54.01757321
Cs       0.56420283      34.28387813      54.01757321
Cs       8.99135607       3.51619381      54.01757321
Cs       8.99135607      18.90003597      54.01757321
Cs       8.99135607      34.28387813      54.01757321
Cs      17.41850931       3.51619381      54.01757321
Cs      17.41850931      18.90003597      54.01757321
Cs      17.41850931      34.28387813      54.01757321
Cs      25.84566255       3.51619381      54.01757321
Cs      25.84566255      18.90003597      54.01757321
Cs      25.84566255      34.28387813      54.01757321
Cs      34.27281579       3.51619381      54.01757321
Cs      34.27281579      18.90003597      54.01757321
Cs      34.27281579      34.28387813      54.01757321
Cs      42.69996903       3.51619381      54.01757321
Cs      42.69996903      18.90003597      54.01757321
Cs      42.69996903      34.28387813      54.01757321
Cs       4.28141030       6.92320135     101.44528516
Cs       4.28141030      22.30704351     101.44528516
Cs       4.28141030      37.69088567     101.44528516
Cs      12.70856354       6.92320135     101.44528516
Cs      12.70856354      22.30704351     101.44528516
Cs      12.70856354      37.69088567     101.44528516
Cs      21.13571678       6.92320135     101.44528516
Cs      21.13571678      22.30704351     101.44528516
Cs      21.13571678      37.69088567     101.44528516
Cs      29.56287002       6.92320135     101.44528516
Cs      29.56287002      22.30704351     101.44528516
Cs      29.56287002      37.69088567     101.44528516
Cs      37.99002326       6.92320135     101.44528516
Cs      37.99002326      22.30704351     101.44528516
Cs      37.99002326      37.69088567     101.44528516
Cs      46.41717650       6.92320135     101.44528516
Cs      46.41717650      22.30704351     101.44528516
Cs      46.41717650      37.69088567     101.44528516
Cs       4.77777949       2.71002981     106.27310137
Cs       4.77777949      18.09387197     106.27310137
Cs       4.77777949      33.47771413     106.27310137
Cs      13.20493273       2.71002981     106.27310137
Cs      13.20493273      18.09387197     106.27310137
Cs      13.20493273      33.47771413     106.27310137
Cs      21.63208597       2.71002981     106.27310137
Cs      21.63208597      18.09387197     106.27310137
Cs      21.63208597      33.47771413     106.27310137
Cs      30.05923921       2.71002981     106.27310137
Cs      30.05923921      18.09387197     106.27310137
Cs      30.05923921      33.47771413     106.27310137
Cs      38.48639245       2.71002981     106.27310137
Cs      38.48639245      18.09387197     106.27310137
Cs      38.48639245      33.47771413     106.27310137
Cs      46.91354569       2.71002981     106.27310137
Cs      46.91354569      18.09387197     106.27310137
Cs      46.91354569      33.47771413     106.27310137
Cs       8.49498692       0.08120736     102.62481583
Cs       8.49498692      15.46504952     102.62481583
Cs       8.49498692      30.84889168     102.62481583
Cs      16.92214016       0.08120736     102.62481583
Cs      16.92214016      15.46504952     102.62481583
Cs      16.92214016      30.84889168     102.62481583
Cs      25.34929340       0.08120736     102.62481583
Cs      25.34929340      15.46504952     102.62481583
Cs      25.34929340      30.84889168     102.62481583
Cs      33.77644664       0.08120736     102.62481583
Cs      33.77644664      15.46504952     102.62481583
Cs      33.77644664      30.84889168     102.62481583
Cs      42.20359988       0.08120736     102.62481583
Cs      42.20359988      15.46504952     102.62481583
Cs      42.20359988      30.84889168     102.62481583
Cs      50.63075312       0.08120736     102.62481583
Cs      50.63075312      15.46504952     102.62481583
Cs      50.63075312      30.84889168     102.62481583
Cs       0.56420283       9.55202380     105.09357070
Cs       0.56420283      24.93586596     105.09357070
Cs       0.56420283      40.31970812     105.09357070
Cs       8.99135607       9.55202380     105.09357070
Cs       8.99135607      24.93586596     105.09357070
Cs       8.99135607      40.31970812     105.09357070
Cs      17.41850931       9.55202380     105.09357070
Cs      17.41850931      24.93586596     105.09357070
Cs      17.41850931      40.31970812     105.09357070
Cs      25.84566255       9.55202380     105.09357070
Cs      25.84566255      24.93586596     105.09357070
Cs      25.84566255      40.31970812     105.09357070
Cs      34.27281579       9.55202380     105.09357070
Cs      34.27281579      24.93586596     105.09357070
Cs      34.27281579      40.31970812     105.09357070
Cs      42.69996903       9.55202380     105.09357070
Cs      42.69996903      24.93586596     105.09357070
Cs      42.69996903      40.31970812     105.09357070
Cs       4.28141030       1.66555645      94.14871409
Cs       4.28141030      17.04939861      94.14871409
Cs       4.28141030      32.43324077      94.14871409
Cs      12.70856354       1.66555645      94.14871409
Cs      12.70856354      17.04939861      94.14871409
Cs      12.70856354      32.43324077      94.14871409
Cs      21.13571678       1.66555645      94.14871409
Cs      21.13571678      17.04939861      94.14871409
Cs      21.13571678      32.43324077      94.14871409
Cs      29.56287002       1.66555645      94.14871409
Cs      29.56287002      17.04939861      94.14871409
Cs      29.56287002      32.43324077      94.14871409
Cs      37.99002326       1.66555645      94.14871409
Cs      37.99002326      17.04939861      94.14871409
Cs      37.99002326      32.43324077      94.14871409
Cs      46.41717650       1.66555645      94.14871409
Cs      46.41717650      17.04939861      94.14871409
Cs      46.41717650      32.43324077      94.14871409
Cs       4.77777949      12.83622707      98.97653030
Cs       4.77777949      28.22006923      98.97653030
Cs       4.77777949      43.60391139      98.97653030
Cs      13.20493273      12.83622707      98.97653030
Cs      13.20493273      28.22006923      98.97653030
Cs      13.20493273      43.60391139      98.97653030
Cs      21.63208597      12.83622707      98.97653030
Cs      21.63208597      28.22006923      98.97653030
Cs      21.63208597      43.60391139      98.97653030
Cs      30.05923921      12.83622707      98.97653030
Cs      30.05923921      28.22006923      98.97653030
Cs      30.05923921      43.60391139      98.97653030
Cs      38.48639245      12.83622707      98.97653030
Cs      38.48639245      28.22006923      98.97653030
Cs      38.48639245      43.60391139      98.97653030
Cs      46.91354569      12.83622707      98.97653030
Cs      46.91354569      28.22006923      98.97653030
Cs      46.91354569      43.60391139      98.97653030
Cs       8.49498692      10.20740462      95.32824476
Cs       8.49498692      25.59124678      95.32824476
Cs       8.49498692      40.97508894      95.32824476
Cs      16.92214016      10.20740462      95.32824476
Cs      16.92214016      25.59124678      95.32824476
Cs      16.92214016      40.97508894      95.32824476
Cs      25.34929340      10.20740462      95.32824476
Cs      25.34929340      25.59124678      95.32824476
Cs      25.34929340      40.97508894      95.32824476
Cs      33.77644664      10.20740462      95.32824476
Cs      33.77644664      25.59124678      95.32824476
Cs      33.77644664      40.97508894      95.32824476
Cs      42.20359988      10.20740462      95.32824476
Cs      42.20359988      25.59124678      95.32824476
Cs      42.20359988      40.97508894      95.32824476
Cs      50.63075312      10.20740462      95.32824476
Cs      50.63075312      25.59124678      95.32824476
Cs      50.63075312      40.97508894      95.32824476
Cs       0.56420283       4.29437890      97.79699963
Cs       0.56420283      19.67822106      97.79699963
Cs       0.56420283      35.06206322      97.79699963
Cs       8.99135607       4.29437890      97.79699963
Cs       8.99135607      19.67822106      97.79699963
Cs       8.99135607      35.06206322      97.79699963
Cs      17.41850931       4.29437890      97.79699963
Cs      17.41850931      19.67822106      97.79699963
Cs      17.41850931      35.06206322      97.79699963
Cs      25.84566255       4.29437890      97.79699963
Cs      25.84566255      19.67822106      97.79699963
Cs      25.84566255      35.06206322      97.79699963
Cs      34.27281579       4.29437890      97.79699963
Cs      34.27281579      19.67822106      97.79699963
Cs      34.27281579      35.06206322      97.79699963
Cs      42.69996903       4.29437890      97.79699963
Cs      42.69996903      19.67822106      97.79699963
Cs      42.69996903      35.06206322      97.79699963
Cs       4.28141030      11.79175371      86.85214302
Cs       4.28141030      27.17559587      86.85214302
Cs       4.28141030      42.55943803      86.85214302
Cs      12.70856354      11.79175371      86.85214302
Cs      12.70856354      27.17559587      86.85214302
Cs      12.70856354      42.55943803      86.85214302
Cs      21.13571678      11.79175371      86.85214302
Cs      21.13571678      27.17559587      86.85214302
Cs      21.13571678      42.55943803      86.85214302
Cs      29.56287002      11.79175371      86.85214302
Cs      29.56287002      27.17559587      86.85214302
Cs      29.56287002      42.55943803      86.85214302
Cs      37.99002326      11.79175371      86.85214302
Cs      37.99002326      27.17559587      86.85214302
Cs      37.99002326      42.55943803      86.85214302
Cs      46.41717650      11.79175371      86.85214302
Cs      46.41717650      27.17559587      86.85214302
Cs      46.41717650      42.55943803      86.85214302
Cs       4.77777949       7.57858217      91.67995923
Cs       4.77777949      22.96242433      91.67995923
Cs       4.77777949      38.34626649      91.67995923
Cs      13.20493273       7.57858217      91.67995923
Cs      13.20493273      22.96242433      91.67995923
Cs      13.20493273      38.34626649      91.67995923
Cs      21.63208597       7.57858217      91.67995923
Cs      21.63208597      22.96242433      91.67995923
Cs      21.63208597      38.34626649      91.67995923
Cs      30.05923921       7.57858217      91.67995923
Cs      30.05923921      22.96242433      91.67995923
Cs      30.05923921      38.34626649      91.67995923
Cs      38.48639245       7.57858217      91.67995923
Cs      38.48639245      22.96242433      91.67995923
Cs      38.48639245      38.34626649      91.67995923
Cs      46.91354569       7.57858217      91.67995923
Cs      46.91354569      22.96242433      91.67995923
Cs      46.91354569      38.34626649      91.67995923
Cs       8.49498692       4.94975972      88.03167369
Cs       8.49498692      20.33360188      88.03167369
Cs       8.49498692      35.71744404      88.03167369
Cs      16.92214016       4.94975972      88.03167369
Cs      16.92214016      20.33360188      88.03167369
Cs      16.92214016      35.71744404      88.03167369
Cs      25.34929340       4.94975972      88.03167369
Cs      25.34929340      20.33360188      88.03167369
Cs      25.34929340      35.71744404      88.03167369
Cs      33.77644664       4.94975972      88.03167369
Cs      33.77644664      20.33360188      88.03167369
Cs      33.77644664      35.71744404      88.03167369
Cs      42.20359988       4.94975972      88.03167369
Cs      42.20359988      20.33360188      88.03167369
Cs      42.20359988      35.71744404      88.03167369
Cs      50.63075312       4.94975972      88.03167369
Cs      50.63075312      20.33360188      88.03167369
Cs      50.63075312      35.71744404      88.03167369
Cs       0.56420283      14.42057616      90.50042856
Cs       0.56420283      29.80441832      90.50042856
Cs       0.56420283      45.18826048      90.50042856
Cs       8.99135607      14.42057616      90.50042856
Cs       8.99135607      29.80441832      90.50042856
Cs       8.99135607      45.18826048      90.50042856
Cs      17.41850931      14.42057616      90.50042856
Cs      17.41850931      29.80441832      90.50042856
Cs      17.41850931      45.18826048      90.50042856
Cs      25.84566255      14.42057616      90.50042856
Cs      25.84566255      29.80441832      90.50042856
Cs      25.84566255      45.18826048      90.50042856
Cs      34.27281579      14.42057616      90.50042856
Cs      34.27281579      29.80441832      90.50042856
Cs      34.27281579      45.18826048      90.50042856
Cs      42.69996903      14.42057616      90.50042856
Cs      42.69996903      29.80441832      90.50042856
Cs      42.69996903      45.18826048      90.50042856
Cs       4.28141030       6.53410881      79.55557195
Cs       4.28141030      21.91795097      79.55557195
Cs       4.28141030      37.30179313      79.55557195
Cs      12.70856354       6.53410881      79.55557195
Cs      12.70856354      21.91795097      79.55557195
Cs      12.70856354      37.30179313      79.55557195
Cs      21.13571678       6.53410881      79.55557195
Cs      21.13571678      21.91795097      79.55557195
Cs      21.13571678      37.30179313      79.55557195
Cs      29.56287002       6.53410881      79.55557195
Cs      29.56287002      21.91795097      79.55557195
Cs      29.56287002      37.30179313      79.55557195
Cs      37.99002326       6.53410881      79.55557195
Cs      37.99002326      21.91795097      79.55557195
Cs      37.99002326      37.30179313      79.55557195
Cs      46.41717650       6.53410881      79.55557195
Cs      46.41717650      21.91795097      79.55557195
Cs      46.41717650      37.30179313      79.55557195
Cs       4.77777949       2.32093727      84.38338816
Cs       4.77777949      17.70477943      84.38338816
Cs       4.77777949      33.08862159      84.38338816
Cs      13.20493273       2.32093727      84.38338816
Cs      13.20493273      17.70477943      84.38338816
Cs      13.20493273      33.08862159      84.38338816
Cs      21.63208597       2.32093727      84.38338816
Cs      21.63208597      17.70477943      84.38338816
Cs      21.63208597      33.08862159      84.38338816
Cs      30.05923921       2.32093727      84.38338816
Cs      30.05923921      17.70477943      84.38338816
Cs      30.05923921      33.08862159      84.38338816
Cs      38.48639245       2.32093727      84.38338816
Cs      38.48639245      17.70477943      84.38338816
Cs      38.48639245      33.08862159      84.38338816
Cs      46.91354569       2.32093727      84.38338816
Cs      46.91354569      17.70477943      84.38338816
Cs      46.91354569      33.08862159      84.38338816
Cs       8.49498692      15.07595697      80.73510262
Cs       8.49498692      30.45979913      80.73510262
Cs       8.49498692      45.84364129      80.73510262
Cs      16.92214016      15.07595697      80.73510262
Cs      16.92214016      30.45979913      80.73510262
Cs      16.92214016      45.84364129      80.73510262
Cs      25.34929340      15.07595697      80.73510262
Cs      25.34929340      30.45979913      80.73510262
Cs      25.34929340      45.84364129      80.73510262
Cs      33.77644664      15.07595697      80.73510262
Cs      33.77644664      30.45979913      80.73510262
Cs      33.77644664      45.84364129      80.73510262
Cs      42.20359988      15.07595697      80.73510262
Cs      42.20359988      30.45979913      80.73510262
Cs      42.20359988      45.84364129      80.73510262
Cs      50.63075312      15.07595697      80.73510262
Cs      50.63075312      30.45979913      80.73510262
Cs      50.63075312      45.84364129      80.73510262
Cs       0.56420283       9.16293126      83.20385749
Cs       0.56420283      24.54677342      83.20385749
Cs       0.56420283      39.93061558      83.20385749
Cs       8.99135607       9.16293126      83.20385749
Cs       8.99135607      24.54677342      83.20385749
Cs       8.99135607      39.93061558      83.20385749
Cs      17.41850931       9.16293126      83.20385749
Cs      17.41850931      24.54677342      83.20385749
Cs      17.41850931      39.93061558      83.20385749
Cs      25.84566255       9.16293126      83.20385749
Cs      25.84566255      24.54677342      83.20385749
Cs      25.84566255      39.93061558      83.20385749
Cs      34.27281579       9.16293126      83.20385749
Cs      34.27281579      24.54677342      83.20385749
Cs      34.27281579      39.93061558      83.20385749
Cs      42.69996903       9.16293126      83.20385749
Cs      42.69996903      24.54677342      83.20385749
Cs      42.69996903      39.93061558      83.20385749
Cs       4.28141030       1.27646391      72.25900088
Cs       4.28141030      16.66030607      72.25900088
Cs       4.28141030      32.04414823      72.25900088
Cs      12.70856354       1.27646391      72.25900088
Cs      12.70856354      16.66030607      72.25900088
Cs      12.70856354      32.04414823      72.25900088
Cs      21.13571678       1.27646391      72.25900088
Cs      21.13571678      16.66030607      72.25900088
Cs      21.13571678      32.04414823      72.25900088
Cs      29.56287002       1.27646391      72.25900088
Cs      29.56287002      16.66030607      72.25900088
Cs      29.56287002      32.04414823      72.25900088
Cs      37.99002326       1.27646391      72.25900088
Cs      37.99002326      16.66030607      72.25900088
Cs      37.99002326      32.04414823      72.25900088
Cs      46.41717650       1.27646391      72.25900088
Cs      46.41717650      16.66030607      72.25900088
Cs      46.41717650      32.04414823      72.25900088
Cs       4.77777949      12.44713452      77.08681709
Cs       4.77777949      27.83097668      77.08681709
Cs       4.77777949      43.21481884      77.08681709
Cs      13.20493273      12.44713452      77.08681709
Cs      13.20493273      27.83097668      77.08681709
Cs      13.20493273      43.21481884      77.08681709
Cs      21.63208597      12.44713452      77.08681709
Cs      21.63208597      27.83097668      77.08681709
Cs      21.63208597      43.21481884      77.08681709
Cs      30.05923921      12.44713452      77.08681709
Cs      30.05923921      27.83097668      77.08681709
Cs      30.05923921      43.21481884      77.08681709
Cs      38.48639245      12.44713452      77.08681709
Cs      38.48639245      27.83097668      77.08681709
Cs      38.48639245      43.21481884      77.08681709
Cs      46.91354569      12.44713452      77.08681709
Cs      46.91354569      27.83097668      77.08681709
Cs      46.91354569      43.21481884      77.08681709
Cs       8.49498692       9.81831207      73.43853155
Cs       8.49498692      25.20215423      73.43853155
Cs       8.49498692      40.58599639      73.43853155
Cs      16.92214016       9.81831207      73.43853155
Cs      16.92214016      25.20215423      73.43853155
Cs      16.92214016      40.58599639      73.43853155
Cs      25.34929340       9.81831207      73.43853155
Cs      25.34929340      25.20215423      73.43853155
Cs      25.34929340      40.58599639      73.43853155
Cs      33.77644664       9.81831207      73.43853155
Cs      33.77644664      25.20215423      73.43853155
Cs      33.77644664      40.58599639      73.43853155
Cs      42.20359988       9.81831207      73.43853155
Cs      42.20359988      25.20215423      73.43853155
Cs      42.20359988      40.58599639      73.43853155
Cs      50.63075312       9.81831207      73.43853155
Cs      50.63075312      25.20215423      73.43853155
Cs      50.63075312      40.58599639      73.43853155
Cs       0.56420283       3.90528636      75.90728642
Cs       0.56420283      19.28912852      75.90728642
Cs       0.56420283      34.67297068      75.90728642
Cs       8.99135607       3.90528636      75.90728642
Cs       8.99135607      19.28912852      75.90728642
Cs       8.99135607      34.67297068      75.90728642
Cs      17.41850931       3.90528636      75.90728642
Cs      17.41850931      19.28912852      75.90728642
Cs      17.41850931      34.67297068      75.90728642
Cs      25.84566255       3.90528636      75.90728642
Cs      25.84566255      19.28912852      75.90728642
Cs      25.84566255      34.67297068      75.90728642
Cs      34.27281579       3.90528636      75.90728642
Cs      34.27281579      19.28912852      75.90728642
Cs      34.27281579      34.67297068      75.90728642
Cs      42.69996903       3.90528636      75.90728642
Cs      42.69996903      19.28912852      75.90728642
Cs      42.69996903      34.67297068      75.90728642
Cs       4.28141030      11.40266116      64.96242981
Cs       4.28141030      26.78650332      64.96242981
Cs       4.28141030      42.17034548      64.96242981
Cs      12.70856354      11.40266116      64.96242981
Cs      12.70856354      26.78650332      64.96242981
Cs      12.70856354      42.17034548      64.96242981
Cs      21.13571678      11.40266116      64.96242981
Cs      21.13571678      26.78650332      64.96242981
Cs      21.13571678      42.17034548      64.96242981
Cs      29.56287002      11.40266116      64.96242981
Cs      29.56287002      26.78650332      64.96242981
Cs      29.56287002      42.17034548      64.96242981
Cs      37.99002326      11.40266116      64.96242981
Cs      37.99002326      26.78650332      64.96242981
Cs      37.99002326      42.17034548      64.96242981
Cs      46.41717650      11.40266116      64.96242981
Cs      46.41717650      26.78650332      64.96242981
Cs      46.41717650      42.17034548      64.96242981
Cs       4.77777949       7.18948962      69.79024602
Cs       4.77777949      22.57333178      69.79024602
Cs       4.77777949      37.95717394      69.79024602
Cs      13.20493273       7.18948962      69.79024602
Cs      13.20493273      22.57333178      69.79024602
Cs      13.20493273      37.95717394      69.79024602
Cs      21.63208597       7.18948962      69.79024602
Cs      21.63208597      22.57333178      69.79024602
Cs      21.63208597      37.95717394      69.79024602
Cs      30.05923921       7.18948962      69.79024602
Cs      30.05923921      22.57333178      69.79024602
Cs      30.05923921      37.95717394      69.79024602
Cs      38.48639245       7.18948962      69.79024602
Cs      38.48639245      22.57333178      69.79024602
Cs      38.48639245      37.95717394      69.79024602
Cs      46.91354569       7.18948962      69.79024602
Cs      46.91354569      22.57333178      69.79024602
Cs      46.91354569      37.95717394      69.79024602
Cs       8.49498692       4.56066717      66.14196048
Cs       8.49498692      19.94450933      66.14196048
Cs       8.49498692      35.32835149      66.14196048
Cs      16.92214016       4.56066717      66.14196048
Cs      16.92214016      19.94450933      66.14196048
Cs      16.92214016      35.32835149      66.14196048
Cs      25.34929340       4.56066717      66.14196048
Cs      25.34929340      19.94450933      66.14196048
Cs      25.34929340      35.32835149      66.14196048
Cs      33.77644664       4.56066717      66.14196048
Cs      33.77644664      19.94450933      66.14196048
Cs      33.77644664      35.32835149      66.14196048
Cs      42.20359988       4.56066717      66.14196048
Cs      42.20359988      19.94450933      66.14196048
Cs      42.20359988      35.32835149      66.14196048
Cs      50.63075312       4.56066717      66.14196048
Cs      50.63075312      19.94450933      66.14196048
Cs      50.63075312      35.32835149      66.14196048
Cs       0.56420283      14.03148361      68.61071535
Cs       0.56420283      29.41532577      68.61071535
Cs       0.56420283      44.79916793      68.61071535
Cs       8.99135607      14.03148361      68.61071535
Cs       8.99135607      29.41532577      68.61071535
Cs       8.99135607      44.79916793      68.61071535
Cs      17.41850931      14.03148361      68.61071535
Cs      17.41850931      29.41532577      68.61071535
Cs      17.41850931      44.79916793      68.61071535
Cs      25.84566255      14.03148361      68.61071535
Cs      25.84566255      29.41532577      68.61071535
Cs      25.84566255      44.79916793      68.61071535
Cs      34.27281579      14.03148361      68.61071535
Cs      34.27281579      29.41532577      68.61071535
Cs      34.27281579      44.79916793      68.61071535
Cs      42.69996903      14.03148361      68.61071535
Cs      42.69996903      29.41532577      68.61071535
Cs      42.69996903      44.79916793      68.61071535
Cs       4.28141030       6.14501626      57.66585875
Cs       4.28141030      21.52885842      57.66585875
Cs       4.28141030      36.91270058      57.66585875
Cs      12.70856354       6.14501626      57.66585875
Cs      12.70856354      21.52885842      57.66585875
Cs      12.70856354      36.91270058      57.66585875
Cs      21.13571678       6.14501626      57.66585875
Cs      21.13571678      21.52885842      57.66585875
Cs      21.13571678      36.91270058      57.66585875
Cs      29.56287002       6.14501626      57.66585875
Cs      29.56287002      21.52885842      57.66585875
Cs      29.56287002      36.91270058      57.66585875
Cs      37.99002326       6.14501626      57.66585875
Cs      37.99002326      21.52885842      57.66585875
Cs      37.99002326      36.91270058      57.66585875
Cs      46.41717650       6.14501626      57.66585875
Cs      46.41717650      21.52885842      57.66585875
Cs      46.41717650      36.91270058      57.66585875
Cs       4.77777949       1.93184472      62.49367495
Cs       4.77777949      17.31568688      62.49367495
Cs       4.77777949      32.69952904      62.49367495
Cs      13.20493273       1.93184472      62.49367495
Cs      13.20493273      17.31568688      62.49367495
Cs      13.20493273      32.69952904      62.49367495
Cs      21.63208597       1.93184472      62.49367495
Cs      21.63208597      17.31568688      62.49367495
Cs      21.63208597      32.69952904      62.49367495
Cs      30.05923921       1.93184472      62.49367495
Cs      30.05923921      17.31568688      62.49367495
Cs      30.05923921      32.69952904      62.49367495
Cs      38.48639245       1.93184472      62.49367495
Cs      38.48639245      17.31568688      62.49367495
Cs      38.48639245      32.69952904      62.49367495
Cs      46.91354569       1.93184472      62.49367495
Cs      46.91354569      17.31568688      62.49367495
Cs      46.91354569      32.69952904      62.49367495
Cs       8.49498692      14.68686443      58.84538941
Cs       8.49498692      30.07070659      58.84538941
Cs       8.49498692      45.45454875      58.84538941
Cs      16.92214016      14.68686443      58.84538941
Cs      16.92214016      30.07070659      58.84538941
Cs      16.92214016      45.45454875      58.84538941
Cs      25.34929340      14.68686443      58.84538941
Cs      25.34929340      30.07070659      58.84538941
Cs      25.34929340      45.45454875      58.84538941
Cs      33.77644664      14.68686443      58.84538941
Cs      33.77644664      30.07070659      58.84538941
Cs      33.77644664      45.45454875      58.84538941
Cs      42.20359988      14.68686443      58.84538941
Cs      42.20359988      30.07070659      58.84538941
Cs      42.20359988      45.45454875      58.84538941
Cs      50.63075312      14.68686443      58.84538941
Cs      50.63075312      30.07070659      58.84538941
Cs      50.63075312      45.45454875      58.84538941
Cs       0.56420283       8.77383871      61.31414428
Cs       0.56420283      24.15768087      61.31414428
Cs       0.56420283      39.54152303      61.31414428
Cs       8.99135607       8.77383871      61.31414428
Cs       8.99135607      24.15768087      61.31414428
Cs       8.99135607      39.54152303      61.31414428
Cs      17.41850931       8.77383871      61.31414428
Cs      17.41850931      24.15768087      61.31414428
Cs      17.41850931      39.54152303      61.31414428
Cs      25.84566255       8.77383871      61.31414428
Cs      25.84566255      24.15768087      61.31414428
Cs      25.84566255      39.54152303      61.31414428
Cs      34.27281579       8.77383871      61.31414428
Cs      34.27281579      24.15768087      61.31414428
Cs      34.27281579      39.54152303      61.31414428
Cs      42.69996903       8.77383871      61.31414428
Cs      42.69996903      24.15768087      61.31414428
Cs      42.69996903      39.54152303      61.31414428
I        7.17869338      30.76183832      55.31379082
I       15.60584662      -0.00584600      55.31379082
I       15.60584662      15.37799616      55.31379082
I       15.60584662      30.76183832      55.31379082
I       24.03299986      -0.00584600      55.31379082
I       24.03299986      15.37799616      55.31379082
I       24.03299986      30.76183832      55.31379082
I       32.46015310      -0.00584600      55.31379082
I       32.46015310      15.37799616      55.31379082
I       32.46015310      30.76183832      55.31379082
I       40.88730634      -0.00584600      55.31379082
I       40.88730634      15.37799616      55.31379082
I       40.88730634      30.76183832      55.31379082
I       49.31445958      -0.00584600      55.31379082
I       49.31445958      15.37799616      55.31379082
I       49.31445958      30.76183832      55.31379082
I        2.96511676       0.19623963      53.90088627
I        2.96511676      15.58008179      53.90088627
I        6.09407287       8.48923723      54.73506159
I        6.09407287      23.87307939      54.73506159
I        6.09407287      39.25692155      54.73506159
I       14.52122611       8.48923723      54.73506159
I       14.52122611      23.87307939      54.73506159
I       14.52122611      39.25692155      54.73506159
I       22.94837935       8.48923723      54.73506159
I       22.94837935      23.87307939      54.73506159
I       22.94837935      39.25692155      54.73506159
I       31.37553259       8.48923723      54.73506159
I       31.37553259      23.87307939      54.73506159
I       31.37553259      39.25692155      54.73506159
I       39.80268583       8.48923723      54.73506159
I       39.80268583      23.87307939      54.73506159
I       39.80268583      39.25692155      54.73506159
I       48.22983907       8.48923723      54.73506159
I       48.22983907      23.87307939      54.73506159
I       48.22983907      39.25692155      54.73506159
I        2.96511676      30.96392395      53.90088627
I       11.39227000       0.19623963      53.90088627
I        1.88049637       7.08499855      54.47961550
I        1.88049637      22.46884071      54.47961550
I        1.88049637      37.85268287      54.47961550
I       10.30764961       7.08499855      54.47961550
I       10.30764961      22.46884071      54.47961550
I       10.30764961      37.85268287      54.47961550
I       18.73480285       7.08499855      54.47961550
I       18.73480285      22.46884071      54.47961550
I       18.73480285      37.85268287      54.47961550
I       27.16195609       7.08499855      54.47961550
I       27.16195609      22.46884071      54.47961550
I       27.16195609      37.85268287      54.47961550
I       35.58910933       7.08499855      54.47961550
I       35.58910933      22.46884071      54.47961550
I       35.58910933      37.85268287      54.47961550
I       44.01626257       7.08499855      54.47961550
I       44.01626257      22.46884071      54.47961550
I       44.01626257      37.85268287      54.47961550
I       11.39227000      15.58008179      53.90088627
I       11.39227000      30.96392395      53.90088627
I       19.81942324       0.19623963      53.90088627
I       19.81942324      15.58008179      53.90088627
I       19.81942324      30.96392395      53.90088627
I       28.24657648       0.19623963      53.90088627
I       28.24657648      15.58008179      53.90088627
I       28.24657648      30.96392395      53.90088627
I       36.67372972       0.19623963      53.90088627
I       36.67372972      15.58008179      53.90088627
I       36.67372972      30.96392395      53.90088627
I       45.10088296       0.19623963      53.90088627
I       45.10088296      15.58008179      53.90088627
I       45.10088296      30.96392395      53.90088627
I        7.17869338      -0.00584600      55.31379082
I        7.17869338      15.37799616      55.31379082
I        5.21759501       3.95355061      54.62453794
I        5.21759501      19.33739277      54.62453794
I        5.21759501      34.72123493      54.62453794
I       13.64474825       3.95355061      54.62453794
I       13.64474825      19.33739277      54.62453794
I       13.64474825      34.72123493      54.62453794
I       22.07190149       3.95355061      54.62453794
I       22.07190149      19.33739277      54.62453794
I       22.07190149      34.72123493      54.62453794
I       30.49905473       3.95355061      54.62453794
I       30.49905473      19.33739277      54.62453794
I       30.49905473      34.72123493      54.62453794
I       38.92620797       3.95355061      54.62453794
I       38.92620797      19.33739277      54.62453794
I       38.92620797      34.72123493      54.62453794
I       47.35336121       3.95355061      54.62453794
I       47.35336121      19.33739277      54.62453794
I       47.35336121      34.72123493      54.62453794
I        1.00401819      11.62068510      54.59013905
I        1.00401819      27.00452726      54.59013905
I        1.00401819      42.38836942      54.59013905
I        9.43117143      11.62068510      54.59013905
I        9.43117143      27.00452726      54.59013905
I        9.43117143      42.38836942      54.59013905
I       17.85832467      11.62068510      54.59013905
I       17.85832467      27.00452726      54.59013905
I       17.85832467      42.38836942      54.59013905
I       26.28547791      11.62068510      54.59013905
I       26.28547791      27.00452726      54.59013905
I       26.28547791      42.38836942      54.59013905
I       34.71263115      11.62068510      54.59013905
I       34.71263115      27.00452726      54.59013905
I       34.71263115      42.38836942      54.59013905
I       43.13978439      11.62068510      54.59013905
I       43.13978439      27.00452726      54.59013905
I       43.13978439      42.38836942      54.59013905
I        6.09407287       3.40116170     102.74150299
I        6.09407287      18.78500386     102.74150299
I        6.09407287      34.16884602     102.74150299
I       14.52122611       3.40116170     102.74150299
I       14.52122611      18.78500386     102.74150299
I       14.52122611      34.16884602     102.74150299
I       22.94837935       3.40116170     102.74150299
I       22.94837935      18.78500386     102.74150299
I       22.94837935      34.16884602     102.74150299
I       31.37553259       3.40116170     102.74150299
I       31.37553259      18.78500386     102.74150299
I       31.37553259      34.16884602     102.74150299
I       39.80268583       3.40116170     102.74150299
I       39.80268583      18.78500386     102.74150299
I       39.80268583      34.16884602     102.74150299
I       48.22983907       3.40116170     102.74150299
I       48.22983907      18.78500386     102.74150299
I       48.22983907      34.16884602     102.74150299
I        2.96511676       6.23206962     104.97688376
I        2.96511676      21.61591178     104.97688376
I        2.96511676      36.99975394     104.97688376
I       11.39227000       6.23206962     104.97688376
I       11.39227000      21.61591178     104.97688376
I       11.39227000      36.99975394     104.97688376
I       19.81942324       6.23206962     104.97688376
I       19.81942324      21.61591178     104.97688376
I       19.81942324      36.99975394     104.97688376
I       28.24657648       6.23206962     104.97688376
I       28.24657648      21.61591178     104.97688376
I       28.24657648      36.99975394     104.97688376
I       36.67372972       6.23206962     104.97688376
I       36.67372972      21.61591178     104.97688376
I       36.67372972      36.99975394     104.97688376
I       45.10088296       6.23206962     104.97688376
I       45.10088296      21.61591178     104.97688376
I       45.10088296      36.99975394     104.97688376
I        1.88049637       3.60324701     101.32859801
I        1.88049637      18.98708917     101.32859801
I        1.88049637      34.37093133     101.32859801
I       10.30764961       3.60324701     101.32859801
I       10.30764961      18.98708917     101.32859801
I       10.30764961      34.37093133     101.32859801
I       18.73480285       3.60324701     101.32859801
I       18.73480285      18.98708917     101.32859801
I       18.73480285      34.37093133     101.32859801
I       27.16195609       3.60324701     101.32859801
I       27.16195609      18.98708917     101.32859801
I       27.16195609      34.37093133     101.32859801
I       35.58910933       3.60324701     101.32859801
I       35.58910933      18.98708917     101.32859801
I       35.58910933      34.37093133     101.32859801
I       44.01626257       3.60324701     101.32859801
I       44.01626257      18.98708917     101.32859801
I       44.01626257      34.37093133     101.32859801
I        7.17869338       6.02998400     106.38978830
I        7.17869338      21.41382616     106.38978830
I        7.17869338      36.79766832     106.38978830
I       15.60584662       6.02998400     106.38978830
I       15.60584662      21.41382616     106.38978830
I       15.60584662      36.79766832     106.38978830
I       24.03299986       6.02998400     106.38978830
I       24.03299986      21.41382616     106.38978830
I       24.03299986      36.79766832     106.38978830
I       32.46015310       6.02998400     106.38978830
I       32.46015310      21.41382616     106.38978830
I       32.46015310      36.79766832     106.38978830
I       40.88730634       6.02998400     106.38978830
I       40.88730634      21.41382616     106.38978830
I       40.88730634      36.79766832     106.38978830
I       49.31445958       6.02998400     106.38978830
I       49.31445958      21.41382616     106.38978830
I       49.31445958      36.79766832     106.38978830
I        2.96511676      10.49200626     101.90732767
I        2.96511676      25.87584842     101.90732767
I        2.96511676      41.25969058     101.90732767
I       11.39227000      10.49200626     101.90732767
I       11.39227000      25.87584842     101.90732767
I       11.39227000      41.25969058     101.90732767
I       19.81942324      10.49200626     101.90732767
I       19.81942324      25.87584842     101.90732767
I       19.81942324      41.25969058     101.90732767
I       28.24657648      10.49200626     101.90732767
I       28.24657648      25.87584842     101.90732767
I       28.24657648      41.25969058     101.90732767
I       36.67372972      10.49200626     101.90732767
I       36.67372972      25.87584842     101.90732767
I       36.67372972      41.25969058     101.90732767
I       45.10088296      10.49200626     101.90732767
I       45.10088296      25.87584842     101.90732767
I       45.10088296      41.25969058     101.90732767
I        6.09407287      14.52506723     105.81105907
I        6.09407287      29.90890939     105.81105907
I        6.09407287      45.29275155     105.81105907
I       14.52122611      14.52506723     105.81105907
I       14.52122611      29.90890939     105.81105907
I       14.52122611      45.29275155     105.81105907
I       22.94837935      14.52506723     105.81105907
I       22.94837935      29.90890939     105.81105907
I       22.94837935      45.29275155     105.81105907
I       31.37553259      14.52506723     105.81105907
I       31.37553259      29.90890939     105.81105907
I       31.37553259      45.29275155     105.81105907
I       39.80268583      14.52506723     105.81105907
I       39.80268583      29.90890939     105.81105907
I       39.80268583      45.29275155     105.81105907
I       48.22983907      14.52506723     105.81105907
I       48.22983907      29.90890939     105.81105907
I       48.22983907      45.29275155     105.81105907
I        7.17869338      11.89624462     102.16277332
I        7.17869338      27.28008678     102.16277332
I        7.17869338      42.66392894     102.16277332
I       15.60584662      11.89624462     102.16277332
I       15.60584662      27.28008678     102.16277332
I       15.60584662      42.66392894     102.16277332
I       24.03299986      11.89624462     102.16277332
I       24.03299986      27.28008678     102.16277332
I       24.03299986      42.66392894     102.16277332
I       32.46015310      11.89624462     102.16277332
I       32.46015310      27.28008678     102.16277332
I       32.46015310      42.66392894     102.16277332
I       40.88730634      11.89624462     102.16277332
I       40.88730634      27.28008678     102.16277332
I       40.88730634      42.66392894     102.16277332
I       49.31445958      11.89624462     102.16277332
I       49.31445958      27.28008678     102.16277332
I       49.31445958      42.66392894     102.16277332
I        1.88049637      13.12082855     105.55561299
I        1.88049637      28.50467071     105.55561299
I        1.88049637      43.88851287     105.55561299
I       10.30764961      13.12082855     105.55561299
I       10.30764961      28.50467071     105.55561299
I       10.30764961      43.88851287     105.55561299
I       18.73480285      13.12082855     105.55561299
I       18.73480285      28.50467071     105.55561299
I       18.73480285      43.88851287     105.55561299
I       27.16195609      13.12082855     105.55561299
I       27.16195609      28.50467071     105.55561299
I       27.16195609      43.88851287     105.55561299
I       35.58910933      13.12082855     105.55561299
I       35.58910933      28.50467071     105.55561299
I       35.58910933      43.88851287     105.55561299
I       44.01626257      13.12082855     105.55561299
I       44.01626257      28.50467071     105.55561299
I       44.01626257      43.88851287     105.55561299
I        3.84159494      15.02769280     102.01785123
I        3.84159494      30.41153496     102.01785123
I        3.84159494      45.79537712     102.01785123
I       12.26874818      15.02769280     102.01785123
I       12.26874818      30.41153496     102.01785123
I       12.26874818      45.79537712     102.01785123
I       20.69590142      15.02769280     102.01785123
I       20.69590142      30.41153496     102.01785123
I       20.69590142      45.79537712     102.01785123
I       29.12305466      15.02769280     102.01785123
I       29.12305466      30.41153496     102.01785123
I       29.12305466      45.79537712     102.01785123
I       37.55020790      15.02769280     102.01785123
I       37.55020790      30.41153496     102.01785123
I       37.55020790      45.79537712     102.01785123
I       45.97736114      15.02769280     102.01785123
I       45.97736114      30.41153496     102.01785123
I       45.97736114      45.79537712     102.01785123
I        5.21759501       9.98938061     105.70053543
I        5.21759501      25.37322277     105.70053543
I        5.21759501      40.75706493     105.70053543
I       13.64474825       9.98938061     105.70053543
I       13.64474825      25.37322277     105.70053543
I       13.64474825      40.75706493     105.70053543
I       22.07190149       9.98938061     105.70053543
I       22.07190149      25.37322277     105.70053543
I       22.07190149      40.75706493     105.70053543
I       30.49905473       9.98938061     105.70053543
I       30.49905473      25.37322277     105.70053543
I       30.49905473      40.75706493     105.70053543
I       38.92620797       9.98938061     105.70053543
I       38.92620797      25.37322277     105.70053543
I       38.92620797      40.75706493     105.70053543
I       47.35336121       9.98938061     105.70053543
I       47.35336121      25.37322277     105.70053543
I       47.35336121      40.75706493     105.70053543
I        8.05517131       7.36055807     102.05224977
I        8.05517131      22.74440023     102.05224977
I        8.05517131      38.12824239     102.05224977
I       16.48232455       7.36055807     102.05224977
I       16.48232455      22.74440023     102.05224977
I       16.48232455      38.12824239     102.05224977
I       24.90947779       7.36055807     102.05224977
I       24.90947779      22.74440023     102.05224977
I       24.90947779      38.12824239     102.05224977
I       33.33663103       7.36055807     102.05224977
I       33.33663103      22.74440023     102.05224977
I       33.33663103      38.12824239     102.05224977
I       41.76378427       7.36055807     102.05224977
I       41.76378427      22.74440023     102.05224977
I       41.76378427      38.12824239     102.05224977
I       50.19093751       7.36055807     102.05224977
I       50.19093751      22.74440023     102.05224977
I       50.19093751      38.12824239     102.05224977
I        1.00401819       2.27267294     105.66613654
I        1.00401819      17.65651510     105.66613654
I        1.00401819      33.04035726     105.66613654
I        9.43117143       2.27267294     105.66613654
I        9.43117143      17.65651510     105.66613654
I        9.43117143      33.04035726     105.66613654
I       17.85832467       2.27267294     105.66613654
I       17.85832467      17.65651510     105.66613654
I       17.85832467      33.04035726     105.66613654
I       26.28547791       2.27267294     105.66613654
I       26.28547791      17.65651510     105.66613654
I       26.28547791      33.04035726     105.66613654
I       34.71263115       2.27267294     105.66613654
I       34.71263115      17.65651510     105.66613654
I       34.71263115      33.04035726     105.66613654
I       43.13978439       2.27267294     105.66613654
I       43.13978439      17.65651510     105.66613654
I       43.13978439      33.04035726     105.66613654
I        6.09407287      13.52735896      95.44493192
I        6.09407287      28.91120112      95.44493192
I        6.09407287      44.29504328      95.44493192
I       14.52122611      13.52735896      95.44493192
I       14.52122611      28.91120112      95.44493192
I       14.52122611      44.29504328      95.44493192
I       22.94837935      13.52735896      95.44493192
I       22.94837935      28.91120112      95.44493192
I       22.94837935      44.29504328      95.44493192
I       31.37553259      13.52735896      95.44493192
I       31.37553259      28.91120112      95.44493192
I       31.37553259      44.29504328      95.44493192
I       39.80268583      13.52735896      95.44493192
I       39.80268583      28.91120112      95.44493192
I       39.80268583      44.29504328      95.44493192
I       48.22983907      13.52735896      95.44493192
I       48.22983907      28.91120112      95.44493192
I       48.22983907      44.29504328      95.44493192
I        2.96511676       0.97442472      97.68031269
I        2.96511676      16.35826688      97.68031269
I        2.96511676      31.74210904      97.68031269
I       11.39227000       0.97442472      97.68031269
I       11.39227000      16.35826688      97.68031269
I       11.39227000      31.74210904      97.68031269
I       19.81942324       0.97442472      97.68031269
I       19.81942324      16.35826688      97.68031269
I       19.81942324      31.74210904      97.68031269
I       28.24657648       0.97442472      97.68031269
I       28.24657648      16.35826688      97.68031269
I       28.24657648      31.74210904      97.68031269
I       36.67372972       0.97442472      97.68031269
I       36.67372972      16.35826688      97.68031269
I       36.67372972      31.74210904      97.68031269
I       45.10088296       0.97442472      97.68031269
I       45.10088296      16.35826688      97.68031269
I       45.10088296      31.74210904      97.68031269
I        1.88049637      13.72944427      94.03202694
I        1.88049637      29.11328643      94.03202694
I        1.88049637      44.49712859      94.03202694
I       10.30764961      13.72944427      94.03202694
I       10.30764961      29.11328643      94.03202694
I       10.30764961      44.49712859      94.03202694
I       18.73480285      13.72944427      94.03202694
I       18.73480285      29.11328643      94.03202694
I       18.73480285      44.49712859      94.03202694
I       27.16195609      13.72944427      94.03202694
I       27.16195609      29.11328643      94.03202694
I       27.16195609      44.49712859      94.03202694
I       35.58910933      13.72944427      94.03202694
I       35.58910933      29.11328643      94.03202694
I       35.58910933      44.49712859      94.03202694
I       44.01626257      13.72944427      94.03202694
I       44.01626257      29.11328643      94.03202694
I       44.01626257      44.49712859      94.03202694
I        7.17869338       0.77233909      99.09321724
I        7.17869338      16.15618125      99.09321724
I        7.17869338      31.54002341      99.09321724
I       15.60584662       0.77233909      99.09321724
I       15.60584662      16.15618125      99.09321724
I       15.60584662      31.54002341      99.09321724
I       24.03299986       0.77233909      99.09321724
I       24.03299986      16.15618125      99.09321724
I       24.03299986      31.54002341      99.09321724
I       32.46015310       0.77233909      99.09321724
I       32.46015310      16.15618125      99.09321724
I       32.46015310      31.54002341      99.09321724
I       40.88730634       0.77233909      99.09321724
I       40.88730634      16.15618125      99.09321724
I       40.88730634      31.54002341      99.09321724
I       49.31445958       0.77233909      99.09321724
I       49.31445958      16.15618125      99.09321724
I       49.31445958      31.54002341      99.09321724
I        2.96511676       5.23436135      94.61075660
I        2.96511676      20.61820351      94.61075660
I        2.96511676      36.00204567      94.61075660
I       11.39227000       5.23436135      94.61075660
I       11.39227000      20.61820351      94.61075660
I       11.39227000      36.00204567      94.61075660
I       19.81942324       5.23436135      94.61075660
I       19.81942324      20.61820351      94.61075660
I       19.81942324      36.00204567      94.61075660
I       28.24657648       5.23436135      94.61075660
I       28.24657648      20.61820351      94.61075660
I       28.24657648      36.00204567      94.61075660
I       36.67372972       5.23436135      94.61075660
I       36.67372972      20.61820351      94.61075660
I       36.67372972      36.00204567      94.61075660
I       45.10088296       5.23436135      94.61075660
I       45.10088296      20.61820351      94.61075660
I       45.10088296      36.00204567      94.61075660
I        6.09407287       9.26742232      98.51448800
I        6.09407287      24.65126448      98.51448800
I        6.09407287      40.03510664      98.51448800
I       14.52122611       9.26742232      98.51448800
I       14.52122611      24.65126448      98.51448800
I       14.52122611      40.03510664      98.51448800
I       22.94837935       9.26742232      98.51448800
I       22.94837935      24.65126448      98.51448800
I       22.94837935      40.03510664      98.51448800
I       31.37553259       9.26742232      98.51448800
I       31.37553259      24.65126448      98.51448800
I       31.37553259      40.03510664      98.51448800
I       39.80268583       9.26742232      98.51448800
I       39.80268583      24.65126448      98.51448800
I       39.80268583      40.03510664      98.51448800
I       48.22983907       9.26742232      98.51448800
I       48.22983907      24.65126448      98.51448800
I       48.22983907      40.03510664      98.51448800
I        7.17869338       6.63859972      94.86620225
I        7.17869338      22.02244188      94.86620225
I        7.17869338      37.40628404      94.86620225
I       15.60584662       6.63859972      94.86620225
I       15.60584662      22.02244188      94.86620225
I       15.60584662      37.40628404      94.86620225
I       24.03299986       6.63859972      94.86620225
I       24.03299986      22.02244188      94.86620225
I       24.03299986      37.40628404      94.86620225
I       32.46015310       6.63859972      94.86620225
I       32.46015310      22.02244188      94.86620225
I       32.46015310      37.40628404      94.86620225
I       40.88730634       6.63859972      94.86620225
I       40.88730634      22.02244188      94.86620225
I       40.88730634      37.40628404      94.86620225
I       49.31445958       6.63859972      94.86620225
I       49.31445958      22.02244188      94.86620225
I       49.31445958      37.40628404      94.86620225
I        1.88049637       7.86318365      98.25904192
I        1.88049637      23.24702581      98.25904192
I        1.88049637      38.63086797      98.25904192
I       10.30764961       7.86318365      98.25904192
I       10.30764961      23.24702581      98.25904192
I       10.30764961      38.63086797      98.25904192
I       18.73480285       7.86318365      98.25904192
I       18.73480285      23.24702581      98.25904192
I       18.73480285      38.63086797      98.25904192
I       27.16195609       7.86318365      98.25904192
I       27.16195609      23.24702581      98.25904192
I       27.16195609      38.63086797      98.25904192
I       35.58910933       7.86318365      98.25904192
I       35.58910933      23.24702581      98.25904192
I       35.58910933      38.63086797      98.25904192
I       44.01626257       7.86318365      98.25904192
I       44.01626257      23.24702581      98.25904192
I       44.01626257      38.63086797      98.25904192
I        3.84159494       9.77004790      94.72128016
I        3.84159494      25.15389006      94.72128016
I        3.84159494      40.53773222      94.72128016
I       12.26874818       9.77004790      94.72128016
I       12.26874818      25.15389006      94.72128016
I       12.26874818      40.53773222      94.72128016
I       20.69590142       9.77004790      94.72128016
I       20.69590142      25.15389006      94.72128016
I       20.69590142      40.53773222      94.72128016
I       29.12305466       9.77004790      94.72128016
I       29.12305466      25.15389006      94.72128016
I       29.12305466      40.53773222      94.72128016
I       37.55020790       9.77004790      94.72128016
I       37.55020790      25.15389006      94.72128016
I       37.55020790      40.53773222      94.72128016
I       45.97736114       9.77004790      94.72128016
I       45.97736114      25.15389006      94.72128016
I       45.97736114      40.53773222      94.72128016
I        5.21759501       4.73173571      98.40396436
I        5.21759501      20.11557787      98.40396436
I        5.21759501      35.49942003      98.40396436
I       13.64474825       4.73173571      98.40396436
I       13.64474825      20.11557787      98.40396436
I       13.64474825      35.49942003      98.40396436
I       22.07190149       4.73173571      98.40396436
I       22.07190149      20.11557787      98.40396436
I       22.07190149      35.49942003      98.40396436
I       30.49905473       4.73173571      98.40396436
I       30.49905473      20.11557787      98.40396436
I       30.49905473      35.49942003      98.40396436
I       38.92620797       4.73173571      98.40396436
I       38.92620797      20.11557787      98.40396436
I       38.92620797      35.49942003      98.40396436
I       47.35336121       4.73173571      98.40396436
I       47.35336121      20.11557787      98.40396436
I       47.35336121      35.49942003      98.40396436
I        8.05517131       2.10291317      94.75567870
I        8.05517131      17.48675533      94.75567870
I        8.05517131      32.87059749      94.75567870
I       16.48232455       2.10291317      94.75567870
I       16.48232455      17.48675533      94.75567870
I       16.48232455      32.87059749      94.75567870
I       24.90947779       2.10291317      94.75567870
I       24.90947779      17.48675533      94.75567870
I       24.90947779      32.87059749      94.75567870
I       33.33663103       2.10291317      94.75567870
I       33.33663103      17.48675533      94.75567870
I       33.33663103      32.87059749      94.75567870
I       41.76378427       2.10291317      94.75567870
I       41.76378427      17.48675533      94.75567870
I       41.76378427      32.87059749      94.75567870
I       50.19093751       2.10291317      94.75567870
I       50.19093751      17.48675533      94.75567870
I       50.19093751      32.87059749      94.75567870
I        1.00401819      12.39887020      98.36956547
I        1.00401819      27.78271236      98.36956547
I        1.00401819      43.16655452      98.36956547
I        9.43117143      12.39887020      98.36956547
I        9.43117143      27.78271236      98.36956547
I        9.43117143      43.16655452      98.36956547
I       17.85832467      12.39887020      98.36956547
I       17.85832467      27.78271236      98.36956547
I       17.85832467      43.16655452      98.36956547
I       26.28547791      12.39887020      98.36956547
I       26.28547791      27.78271236      98.36956547
I       26.28547791      43.16655452      98.36956547
I       34.71263115      12.39887020      98.36956547
I       34.71263115      27.78271236      98.36956547
I       34.71263115      43.16655452      98.36956547
I       43.13978439      12.39887020      98.36956547
I       43.13978439      27.78271236      98.36956547
I       43.13978439      43.16655452      98.36956547
I        6.09407287       8.26971406      88.14836085
I        6.09407287      23.65355622      88.14836085
I        6.09407287      39.03739838      88.14836085
I       14.52122611       8.26971406      88.14836085
I       14.52122611      23.65355622      88.14836085
I       14.52122611      39.03739838      88.14836085
I       22.94837935       8.26971406      88.14836085
I       22.94837935      23.65355622      88.14836085
I       22.94837935      39.03739838      88.14836085
I       31.37553259       8.26971406      88.14836085
I       31.37553259      23.65355622      88.14836085
I       31.37553259      39.03739838      88.14836085
I       39.80268583       8.26971406      88.14836085
I       39.80268583      23.65355622      88.14836085
I       39.80268583      39.03739838      88.14836085
I       48.22983907       8.26971406      88.14836085
I       48.22983907      23.65355622      88.14836085
I       48.22983907      39.03739838      88.14836085
I        2.96511676      11.10062198      90.38374162
I        2.96511676      26.48446414      90.38374162
I        2.96511676      41.86830630      90.38374162
I       11.39227000      11.10062198      90.38374162
I       11.39227000      26.48446414      90.38374162
I       11.39227000      41.86830630      90.38374162
I       19.81942324      11.10062198      90.38374162
I       19.81942324      26.48446414      90.38374162
I       19.81942324      41.86830630      90.38374162
I       28.24657648      11.10062198      90.38374162
I       28.24657648      26.48446414      90.38374162
I       28.24657648      41.86830630      90.38374162
I       36.67372972      11.10062198      90.38374162
I       36.67372972      26.48446414      90.38374162
I       36.67372972      41.86830630      90.38374162
I       45.10088296      11.10062198      90.38374162
I       45.10088296      26.48446414      90.38374162
I       45.10088296      41.86830630      90.38374162
I        1.88049637       8.47179937      86.73545587
I        1.88049637      23.85564153      86.73545587
I        1.88049637      39.23948369      86.73545587
I       10.30764961       8.47179937      86.73545587
I       10.30764961      23.85564153      86.73545587
I       10.30764961      39.23948369      86.73545587
I       18.73480285       8.47179937      86.73545587
I       18.73480285      23.85564153      86.73545587
I       18.73480285      39.23948369      86.73545587
I       27.16195609       8.47179937      86.73545587
I       27.16195609      23.85564153      86.73545587
I       27.16195609      39.23948369      86.73545587
I       35.58910933       8.47179937      86.73545587
I       35.58910933      23.85564153      86.73545587
I       35.58910933      39.23948369      86.73545587
I       44.01626257       8.47179937      86.73545587
I       44.01626257      23.85564153      86.73545587
I       44.01626257      39.23948369      86.73545587
I        7.17869338      10.89853635      91.79664617
I        7.17869338      26.28237851      91.79664617
I        7.17869338      41.66622067      91.79664617
I       15.60584662      10.89853635      91.79664617
I       15.60584662      26.28237851      91.79664617
I       15.60584662      41.66622067      91.79664617
I       24.03299986      10.89853635      91.79664617
I       24.03299986      26.28237851      91.79664617
I       24.03299986      41.66622067      91.79664617
I       32.46015310      10.89853635      91.79664617
I       32.46015310      26.28237851      91.79664617
I       32.46015310      41.66622067      91.79664617
I       40.88730634      10.89853635      91.79664617
I       40.88730634      26.28237851      91.79664617
I       40.88730634      41.66622067      91.79664617
I       49.31445958      10.89853635      91.79664617
I       49.31445958      26.28237851      91.79664617
I       49.31445958      41.66622067      91.79664617
I        2.96511676      -0.02328355      87.31418554
I        2.96511676      15.36055861      87.31418554
I        2.96511676      30.74440077      87.31418554
I       11.39227000      -0.02328355      87.31418554
I       11.39227000      15.36055861      87.31418554
I       11.39227000      30.74440077      87.31418554
I       19.81942324      -0.02328355      87.31418554
I       19.81942324      15.36055861      87.31418554
I       19.81942324      30.74440077      87.31418554
I       28.24657648      -0.02328355      87.31418554
I       28.24657648      15.36055861      87.31418554
I       28.24657648      30.74440077      87.31418554
I       36.67372972      -0.02328355      87.31418554
I       36.67372972      15.36055861      87.31418554
I       36.67372972      30.74440077      87.31418554
I       45.10088296      -0.02328355      87.31418554
I       45.10088296      15.36055861      87.31418554
I       45.10088296      30.74440077      87.31418554
I        6.09407287       4.00977742      91.21791694
I        6.09407287      19.39361958      91.21791694
I        6.09407287      34.77746174      91.21791694
I       14.52122611       4.00977742      91.21791694
I       14.52122611      19.39361958      91.21791694
I       14.52122611      34.77746174      91.21791694
I       22.94837935       4.00977742      91.21791694
I       22.94837935      19.39361958      91.21791694
I       22.94837935      34.77746174      91.21791694
I       31.37553259       4.00977742      91.21791694
I       31.37553259      19.39361958      91.21791694
I       31.37553259      34.77746174      91.21791694
I       39.80268583       4.00977742      91.21791694
I       39.80268583      19.39361958      91.21791694
I       39.80268583      34.77746174      91.21791694
I       48.22983907       4.00977742      91.21791694
I       48.22983907      19.39361958      91.21791694
I       48.22983907      34.77746174      91.21791694
I        7.17869338       1.38095481      87.56963118
I        7.17869338      16.76479697      87.56963118
I        7.17869338      32.14863913      87.56963118
I       15.60584662       1.38095481      87.56963118
I       15.60584662      16.76479697      87.56963118
I       15.60584662      32.14863913      87.56963118
I       24.03299986       1.38095481      87.56963118
I       24.03299986      16.76479697      87.56963118
I       24.03299986      32.14863913      87.56963118
I       32.46015310       1.38095481      87.56963118
I       32.46015310      16.76479697      87.56963118
I       32.46015310      32.14863913      87.56963118
I       40.88730634       1.38095481      87.56963118
I       40.88730634      16.76479697      87.56963118
I       40.88730634      32.14863913      87.56963118
I       49.31445958       1.38095481      87.56963118
I       49.31445958      16.76479697      87.56963118
I       49.31445958      32.14863913      87.56963118
I        1.88049637       2.60553875      90.96247085
I        1.88049637      17.98938091      90.96247085
I        1.88049637      33.37322307      90.96247085
I       10.30764961       2.60553875      90.96247085
I       10.30764961      17.98938091      90.96247085
I       10.30764961      33.37322307      90.96247085
I       18.73480285       2.60553875      90.96247085
I       18.73480285      17.98938091      90.96247085
I       18.73480285      33.37322307      90.96247085
I       27.16195609       2.60553875      90.96247085
I       27.16195609      17.98938091      90.96247085
I       27.16195609      33.37322307      90.96247085
I       35.58910933       2.60553875      90.96247085
I       35.58910933      17.98938091      90.96247085
I       35.58910933      33.37322307      90.96247085
I       44.01626257       2.60553875      90.96247085
I       44.01626257      17.98938091      90.96247085
I       44.01626257      33.37322307      90.96247085
I        3.84159494       4.51240300      87.42470909
I        3.84159494      19.89624516      87.42470909
I        3.84159494      35.28008732      87.42470909
I       12.26874818       4.51240300      87.42470909
I       12.26874818      19.89624516      87.42470909
I       12.26874818      35.28008732      87.42470909
I       20.69590142       4.51240300      87.42470909
I       20.69590142      19.89624516      87.42470909
I       20.69590142      35.28008732      87.42470909
I       29.12305466       4.51240300      87.42470909
I       29.12305466      19.89624516      87.42470909
I       29.12305466      35.28008732      87.42470909
I       37.55020790       4.51240300      87.42470909
I       37.55020790      19.89624516      87.42470909
I       37.55020790      35.28008732      87.42470909
I       45.97736114       4.51240300      87.42470909
I       45.97736114      19.89624516      87.42470909
I       45.97736114      35.28008732      87.42470909
I        5.21759501      14.85793296      91.10739329
I        5.21759501      30.24177512      91.10739329
I        5.21759501      45.62561728      91.10739329
I       13.64474825      14.85793296      91.10739329
I       13.64474825      30.24177512      91.10739329
I       13.64474825      45.62561728      91.10739329
I       22.07190149      14.85793296      91.10739329
I       22.07190149      30.24177512      91.10739329
I       22.07190149      45.62561728      91.10739329
I       30.49905473      14.85793296      91.10739329
I       30.49905473      30.24177512      91.10739329
I       30.49905473      45.62561728      91.10739329
I       38.92620797      14.85793296      91.10739329
I       38.92620797      30.24177512      91.10739329
I       38.92620797      45.62561728      91.10739329
I       47.35336121      14.85793296      91.10739329
I       47.35336121      30.24177512      91.10739329
I       47.35336121      45.62561728      91.10739329
I        8.05517131      12.22911042      87.45910763
I        8.05517131      27.61295258      87.45910763
I        8.05517131      42.99679474      87.45910763
I       16.48232455      12.22911042      87.45910763
I       16.48232455      27.61295258      87.45910763
I       16.48232455      42.99679474      87.45910763
I       24.90947779      12.22911042      87.45910763
I       24.90947779      27.61295258      87.45910763
I       24.90947779      42.99679474      87.45910763
I       33.33663103      12.22911042      87.45910763
I       33.33663103      27.61295258      87.45910763
I       33.33663103      42.99679474      87.45910763
I       41.76378427      12.22911042      87.45910763
I       41.76378427      27.61295258      87.45910763
I       41.76378427      42.99679474      87.45910763
I       50.19093751      12.22911042      87.45910763
I       50.19093751      27.61295258      87.45910763
I       50.19093751      42.99679474      87.45910763
I        1.00401819       7.14122529      91.07299440
I        1.00401819      22.52506745      91.07299440
I        1.00401819      37.90890961      91.07299440
I        9.43117143       7.14122529      91.07299440
I        9.43117143      22.52506745      91.07299440
I        9.43117143      37.90890961      91.07299440
I       17.85832467       7.14122529      91.07299440
I       17.85832467      22.52506745      91.07299440
I       17.85832467      37.90890961      91.07299440
I       26.28547791       7.14122529      91.07299440
I       26.28547791      22.52506745      91.07299440
I       26.28547791      37.90890961      91.07299440
I       34.71263115       7.14122529      91.07299440
I       34.71263115      22.52506745      91.07299440
I       34.71263115      37.90890961      91.07299440
I       43.13978439       7.14122529      91.07299440
I       43.13978439      22.52506745      91.07299440
I       43.13978439      37.90890961      91.07299440
I        6.09407287       3.01206916      80.85178978
I        6.09407287      18.39591132      80.85178978
I        6.09407287      33.77975348      80.85178978
I       14.52122611       3.01206916      80.85178978
I       14.52122611      18.39591132      80.85178978
I       14.52122611      33.77975348      80.85178978
I       22.94837935       3.01206916      80.85178978
I       22.94837935      18.39591132      80.85178978
I       22.94837935      33.77975348      80.85178978
I       31.37553259       3.01206916      80.85178978
I       31.37553259      18.39591132      80.85178978
I       31.37553259      33.77975348      80.85178978
I       39.80268583       3.01206916      80.85178978
I       39.80268583      18.39591132      80.85178978
I       39.80268583      33.77975348      80.85178978
I       48.22983907       3.01206916      80.85178978
I       48.22983907      18.39591132      80.85178978
I       48.22983907      33.77975348      80.85178978
I        2.96511676       5.84297708      83.08717055
I        2.96511676      21.22681924      83.08717055
I        2.96511676      36.61066140      83.08717055
I       11.39227000       5.84297708      83.08717055
I       11.39227000      21.22681924      83.08717055
I       11.39227000      36.61066140      83.08717055
I       19.81942324       5.84297708      83.08717055
I       19.81942324      21.22681924      83.08717055
I       19.81942324      36.61066140      83.08717055
I       28.24657648       5.84297708      83.08717055
I       28.24657648      21.22681924      83.08717055
I       28.24657648      36.61066140      83.08717055
I       36.67372972       5.84297708      83.08717055
I       36.67372972      21.22681924      83.08717055
I       36.67372972      36.61066140      83.08717055
I       45.10088296       5.84297708      83.08717055
I       45.10088296      21.22681924      83.08717055
I       45.10088296      36.61066140      83.08717055
I        1.88049637       3.21415447      79.43888480
I        1.88049637      18.59799663      79.43888480
I        1.88049637      33.98183879      79.43888480
I       10.30764961       3.21415447      79.43888480
I       10.30764961      18.59799663      79.43888480
I       10.30764961      33.98183879      79.43888480
I       18.73480285       3.21415447      79.43888480
I       18.73480285      18.59799663      79.43888480
I       18.73480285      33.98183879      79.43888480
I       27.16195609       3.21415447      79.43888480
I       27.16195609      18.59799663      79.43888480
I       27.16195609      33.98183879      79.43888480
I       35.58910933       3.21415447      79.43888480
I       35.58910933      18.59799663      79.43888480
I       35.58910933      33.98183879      79.43888480
I       44.01626257       3.21415447      79.43888480
I       44.01626257      18.59799663      79.43888480
I       44.01626257      33.98183879      79.43888480
I        7.17869338       5.64089145      84.50007510
I        7.17869338      21.02473361      84.50007510
I        7.17869338      36.40857577      84.50007510
I       15.60584662       5.64089145      84.50007510
I       15.60584662      21.02473361      84.50007510
I       15.60584662      36.40857577      84.50007510
I       24.03299986       5.64089145      84.50007510
I       24.03299986      21.02473361      84.50007510
I       24.03299986      36.40857577      84.50007510
I       32.46015310       5.64089145      84.50007510
I       32.46015310      21.02473361      84.50007510
I       32.46015310      36.40857577      84.50007510
I       40.88730634       5.64089145      84.50007510
I       40.88730634      21.02473361      84.50007510
I       40.88730634      36.40857577      84.50007510
I       49.31445958       5.64089145      84.50007510
I       49.31445958      21.02473361      84.50007510
I       49.31445958      36.40857577      84.50007510
I        2.96511676      10.10291371      80.01761447
I        2.96511676      25.48675587      80.01761447
I        2.96511676      40.87059803      80.01761447
I       11.39227000      10.10291371      80.01761447
I       11.39227000      25.48675587      80.01761447
I       11.39227000      40.87059803      80.01761447
I       19.81942324      10.10291371      80.01761447
I       19.81942324      25.48675587      80.01761447
I       19.81942324      40.87059803      80.01761447
I       28.24657648      10.10291371      80.01761447
I       28.24657648      25.48675587      80.01761447
I       28.24657648      40.87059803      80.01761447
I       36.67372972      10.10291371      80.01761447
I       36.67372972      25.48675587      80.01761447
I       36.67372972      40.87059803      80.01761447
I       45.10088296      10.10291371      80.01761447
I       45.10088296      25.48675587      80.01761447
I       45.10088296      40.87059803      80.01761447
I        6.09407287      14.13597468      83.92134587
I        6.09407287      29.51981684      83.92134587
I        6.09407287      44.90365900      83.92134587
I       14.52122611      14.13597468      83.92134587
I       14.52122611      29.51981684      83.92134587
I       14.52122611      44.90365900      83.92134587
I       22.94837935      14.13597468      83.92134587
I       22.94837935      29.51981684      83.92134587
I       22.94837935      44.90365900      83.92134587
I       31.37553259      14.13597468      83.92134587
I       31.37553259      29.51981684      83.92134587
I       31.37553259      44.90365900      83.92134587
I       39.80268583      14.13597468      83.92134587
I       39.80268583      29.51981684      83.92134587
I       39.80268583      44.90365900      83.92134587
I       48.22983907      14.13597468      83.92134587
I       48.22983907      29.51981684      83.92134587
I       48.22983907      44.90365900      83.92134587
I        7.17869338      11.50715207      80.27306011
I        7.17869338      26.89099423      80.27306011
I        7.17869338      42.27483639      80.27306011
I       15.60584662      11.50715207      80.27306011
I       15.60584662      26.89099423      80.27306011
I       15.60584662      42.27483639      80.27306011
I       24.03299986      11.50715207      80.27306011
I       24.03299986      26.89099423      80.27306011
I       24.03299986      42.27483639      80.27306011
I       32.46015310      11.50715207      80.27306011
I       32.46015310      26.89099423      80.27306011
I       32.46015310      42.27483639      80.27306011
I       40.88730634      11.50715207      80.27306011
I       40.88730634      26.89099423      80.27306011
I       40.88730634      42.27483639      80.27306011
I       49.31445958      11.50715207      80.27306011
I       49.31445958      26.89099423      80.27306011
I       49.31445958      42.27483639      80.27306011
I        1.88049637      12.73173600      83.66589978
I        1.88049637      28.11557816      83.66589978
I        1.88049637      43.49942032      83.66589978
I       10.30764961      12.73173600      83.66589978
I       10.30764961      28.11557816      83.66589978
I       10.30764961      43.49942032      83.66589978
I       18.73480285      12.73173600      83.66589978
I       18.73480285      28.11557816      83.66589978
I       18.73480285      43.49942032      83.66589978
I       27.16195609      12.73173600      83.66589978
I       27.16195609      28.11557816      83.66589978
I       27.16195609      43.49942032      83.66589978
I       35.58910933      12.73173600      83.66589978
I       35.58910933      28.11557816      83.66589978
I       35.58910933      43.49942032      83.66589978
I       44.01626257      12.73173600      83.66589978
I       44.01626257      28.11557816      83.66589978
I       44.01626257      43.49942032      83.66589978
I        3.84159494      14.63860026      80.12813802
I        3.84159494      30.02244242      80.12813802
I        3.84159494      45.40628458      80.12813802
I       12.26874818      14.63860026      80.12813802
I       12.26874818      30.02244242      80.12813802
I       12.26874818      45.40628458      80.12813802
I       20.69590142      14.63860026      80.12813802
I       20.69590142      30.02244242      80.12813802
I       20.69590142      45.40628458      80.12813802
I       29.12305466      14.63860026      80.12813802
I       29.12305466      30.02244242      80.12813802
I       29.12305466      45.40628458      80.12813802
I       37.55020790      14.63860026      80.12813802
I       37.55020790      30.02244242      80.12813802
I       37.55020790      45.40628458      80.12813802
I       45.97736114      14.63860026      80.12813802
I       45.97736114      30.02244242      80.12813802
I       45.97736114      45.40628458      80.12813802
I        5.21759501       9.60028806      83.81082222
I        5.21759501      24.98413022      83.81082222
I        5.21759501      40.36797238      83.81082222
I       13.64474825       9.60028806      83.81082222
I       13.64474825      24.98413022      83.81082222
I       13.64474825      40.36797238      83.81082222
I       22.07190149       9.60028806      83.81082222
I       22.07190149      24.98413022      83.81082222
I       22.07190149      40.36797238      83.81082222
I       30.49905473       9.60028806      83.81082222
I       30.49905473      24.98413022      83.81082222
I       30.49905473      40.36797238      83.81082222
I       38.92620797       9.60028806      83.81082222
I       38.92620797      24.98413022      83.81082222
I       38.92620797      40.36797238      83.81082222
I       47.35336121       9.60028806      83.81082222
I       47.35336121      24.98413022      83.81082222
I       47.35336121      40.36797238      83.81082222
I        8.05517131       6.97146552      80.16253656
I        8.05517131      22.35530768      80.16253656
I        8.05517131      37.73914984      80.16253656
I       16.48232455       6.97146552      80.16253656
I       16.48232455      22.35530768      80.16253656
I       16.48232455      37.73914984      80.16253656
I       24.90947779       6.97146552      80.16253656
I       24.90947779      22.35530768      80.16253656
I       24.90947779      37.73914984      80.16253656
I       33.33663103       6.97146552      80.16253656
I       33.33663103      22.35530768      80.16253656
I       33.33663103      37.73914984      80.16253656
I       41.76378427       6.97146552      80.16253656
I       41.76378427      22.35530768      80.16253656
I       41.76378427      37.73914984      80.16253656
I       50.19093751       6.97146552      80.16253656
I       50.19093751      22.35530768      80.16253656
I       50.19093751      37.73914984      80.16253656
I        1.00401819       1.88358039      83.77642333
I        1.00401819      17.26742255      83.77642333
I        1.00401819      32.65126471      83.77642333
I        9.43117143       1.88358039      83.77642333
I        9.43117143      17.26742255      83.77642333
I        9.43117143      32.65126471      83.77642333
I       17.85832467       1.88358039      83.77642333
I       17.85832467      17.26742255      83.77642333
I       17.85832467      32.65126471      83.77642333
I       26.28547791       1.88358039      83.77642333
I       26.28547791      17.26742255      83.77642333
I       26.28547791      32.65126471      83.77642333
I       34.71263115       1.88358039      83.77642333
I       34.71263115      17.26742255      83.77642333
I       34.71263115      32.65126471      83.77642333
I       43.13978439       1.88358039      83.77642333
I       43.13978439      17.26742255      83.77642333
I       43.13978439      32.65126471      83.77642333
I        6.09407287      13.13826641      73.55521871
I        6.09407287      28.52210857      73.55521871
I        6.09407287      43.90595073      73.55521871
I       14.52122611      13.13826641      73.55521871
I       14.52122611      28.52210857      73.55521871
I       14.52122611      43.90595073      73.55521871
I       22.94837935      13.13826641      73.55521871
I       22.94837935      28.52210857      73.55521871
I       22.94837935      43.90595073      73.55521871
I       31.37553259      13.13826641      73.55521871
I       31.37553259      28.52210857      73.55521871
I       31.37553259      43.90595073      73.55521871
I       39.80268583      13.13826641      73.55521871
I       39.80268583      28.52210857      73.55521871
I       39.80268583      43.90595073      73.55521871
I       48.22983907      13.13826641      73.55521871
I       48.22983907      28.52210857      73.55521871
I       48.22983907      43.90595073      73.55521871
I        2.96511676       0.58533217      75.79059948
I        2.96511676      15.96917433      75.79059948
I        2.96511676      31.35301649      75.79059948
I       11.39227000       0.58533217      75.79059948
I       11.39227000      15.96917433      75.79059948
I       11.39227000      31.35301649      75.79059948
I       19.81942324       0.58533217      75.79059948
I       19.81942324      15.96917433      75.79059948
I       19.81942324      31.35301649      75.79059948
I       28.24657648       0.58533217      75.79059948
I       28.24657648      15.96917433      75.79059948
I       28.24657648      31.35301649      75.79059948
I       36.67372972       0.58533217      75.79059948
I       36.67372972      15.96917433      75.79059948
I       36.67372972      31.35301649      75.79059948
I       45.10088296       0.58533217      75.79059948
I       45.10088296      15.96917433      75.79059948
I       45.10088296      31.35301649      75.79059948
I        1.88049637      13.34035172      72.14231373
I        1.88049637      28.72419388      72.14231373
I        1.88049637      44.10803604      72.14231373
I       10.30764961      13.34035172      72.14231373
I       10.30764961      28.72419388      72.14231373
I       10.30764961      44.10803604      72.14231373
I       18.73480285      13.34035172      72.14231373
I       18.73480285      28.72419388      72.14231373
I       18.73480285      44.10803604      72.14231373
I       27.16195609      13.34035172      72.14231373
I       27.16195609      28.72419388      72.14231373
I       27.16195609      44.10803604      72.14231373
I       35.58910933      13.34035172      72.14231373
I       35.58910933      28.72419388      72.14231373
I       35.58910933      44.10803604      72.14231373
I       44.01626257      13.34035172      72.14231373
I       44.01626257      28.72419388      72.14231373
I       44.01626257      44.10803604      72.14231373
I        7.17869338       0.38324655      77.20350403
I        7.17869338      15.76708871      77.20350403
I        7.17869338      31.15093087      77.20350403
I       15.60584662       0.38324655      77.20350403
I       15.60584662      15.76708871      77.20350403
I       15.60584662      31.15093087      77.20350403
I       24.03299986       0.38324655      77.20350403
I       24.03299986      15.76708871      77.20350403
I       24.03299986      31.15093087      77.20350403
I       32.46015310       0.38324655      77.20350403
I       32.46015310      15.76708871      77.20350403
I       32.46015310      31.15093087      77.20350403
I       40.88730634       0.38324655      77.20350403
I       40.88730634      15.76708871      77.20350403
I       40.88730634      31.15093087      77.20350403
I       49.31445958       0.38324655      77.20350403
I       49.31445958      15.76708871      77.20350403
I       49.31445958      31.15093087      77.20350403
I        2.96511676       4.84526881      72.72104340
I        2.96511676      20.22911097      72.72104340
I        2.96511676      35.61295313      72.72104340
I       11.39227000       4.84526881      72.72104340
I       11.39227000      20.22911097      72.72104340
I       11.39227000      35.61295313      72.72104340
I       19.81942324       4.84526881      72.72104340
I       19.81942324      20.22911097      72.72104340
I       19.81942324      35.61295313      72.72104340
I       28.24657648       4.84526881      72.72104340
I       28.24657648      20.22911097      72.72104340
I       28.24657648      35.61295313      72.72104340
I       36.67372972       4.84526881      72.72104340
I       36.67372972      20.22911097      72.72104340
I       36.67372972      35.61295313      72.72104340
I       45.10088296       4.84526881      72.72104340
I       45.10088296      20.22911097      72.72104340
I       45.10088296      35.61295313      72.72104340
I        6.09407287       8.87832978      76.62477480
I        6.09407287      24.26217194      76.62477480
I        6.09407287      39.64601410      76.62477480
I       14.52122611       8.87832978      76.62477480
I       14.52122611      24.26217194      76.62477480
I       14.52122611      39.64601410      76.62477480
I       22.94837935       8.87832978      76.62477480
I       22.94837935      24.26217194      76.62477480
I       22.94837935      39.64601410      76.62477480
I       31.37553259       8.87832978      76.62477480
I       31.37553259      24.26217194      76.62477480
I       31.37553259      39.64601410      76.62477480
I       39.80268583       8.87832978      76.62477480
I       39.80268583      24.26217194      76.62477480
I       39.80268583      39.64601410      76.62477480
I       48.22983907       8.87832978      76.62477480
I       48.22983907      24.26217194      76.62477480
I       48.22983907      39.64601410      76.62477480
I        7.17869338       6.24950717      72.97648904
I        7.17869338      21.63334933      72.97648904
I        7.17869338      37.01719149      72.97648904
I       15.60584662       6.24950717      72.97648904
I       15.60584662      21.63334933      72.97648904
I       15.60584662      37.01719149      72.97648904
I       24.03299986       6.24950717      72.97648904
I       24.03299986      21.63334933      72.97648904
I       24.03299986      37.01719149      72.97648904
I       32.46015310       6.24950717      72.97648904
I       32.46015310      21.63334933      72.97648904
I       32.46015310      37.01719149      72.97648904
I       40.88730634       6.24950717      72.97648904
I       40.88730634      21.63334933      72.97648904
I       40.88730634      37.01719149      72.97648904
I       49.31445958       6.24950717      72.97648904
I       49.31445958      21.63334933      72.97648904
I       49.31445958      37.01719149      72.97648904
I        1.88049637       7.47409110      76.36932871
I        1.88049637      22.85793326      76.36932871
I        1.88049637      38.24177542      76.36932871
I       10.30764961       7.47409110      76.36932871
I       10.30764961      22.85793326      76.36932871
I       10.30764961      38.24177542      76.36932871
I       18.73480285       7.47409110      76.36932871
I       18.73480285      22.85793326      76.36932871
I       18.73480285      38.24177542      76.36932871
I       27.16195609       7.47409110      76.36932871
I       27.16195609      22.85793326      76.36932871
I       27.16195609      38.24177542      76.36932871
I       35.58910933       7.47409110      76.36932871
I       35.58910933      22.85793326      76.36932871
I       35.58910933      38.24177542      76.36932871
I       44.01626257       7.47409110      76.36932871
I       44.01626257      22.85793326      76.36932871
I       44.01626257      38.24177542      76.36932871
I        3.84159494       9.38095536      72.83156695
I        3.84159494      24.76479752      72.83156695
I        3.84159494      40.14863968      72.83156695
I       12.26874818       9.38095536      72.83156695
I       12.26874818      24.76479752      72.83156695
I       12.26874818      40.14863968      72.83156695
I       20.69590142       9.38095536      72.83156695
I       20.69590142      24.76479752      72.83156695
I       20.69590142      40.14863968      72.83156695
I       29.12305466       9.38095536      72.83156695
I       29.12305466      24.76479752      72.83156695
I       29.12305466      40.14863968      72.83156695
I       37.55020790       9.38095536      72.83156695
I       37.55020790      24.76479752      72.83156695
I       37.55020790      40.14863968      72.83156695
I       45.97736114       9.38095536      72.83156695
I       45.97736114      24.76479752      72.83156695
I       45.97736114      40.14863968      72.83156695
I        5.21759501       4.34264316      76.51425115
I        5.21759501      19.72648532      76.51425115
I        5.21759501      35.11032748      76.51425115
I       13.64474825       4.34264316      76.51425115
I       13.64474825      19.72648532      76.51425115
I       13.64474825      35.11032748      76.51425115
I       22.07190149       4.34264316      76.51425115
I       22.07190149      19.72648532      76.51425115
I       22.07190149      35.11032748      76.51425115
I       30.49905473       4.34264316      76.51425115
I       30.49905473      19.72648532      76.51425115
I       30.49905473      35.11032748      76.51425115
I       38.92620797       4.34264316      76.51425115
I       38.92620797      19.72648532      76.51425115
I       38.92620797      35.11032748      76.51425115
I       47.35336121       4.34264316      76.51425115
I       47.35336121      19.72648532      76.51425115
I       47.35336121      35.11032748      76.51425115
I        8.05517131       1.71382062      72.86596549
I        8.05517131      17.09766278      72.86596549
I        8.05517131      32.48150494      72.86596549
I       16.48232455       1.71382062      72.86596549
I       16.48232455      17.09766278      72.86596549
I       16.48232455      32.48150494      72.86596549
I       24.90947779       1.71382062      72.86596549
I       24.90947779      17.09766278      72.86596549
I       24.90947779      32.48150494      72.86596549
I       33.33663103       1.71382062      72.86596549
I       33.33663103      17.09766278      72.86596549
I       33.33663103      32.48150494      72.86596549
I       41.76378427       1.71382062      72.86596549
I       41.76378427      17.09766278      72.86596549
I       41.76378427      32.48150494      72.86596549
I       50.19093751       1.71382062      72.86596549
I       50.19093751      17.09766278      72.86596549
I       50.19093751      32.48150494      72.86596549
I        1.00401819      12.00977765      76.47985226
I        1.00401819      27.39361981      76.47985226
I        1.00401819      42.77746197      76.47985226
I        9.43117143      12.00977765      76.47985226
I        9.43117143      27.39361981      76.47985226
I        9.43117143      42.77746197      76.47985226
I       17.85832467      12.00977765      76.47985226
I       17.85832467      27.39361981      76.47985226
I       17.85832467      42.77746197      76.47985226
I       26.28547791      12.00977765      76.47985226
I       26.28547791      27.39361981      76.47985226
I       26.28547791      42.77746197      76.47985226
I       34.71263115      12.00977765      76.47985226
I       34.71263115      27.39361981      76.47985226
I       34.71263115      42.77746197      76.47985226
I       43.13978439      12.00977765      76.47985226
I       43.13978439      27.39361981      76.47985226
I       43.13978439      42.77746197      76.47985226
I        6.09407287       7.88062151      66.25864764
I        6.09407287      23.26446367      66.25864764
I        6.09407287      38.64830583      66.25864764
I       14.52122611       7.88062151      66.25864764
I       14.52122611      23.26446367      66.25864764
I       14.52122611      38.64830583      66.25864764
I       22.94837935       7.88062151      66.25864764
I       22.94837935      23.26446367      66.25864764
I       22.94837935      38.64830583      66.25864764
I       31.37553259       7.88062151      66.25864764
I       31.37553259      23.26446367      66.25864764
I       31.37553259      38.64830583      66.25864764
I       39.80268583       7.88062151      66.25864764
I       39.80268583      23.26446367      66.25864764
I       39.80268583      38.64830583      66.25864764
I       48.22983907       7.88062151      66.25864764
I       48.22983907      23.26446367      66.25864764
I       48.22983907      38.64830583      66.25864764
I        2.96511676      10.71152943      68.49402841
I        2.96511676      26.09537159      68.49402841
I        2.96511676      41.47921375      68.49402841
I       11.39227000      10.71152943      68.49402841
I       11.39227000      26.09537159      68.49402841
I       11.39227000      41.47921375      68.49402841
I       19.81942324      10.71152943      68.49402841
I       19.81942324      26.09537159      68.49402841
I       19.81942324      41.47921375      68.49402841
I       28.24657648      10.71152943      68.49402841
I       28.24657648      26.09537159      68.49402841
I       28.24657648      41.47921375      68.49402841
I       36.67372972      10.71152943      68.49402841
I       36.67372972      26.09537159      68.49402841
I       36.67372972      41.47921375      68.49402841
I       45.10088296      10.71152943      68.49402841
I       45.10088296      26.09537159      68.49402841
I       45.10088296      41.47921375      68.49402841
I        1.88049637       8.08270682      64.84574266
I        1.88049637      23.46654898      64.84574266
I        1.88049637      38.85039114      64.84574266
I       10.30764961       8.08270682      64.84574266
I       10.30764961      23.46654898      64.84574266
I       10.30764961      38.85039114      64.84574266
I       18.73480285       8.08270682      64.84574266
I       18.73480285      23.46654898      64.84574266
I       18.73480285      38.85039114      64.84574266
I       27.16195609       8.08270682      64.84574266
I       27.16195609      23.46654898      64.84574266
I       27.16195609      38.85039114      64.84574266
I       35.58910933       8.08270682      64.84574266
I       35.58910933      23.46654898      64.84574266
I       35.58910933      38.85039114      64.84574266
I       44.01626257       8.08270682      64.84574266
I       44.01626257      23.46654898      64.84574266
I       44.01626257      38.85039114      64.84574266
I        7.17869338      10.50944380      69.90693296
I        7.17869338      25.89328596      69.90693296
I        7.17869338      41.27712812      69.90693296
I       15.60584662      10.50944380      69.90693296
I       15.60584662      25.89328596      69.90693296
I       15.60584662      41.27712812      69.90693296
I       24.03299986      10.50944380      69.90693296
I       24.03299986      25.89328596      69.90693296
I       24.03299986      41.27712812      69.90693296
I       32.46015310      10.50944380      69.90693296
I       32.46015310      25.89328596      69.90693296
I       32.46015310      41.27712812      69.90693296
I       40.88730634      10.50944380      69.90693296
I       40.88730634      25.89328596      69.90693296
I       40.88730634      41.27712812      69.90693296
I       49.31445958      10.50944380      69.90693296
I       49.31445958      25.89328596      69.90693296
I       49.31445958      41.27712812      69.90693296
I        2.96511676      14.97146606      65.42447233
I        2.96511676      30.35530822      65.42447233
I        2.96511676      45.73915038      65.42447233
I       11.39227000      14.97146606      65.42447233
I       11.39227000      30.35530822      65.42447233
I       11.39227000      45.73915038      65.42447233
I       19.81942324      14.97146606      65.42447233
I       19.81942324      30.35530822      65.42447233
I       19.81942324      45.73915038      65.42447233
I       28.24657648      14.97146606      65.42447233
I       28.24657648      30.35530822      65.42447233
I       28.24657648      45.73915038      65.42447233
I       36.67372972      14.97146606      65.42447233
I       36.67372972      30.35530822      65.42447233
I       36.67372972      45.73915038      65.42447233
I       45.10088296      14.97146606      65.42447233
I       45.10088296      30.35530822      65.42447233
I       45.10088296      45.73915038      65.42447233
I        6.09407287       3.62068488      69.32820373
I        6.09407287      19.00452704      69.32820373
I        6.09407287      34.38836920      69.32820373
I       14.52122611       3.62068488      69.32820373
I       14.52122611      19.00452704      69.32820373
I       14.52122611      34.38836920      69.32820373
I       22.94837935       3.62068488      69.32820373
I       22.94837935      19.00452704      69.32820373
I       22.94837935      34.38836920      69.32820373
I       31.37553259       3.62068488      69.32820373
I       31.37553259      19.00452704      69.32820373
I       31.37553259      34.38836920      69.32820373
I       39.80268583       3.62068488      69.32820373
I       39.80268583      19.00452704      69.32820373
I       39.80268583      34.38836920      69.32820373
I       48.22983907       3.62068488      69.32820373
I       48.22983907      19.00452704      69.32820373
I       48.22983907      34.38836920      69.32820373
I        7.17869338       0.99186227      65.67991797
I        7.17869338      16.37570443      65.67991797
I        7.17869338      31.75954659      65.67991797
I       15.60584662       0.99186227      65.67991797
I       15.60584662      16.37570443      65.67991797
I       15.60584662      31.75954659      65.67991797
I       24.03299986       0.99186227      65.67991797
I       24.03299986      16.37570443      65.67991797
I       24.03299986      31.75954659      65.67991797
I       32.46015310       0.99186227      65.67991797
I       32.46015310      16.37570443      65.67991797
I       32.46015310      31.75954659      65.67991797
I       40.88730634       0.99186227      65.67991797
I       40.88730634      16.37570443      65.67991797
I       40.88730634      31.75954659      65.67991797
I       49.31445958       0.99186227      65.67991797
I       49.31445958      16.37570443      65.67991797
I       49.31445958      31.75954659      65.67991797
I        1.88049637       2.21644620      69.07275764
I        1.88049637      17.60028836      69.07275764
I        1.88049637      32.98413052      69.07275764
I       10.30764961       2.21644620      69.07275764
I       10.30764961      17.60028836      69.07275764
I       10.30764961      32.98413052      69.07275764
I       18.73480285       2.21644620      69.07275764
I       18.73480285      17.60028836      69.07275764
I       18.73480285      32.98413052      69.07275764
I       27.16195609       2.21644620      69.07275764
I       27.16195609      17.60028836      69.07275764
I       27.16195609      32.98413052      69.07275764
I       35.58910933       2.21644620      69.07275764
I       35.58910933      17.60028836      69.07275764
I       35.58910933      32.98413052      69.07275764
I       44.01626257       2.21644620      69.07275764
I       44.01626257      17.60028836      69.07275764
I       44.01626257      32.98413052      69.07275764
I        3.84159494       4.12331046      65.53499588
I        3.84159494      19.50715262      65.53499588
I        3.84159494      34.89099478      65.53499588
I       12.26874818       4.12331046      65.53499588
I       12.26874818      19.50715262      65.53499588
I       12.26874818      34.89099478      65.53499588
I       20.69590142       4.12331046      65.53499588
I       20.69590142      19.50715262      65.53499588
I       20.69590142      34.89099478      65.53499588
I       29.12305466       4.12331046      65.53499588
I       29.12305466      19.50715262      65.53499588
I       29.12305466      34.89099478      65.53499588
I       37.55020790       4.12331046      65.53499588
I       37.55020790      19.50715262      65.53499588
I       37.55020790      34.89099478      65.53499588
I       45.97736114       4.12331046      65.53499588
I       45.97736114      19.50715262      65.53499588
I       45.97736114      34.89099478      65.53499588
I        5.21759501      14.46884042      69.21768008
I        5.21759501      29.85268258      69.21768008
I        5.21759501      45.23652474      69.21768008
I       13.64474825      14.46884042      69.21768008
I       13.64474825      29.85268258      69.21768008
I       13.64474825      45.23652474      69.21768008
I       22.07190149      14.46884042      69.21768008
I       22.07190149      29.85268258      69.21768008
I       22.07190149      45.23652474      69.21768008
I       30.49905473      14.46884042      69.21768008
I       30.49905473      29.85268258      69.21768008
I       30.49905473      45.23652474      69.21768008
I       38.92620797      14.46884042      69.21768008
I       38.92620797      29.85268258      69.21768008
I       38.92620797      45.23652474      69.21768008
I       47.35336121      14.46884042      69.21768008
I       47.35336121      29.85268258      69.21768008
I       47.35336121      45.23652474      69.21768008
I        8.05517131      11.84001788      65.56939442
I        8.05517131      27.22386004      65.56939442
I        8.05517131      42.60770220      65.56939442
I       16.48232455      11.84001788      65.56939442
I       16.48232455      27.22386004      65.56939442
I       16.48232455      42.60770220      65.56939442
I       24.90947779      11.84001788      65.56939442
I       24.90947779      27.22386004      65.56939442
I       24.90947779      42.60770220      65.56939442
I       33.33663103      11.84001788      65.56939442
I       33.33663103      27.22386004      65.56939442
I       33.33663103      42.60770220      65.56939442
I       41.76378427      11.84001788      65.56939442
I       41.76378427      27.22386004      65.56939442
I       41.76378427      42.60770220      65.56939442
I       50.19093751      11.84001788      65.56939442
I       50.19093751      27.22386004      65.56939442
I       50.19093751      42.60770220      65.56939442
I        1.00401819       6.75213275      69.18328119
I        1.00401819      22.13597491      69.18328119
I        1.00401819      37.51981707      69.18328119
I        9.43117143       6.75213275      69.18328119
I        9.43117143      22.13597491      69.18328119
I        9.43117143      37.51981707      69.18328119
I       17.85832467       6.75213275      69.18328119
I       17.85832467      22.13597491      69.18328119
I       17.85832467      37.51981707      69.18328119
I       26.28547791       6.75213275      69.18328119
I       26.28547791      22.13597491      69.18328119
I       26.28547791      37.51981707      69.18328119
I       34.71263115       6.75213275      69.18328119
I       34.71263115      22.13597491      69.18328119
I       34.71263115      37.51981707      69.18328119
I       43.13978439       6.75213275      69.18328119
I       43.13978439      22.13597491      69.18328119
I       43.13978439      37.51981707      69.18328119
I        6.09407287       2.62297661      58.96207657
I        6.09407287      18.00681877      58.96207657
I        6.09407287      33.39066093      58.96207657
I       14.52122611       2.62297661      58.96207657
I       14.52122611      18.00681877      58.96207657
I       14.52122611      33.39066093      58.96207657
I       22.94837935       2.62297661      58.96207657
I       22.94837935      18.00681877      58.96207657
I       22.94837935      33.39066093      58.96207657
I       31.37553259       2.62297661      58.96207657
I       31.37553259      18.00681877      58.96207657
I       31.37553259      33.39066093      58.96207657
I       39.80268583       2.62297661      58.96207657
I       39.80268583      18.00681877      58.96207657
I       39.80268583      33.39066093      58.96207657
I       48.22983907       2.62297661      58.96207657
I       48.22983907      18.00681877      58.96207657
I       48.22983907      33.39066093      58.96207657
I        2.96511676       5.45388453      61.19745734
I        2.96511676      20.83772669      61.19745734
I        2.96511676      36.22156885      61.19745734
I       11.39227000       5.45388453      61.19745734
I       11.39227000      20.83772669      61.19745734
I       11.39227000      36.22156885      61.19745734
I       19.81942324       5.45388453      61.19745734
I       19.81942324      20.83772669      61.19745734
I       19.81942324      36.22156885      61.19745734
I       28.24657648       5.45388453      61.19745734
I       28.24657648      20.83772669      61.19745734
I       28.24657648      36.22156885      61.19745734
I       36.67372972       5.45388453      61.19745734
I       36.67372972      20.83772669      61.19745734
I       36.67372972      36.22156885      61.19745734
I       45.10088296       5.45388453      61.19745734
I       45.10088296      20.83772669      61.19745734
I       45.10088296      36.22156885      61.19745734
I        1.88049637       2.82506192      57.54917159
I        1.88049637      18.20890408      57.54917159
I        1.88049637      33.59274624      57.54917159
I       10.30764961       2.82506192      57.54917159
I       10.30764961      18.20890408      57.54917159
I       10.30764961      33.59274624      57.54917159
I       18.73480285       2.82506192      57.54917159
I       18.73480285      18.20890408      57.54917159
I       18.73480285      33.59274624      57.54917159
I       27.16195609       2.82506192      57.54917159
I       27.16195609      18.20890408      57.54917159
I       27.16195609      33.59274624      57.54917159
I       35.58910933       2.82506192      57.54917159
I       35.58910933      18.20890408      57.54917159
I       35.58910933      33.59274624      57.54917159
I       44.01626257       2.82506192      57.54917159
I       44.01626257      18.20890408      57.54917159
I       44.01626257      33.59274624      57.54917159
I        7.17869338       5.25179890      62.61036189
I        7.17869338      20.63564106      62.61036189
I        7.17869338      36.01948322      62.61036189
I       15.60584662       5.25179890      62.61036189
I       15.60584662      20.63564106      62.61036189
I       15.60584662      36.01948322      62.61036189
I       24.03299986       5.25179890      62.61036189
I       24.03299986      20.63564106      62.61036189
I       24.03299986      36.01948322      62.61036189
I       32.46015310       5.25179890      62.61036189
I       32.46015310      20.63564106      62.61036189
I       32.46015310      36.01948322      62.61036189
I       40.88730634       5.25179890      62.61036189
I       40.88730634      20.63564106      62.61036189
I       40.88730634      36.01948322      62.61036189
I       49.31445958       5.25179890      62.61036189
I       49.31445958      20.63564106      62.61036189
I       49.31445958      36.01948322      62.61036189
I        2.96511676       9.71382116      58.12790126
I        2.96511676      25.09766332      58.12790126
I        2.96511676      40.48150548      58.12790126
I       11.39227000       9.71382116      58.12790126
I       11.39227000      25.09766332      58.12790126
I       11.39227000      40.48150548      58.12790126
I       19.81942324       9.71382116      58.12790126
I       19.81942324      25.09766332      58.12790126
I       19.81942324      40.48150548      58.12790126
I       28.24657648       9.71382116      58.12790126
I       28.24657648      25.09766332      58.12790126
I       28.24657648      40.48150548      58.12790126
I       36.67372972       9.71382116      58.12790126
I       36.67372972      25.09766332      58.12790126
I       36.67372972      40.48150548      58.12790126
I       45.10088296       9.71382116      58.12790126
I       45.10088296      25.09766332      58.12790126
I       45.10088296      40.48150548      58.12790126
I        6.09407287      13.74688213      62.03163266
I        6.09407287      29.13072429      62.03163266
I        6.09407287      44.51456645      62.03163266
I       14.52122611      13.74688213      62.03163266
I       14.52122611      29.13072429      62.03163266
I       14.52122611      44.51456645      62.03163266
I       22.94837935      13.74688213      62.03163266
I       22.94837935      29.13072429      62.03163266
I       22.94837935      44.51456645      62.03163266
I       31.37553259      13.74688213      62.03163266
I       31.37553259      29.13072429      62.03163266
I       31.37553259      44.51456645      62.03163266
I       39.80268583      13.74688213      62.03163266
I       39.80268583      29.13072429      62.03163266
I       39.80268583      44.51456645      62.03163266
I       48.22983907      13.74688213      62.03163266
I       48.22983907      29.13072429      62.03163266
I       48.22983907      44.51456645      62.03163266
I        7.17869338      11.11805952      58.38334690
I        7.17869338      26.50190168      58.38334690
I        7.17869338      41.88574384      58.38334690
I       15.60584662      11.11805952      58.38334690
I       15.60584662      26.50190168      58.38334690
I       15.60584662      41.88574384      58.38334690
I       24.03299986      11.11805952      58.38334690
I       24.03299986      26.50190168      58.38334690
I       24.03299986      41.88574384      58.38334690
I       32.46015310      11.11805952      58.38334690
I       32.46015310      26.50190168      58.38334690
I       32.46015310      41.88574384      58.38334690
I       40.88730634      11.11805952      58.38334690
I       40.88730634      26.50190168      58.38334690
I       40.88730634      41.88574384      58.38334690
I       49.31445958      11.11805952      58.38334690
I       49.31445958      26.50190168      58.38334690
I       49.31445958      41.88574384      58.38334690
I        1.88049637      12.34264346      61.77618657
I        1.88049637      27.72648562      61.77618657
I        1.88049637      43.11032778      61.77618657
I       10.30764961      12.34264346      61.77618657
I       10.30764961      27.72648562      61.77618657
I       10.30764961      43.11032778      61.77618657
I       18.73480285      12.34264346      61.77618657
I       18.73480285      27.72648562      61.77618657
I       18.73480285      43.11032778      61.77618657
I       27.16195609      12.34264346      61.77618657
I       27.16195609      27.72648562      61.77618657
I       27.16195609      43.11032778      61.77618657
I       35.58910933      12.34264346      61.77618657
I       35.58910933      27.72648562      61.77618657
I       35.58910933      43.11032778      61.77618657
I       44.01626257      12.34264346      61.77618657
I       44.01626257      27.72648562      61.77618657
I       44.01626257      43.11032778      61.77618657
I        3.84159494      14.24950771      58.23842481
I        3.84159494      29.63334987      58.23842481
I        3.84159494      45.01719203      58.23842481
I       12.26874818      14.24950771      58.23842481
I       12.26874818      29.63334987      58.23842481
I       12.26874818      45.01719203      58.23842481
I       20.69590142      14.24950771      58.23842481
I       20.69590142      29.63334987      58.23842481
I       20.69590142      45.01719203      58.23842481
I       29.12305466      14.24950771      58.23842481
I       29.12305466      29.63334987      58.23842481
I       29.12305466      45.01719203      58.23842481
I       37.55020790      14.24950771      58.23842481
I       37.55020790      29.63334987      58.23842481
I       37.55020790      45.01719203      58.23842481
I       45.97736114      14.24950771      58.23842481
I       45.97736114      29.63334987      58.23842481
I       45.97736114      45.01719203      58.23842481
I        5.21759501       9.21119552      61.92110901
I        5.21759501      24.59503768      61.92110901
I        5.21759501      39.97887984      61.92110901
I       13.64474825       9.21119552      61.92110901
I       13.64474825      24.59503768      61.92110901
I       13.64474825      39.97887984      61.92110901
I       22.07190149       9.21119552      61.92110901
I       22.07190149      24.59503768      61.92110901
I       22.07190149      39.97887984      61.92110901
I       30.49905473       9.21119552      61.92110901
I       30.49905473      24.59503768      61.92110901
I       30.49905473      39.97887984      61.92110901
I       38.92620797       9.21119552      61.92110901
I       38.92620797      24.59503768      61.92110901
I       38.92620797      39.97887984      61.92110901
I       47.35336121       9.21119552      61.92110901
I       47.35336121      24.59503768      61.92110901
I       47.35336121      39.97887984      61.92110901
I        8.05517131       6.58237298      58.27282335
I        8.05517131      21.96621514      58.27282335
I        8.05517131      37.35005730      58.27282335
I       16.48232455       6.58237298      58.27282335
I       16.48232455      21.96621514      58.27282335
I       16.48232455      37.35005730      58.27282335
I       24.90947779       6.58237298      58.27282335
I       24.90947779      21.96621514      58.27282335
I       24.90947779      37.35005730      58.27282335
I       33.33663103       6.58237298      58.27282335
I       33.33663103      21.96621514      58.27282335
I       33.33663103      37.35005730      58.27282335
I       41.76378427       6.58237298      58.27282335
I       41.76378427      21.96621514      58.27282335
I       41.76378427      37.35005730      58.27282335
I       50.19093751       6.58237298      58.27282335
I       50.19093751      21.96621514      58.27282335
I       50.19093751      37.35005730      58.27282335
I        1.00401819       1.49448785      61.88671012
I        1.00401819      16.87833001      61.88671012
I        1.00401819      32.26217217      61.88671012
I        9.43117143       1.49448785      61.88671012
I        9.43117143      16.87833001      61.88671012
I        9.43117143      32.26217217      61.88671012
I       17.85832467       1.49448785      61.88671012
I       17.85832467      16.87833001      61.88671012
I       17.85832467      32.26217217      61.88671012
I       26.28547791       1.49448785      61.88671012
I       26.28547791      16.87833001      61.88671012
I       26.28547791      32.26217217      61.88671012
I       34.71263115       1.49448785      61.88671012
I       34.71263115      16.87833001      61.88671012
I       34.71263115      32.26217217      61.88671012
I       43.13978439       1.49448785      61.88671012
I       43.13978439      16.87833001      61.88671012
I       43.13978439      32.26217217      61.88671012
Pb      17.17032474      39.86921344      56.43148131
Pb       0.31601826      39.86921344      56.43148131
Pb      34.02463122      39.86921344      56.43148131
Pb      25.59747798       9.10152912      56.43148131
Pb       8.74317150       9.10152912      56.43148131
Pb      42.45178446       9.10152912      56.43148131
Pb      25.59747798      24.48537128      56.43148131
Pb       8.74317150      24.48537128      56.43148131
Pb      42.45178446      24.48537128      56.43148131
Pb      25.59747798      39.86921344      56.43148131
Pb       8.74317150      39.86921344      56.43148131
Pb      42.45178446      39.86921344      56.43148131
Pb      34.02463122       9.10152912      56.43148131
Pb      17.17032474       9.10152912      56.43148131
Pb      17.17032474      24.48537128      56.43148131
Pb      34.02463122      24.48537128      56.43148131
Pb       4.52959488       7.44543803     107.50747880
Pb       4.52959488      22.82928019     107.50747880
Pb       4.52959488      38.21312235     107.50747880
Pb      12.95674812       7.44543803     107.50747880
Pb      12.95674812      22.82928019     107.50747880
Pb      12.95674812      38.21312235     107.50747880
Pb      21.38390136       7.44543803     107.50747880
Pb      21.38390136      22.82928019     107.50747880
Pb      21.38390136      38.21312235     107.50747880
Pb      29.81105460       7.44543803     107.50747880
Pb      29.81105460      22.82928019     107.50747880
Pb      29.81105460      38.21312235     107.50747880
Pb      38.23820784       7.44543803     107.50747880
Pb      38.23820784      22.82928019     107.50747880
Pb      38.23820784      38.21312235     107.50747880
Pb      46.66536108       7.44543803     107.50747880
Pb      46.66536108      22.82928019     107.50747880
Pb      46.66536108      38.21312235     107.50747880
Pb       8.74317150       4.81661558     103.85919326
Pb       8.74317150      20.20045774     103.85919326
Pb       8.74317150      35.58429990     103.85919326
Pb      17.17032474       4.81661558     103.85919326
Pb      17.17032474      20.20045774     103.85919326
Pb      17.17032474      35.58429990     103.85919326
Pb      25.59747798       4.81661558     103.85919326
Pb      25.59747798      20.20045774     103.85919326
Pb      25.59747798      35.58429990     103.85919326
Pb      34.02463122       4.81661558     103.85919326
Pb      34.02463122      20.20045774     103.85919326
Pb      34.02463122      35.58429990     103.85919326
Pb      42.45178446       4.81661558     103.85919326
Pb      42.45178446      20.20045774     103.85919326
Pb      42.45178446      35.58429990     103.85919326
Pb      50.87893770       4.81661558     103.85919326
Pb      50.87893770      20.20045774     103.85919326
Pb      50.87893770      35.58429990     103.85919326
Pb       4.52959488      12.50853666     103.85919326
Pb       4.52959488      27.89237882     103.85919326
Pb       4.52959488      43.27622098     103.85919326
Pb      12.95674812      12.50853666     103.85919326
Pb      12.95674812      27.89237882     103.85919326
Pb      12.95674812      43.27622098     103.85919326
Pb      21.38390136      12.50853666     103.85919326
Pb      21.38390136      27.89237882     103.85919326
Pb      21.38390136      43.27622098     103.85919326
Pb      29.81105460      12.50853666     103.85919326
Pb      29.81105460      27.89237882     103.85919326
Pb      29.81105460      43.27622098     103.85919326
Pb      38.23820784      12.50853666     103.85919326
Pb      38.23820784      27.89237882     103.85919326
Pb      38.23820784      43.27622098     103.85919326
Pb      46.66536108      12.50853666     103.85919326
Pb      46.66536108      27.89237882     103.85919326
Pb      46.66536108      43.27622098     103.85919326
Pb       0.31601826      -0.24648304     107.50747880
Pb       0.31601826      15.13735912     107.50747880
Pb       0.31601826      30.52120128     107.50747880
Pb       8.74317150      -0.24648304     107.50747880
Pb       8.74317150      15.13735912     107.50747880
Pb       8.74317150      30.52120128     107.50747880
Pb      17.17032474      -0.24648304     107.50747880
Pb      17.17032474      15.13735912     107.50747880
Pb      17.17032474      30.52120128     107.50747880
Pb      25.59747798      -0.24648304     107.50747880
Pb      25.59747798      15.13735912     107.50747880
Pb      25.59747798      30.52120128     107.50747880
Pb      34.02463122      -0.24648304     107.50747880
Pb      34.02463122      15.13735912     107.50747880
Pb      34.02463122      30.52120128     107.50747880
Pb      42.45178446      -0.24648304     107.50747880
Pb      42.45178446      15.13735912     107.50747880
Pb      42.45178446      30.52120128     107.50747880
Pb       4.52959488       2.18779313     100.21090773
Pb       4.52959488      17.57163529     100.21090773
Pb       4.52959488      32.95547745     100.21090773
Pb      12.95674812       2.18779313     100.21090773
Pb      12.95674812      17.57163529     100.21090773
Pb      12.95674812      32.95547745     100.21090773
Pb      21.38390136       2.18779313     100.21090773
Pb      21.38390136      17.57163529     100.21090773
Pb      21.38390136      32.95547745     100.21090773
Pb      29.81105460       2.18779313     100.21090773
Pb      29.81105460      17.57163529     100.21090773
Pb      29.81105460      32.95547745     100.21090773
Pb      38.23820784       2.18779313     100.21090773
Pb      38.23820784      17.57163529     100.21090773
Pb      38.23820784      32.95547745     100.21090773
Pb      46.66536108       2.18779313     100.21090773
Pb      46.66536108      17.57163529     100.21090773
Pb      46.66536108      32.95547745     100.21090773
Pb       8.74317150      14.94281284      96.56262220
Pb       8.74317150      30.32665500      96.56262220
Pb       8.74317150      45.71049716      96.56262220
Pb      17.17032474      14.94281284      96.56262220
Pb      17.17032474      30.32665500      96.56262220
Pb      17.17032474      45.71049716      96.56262220
Pb      25.59747798      14.94281284      96.56262220
Pb      25.59747798      30.32665500      96.56262220
Pb      25.59747798      45.71049716      96.56262220
Pb      34.02463122      14.94281284      96.56262220
Pb      34.02463122      30.32665500      96.56262220
Pb      34.02463122      45.71049716      96.56262220
Pb      42.45178446      14.94281284      96.56262220
Pb      42.45178446      30.32665500      96.56262220
Pb      42.45178446      45.71049716      96.56262220
Pb      50.87893770      14.94281284      96.56262220
Pb      50.87893770      30.32665500      96.56262220
Pb      50.87893770      45.71049716      96.56262220
Pb       4.52959488       7.25089176      96.56262220
Pb       4.52959488      22.63473392      96.56262220
Pb       4.52959488      38.01857608      96.56262220
Pb      12.95674812       7.25089176      96.56262220
Pb      12.95674812      22.63473392      96.56262220
Pb      12.95674812      38.01857608      96.56262220
Pb      21.38390136       7.25089176      96.56262220
Pb      21.38390136      22.63473392      96.56262220
Pb      21.38390136      38.01857608      96.56262220
Pb      29.81105460       7.25089176      96.56262220
Pb      29.81105460      22.63473392      96.56262220
Pb      29.81105460      38.01857608      96.56262220
Pb      38.23820784       7.25089176      96.56262220
Pb      38.23820784      22.63473392      96.56262220
Pb      38.23820784      38.01857608      96.56262220
Pb      46.66536108       7.25089176      96.56262220
Pb      46.66536108      22.63473392      96.56262220
Pb      46.66536108      38.01857608      96.56262220
Pb       0.31601826       9.87971421     100.21090773
Pb       0.31601826      25.26355637     100.21090773
Pb       0.31601826      40.64739853     100.21090773
Pb       8.74317150       9.87971421     100.21090773
Pb       8.74317150      25.26355637     100.21090773
Pb       8.74317150      40.64739853     100.21090773
Pb      17.17032474       9.87971421     100.21090773
Pb      17.17032474      25.26355637     100.21090773
Pb      17.17032474      40.64739853     100.21090773
Pb      25.59747798       9.87971421     100.21090773
Pb      25.59747798      25.26355637     100.21090773
Pb      25.59747798      40.64739853     100.21090773
Pb      34.02463122       9.87971421     100.21090773
Pb      34.02463122      25.26355637     100.21090773
Pb      34.02463122      40.64739853     100.21090773
Pb      42.45178446       9.87971421     100.21090773
Pb      42.45178446      25.26355637     100.21090773
Pb      42.45178446      40.64739853     100.21090773
Pb       4.52959488      12.31399039      92.91433666
Pb       4.52959488      27.69783255      92.91433666
Pb       4.52959488      43.08167471      92.91433666
Pb      12.95674812      12.31399039      92.91433666
Pb      12.95674812      27.69783255      92.91433666
Pb      12.95674812      43.08167471      92.91433666
Pb      21.38390136      12.31399039      92.91433666
Pb      21.38390136      27.69783255      92.91433666
Pb      21.38390136      43.08167471      92.91433666
Pb      29.81105460      12.31399039      92.91433666
Pb      29.81105460      27.69783255      92.91433666
Pb      29.81105460      43.08167471      92.91433666
Pb      38.23820784      12.31399039      92.91433666
Pb      38.23820784      27.69783255      92.91433666
Pb      38.23820784      43.08167471      92.91433666
Pb      46.66536108      12.31399039      92.91433666
Pb      46.66536108      27.69783255      92.91433666
Pb      46.66536108      43.08167471      92.91433666
Pb       0.31601826       9.68516794      89.26605113
Pb       0.31601826      25.06901010      89.26605113
Pb       0.31601826      40.45285226      89.26605113
Pb       8.74317150       9.68516794      89.26605113
Pb       8.74317150      25.06901010      89.26605113
Pb       8.74317150      40.45285226      89.26605113
Pb      17.17032474       9.68516794      89.26605113
Pb      17.17032474      25.06901010      89.26605113
Pb      17.17032474      40.45285226      89.26605113
Pb      25.59747798       9.68516794      89.26605113
Pb      25.59747798      25.06901010      89.26605113
Pb      25.59747798      40.45285226      89.26605113
Pb      34.02463122       9.68516794      89.26605113
Pb      34.02463122      25.06901010      89.26605113
Pb      34.02463122      40.45285226      89.26605113
Pb      42.45178446       9.68516794      89.26605113
Pb      42.45178446      25.06901010      89.26605113
Pb      42.45178446      40.45285226      89.26605113
Pb       4.52959488       1.99324686      89.26605113
Pb       4.52959488      17.37708902      89.26605113
Pb       4.52959488      32.76093118      89.26605113
Pb      12.95674812       1.99324686      89.26605113
Pb      12.95674812      17.37708902      89.26605113
Pb      12.95674812      32.76093118      89.26605113
Pb      21.38390136       1.99324686      89.26605113
Pb      21.38390136      17.37708902      89.26605113
Pb      21.38390136      32.76093118      89.26605113
Pb      29.81105460       1.99324686      89.26605113
Pb      29.81105460      17.37708902      89.26605113
Pb      29.81105460      32.76093118      89.26605113
Pb      38.23820784       1.99324686      89.26605113
Pb      38.23820784      17.37708902      89.26605113
Pb      38.23820784      32.76093118      89.26605113
Pb      46.66536108       1.99324686      89.26605113
Pb      46.66536108      17.37708902      89.26605113
Pb      46.66536108      32.76093118      89.26605113
Pb       0.31601826       4.62206931      92.91433666
Pb       0.31601826      20.00591147      92.91433666
Pb       0.31601826      35.38975363      92.91433666
Pb       8.74317150       4.62206931      92.91433666
Pb       8.74317150      20.00591147      92.91433666
Pb       8.74317150      35.38975363      92.91433666
Pb      17.17032474       4.62206931      92.91433666
Pb      17.17032474      20.00591147      92.91433666
Pb      17.17032474      35.38975363      92.91433666
Pb      25.59747798       4.62206931      92.91433666
Pb      25.59747798      20.00591147      92.91433666
Pb      25.59747798      35.38975363      92.91433666
Pb      34.02463122       4.62206931      92.91433666
Pb      34.02463122      20.00591147      92.91433666
Pb      34.02463122      35.38975363      92.91433666
Pb      42.45178446       4.62206931      92.91433666
Pb      42.45178446      20.00591147      92.91433666
Pb      42.45178446      35.38975363      92.91433666
Pb       4.52959488       7.05634549      85.61776559
Pb       4.52959488      22.44018765      85.61776559
Pb       4.52959488      37.82402981      85.61776559
Pb      12.95674812       7.05634549      85.61776559
Pb      12.95674812      22.44018765      85.61776559
Pb      12.95674812      37.82402981      85.61776559
Pb      21.38390136       7.05634549      85.61776559
Pb      21.38390136      22.44018765      85.61776559
Pb      21.38390136      37.82402981      85.61776559
Pb      29.81105460       7.05634549      85.61776559
Pb      29.81105460      22.44018765      85.61776559
Pb      29.81105460      37.82402981      85.61776559
Pb      38.23820784       7.05634549      85.61776559
Pb      38.23820784      22.44018765      85.61776559
Pb      38.23820784      37.82402981      85.61776559
Pb      46.66536108       7.05634549      85.61776559
Pb      46.66536108      22.44018765      85.61776559
Pb      46.66536108      37.82402981      85.61776559
Pb       0.31601826       4.42752304      81.96948006
Pb       0.31601826      19.81136520      81.96948006
Pb       0.31601826      35.19520736      81.96948006
Pb       8.74317150       4.42752304      81.96948006
Pb       8.74317150      19.81136520      81.96948006
Pb       8.74317150      35.19520736      81.96948006
Pb      17.17032474       4.42752304      81.96948006
Pb      17.17032474      19.81136520      81.96948006
Pb      17.17032474      35.19520736      81.96948006
Pb      25.59747798       4.42752304      81.96948006
Pb      25.59747798      19.81136520      81.96948006
Pb      25.59747798      35.19520736      81.96948006
Pb      34.02463122       4.42752304      81.96948006
Pb      34.02463122      19.81136520      81.96948006
Pb      34.02463122      35.19520736      81.96948006
Pb      42.45178446       4.42752304      81.96948006
Pb      42.45178446      19.81136520      81.96948006
Pb      42.45178446      35.19520736      81.96948006
Pb       4.52959488      12.11944412      81.96948006
Pb       4.52959488      27.50328628      81.96948006
Pb       4.52959488      42.88712844      81.96948006
Pb      12.95674812      12.11944412      81.96948006
Pb      12.95674812      27.50328628      81.96948006
Pb      12.95674812      42.88712844      81.96948006
Pb      21.38390136      12.11944412      81.96948006
Pb      21.38390136      27.50328628      81.96948006
Pb      21.38390136      42.88712844      81.96948006
Pb      29.81105460      12.11944412      81.96948006
Pb      29.81105460      27.50328628      81.96948006
Pb      29.81105460      42.88712844      81.96948006
Pb      38.23820784      12.11944412      81.96948006
Pb      38.23820784      27.50328628      81.96948006
Pb      38.23820784      42.88712844      81.96948006
Pb      46.66536108      12.11944412      81.96948006
Pb      46.66536108      27.50328628      81.96948006
Pb      46.66536108      42.88712844      81.96948006
Pb       0.31601826      14.74826657      85.61776559
Pb       0.31601826      30.13210873      85.61776559
Pb       0.31601826      45.51595089      85.61776559
Pb       8.74317150      14.74826657      85.61776559
Pb       8.74317150      30.13210873      85.61776559
Pb       8.74317150      45.51595089      85.61776559
Pb      17.17032474      14.74826657      85.61776559
Pb      17.17032474      30.13210873      85.61776559
Pb      17.17032474      45.51595089      85.61776559
Pb      25.59747798      14.74826657      85.61776559
Pb      25.59747798      30.13210873      85.61776559
Pb      25.59747798      45.51595089      85.61776559
Pb      34.02463122      14.74826657      85.61776559
Pb      34.02463122      30.13210873      85.61776559
Pb      34.02463122      45.51595089      85.61776559
Pb      42.45178446      14.74826657      85.61776559
Pb      42.45178446      30.13210873      85.61776559
Pb      42.45178446      45.51595089      85.61776559
Pb       4.52959488       1.79870059      78.32119452
Pb       4.52959488      17.18254275      78.32119452
Pb       4.52959488      32.56638491      78.32119452
Pb      12.95674812       1.79870059      78.32119452
Pb      12.95674812      17.18254275      78.32119452
Pb      12.95674812      32.56638491      78.32119452
Pb      21.38390136       1.79870059      78.32119452
Pb      21.38390136      17.18254275      78.32119452
Pb      21.38390136      32.56638491      78.32119452
Pb      29.81105460       1.79870059      78.32119452
Pb      29.81105460      17.18254275      78.32119452
Pb      29.81105460      32.56638491      78.32119452
Pb      38.23820784       1.79870059      78.32119452
Pb      38.23820784      17.18254275      78.32119452
Pb      38.23820784      32.56638491      78.32119452
Pb      46.66536108       1.79870059      78.32119452
Pb      46.66536108      17.18254275      78.32119452
Pb      46.66536108      32.56638491      78.32119452
Pb       0.31601826      14.55372029      74.67290899
Pb       0.31601826      29.93756245      74.67290899
Pb       0.31601826      45.32140461      74.67290899
Pb       8.74317150      14.55372029      74.67290899
Pb       8.74317150      29.93756245      74.67290899
Pb       8.74317150      45.32140461      74.67290899
Pb      17.17032474      14.55372029      74.67290899
Pb      17.17032474      29.93756245      74.67290899
Pb      17.17032474      45.32140461      74.67290899
Pb      25.59747798      14.55372029      74.67290899
Pb      25.59747798      29.93756245      74.67290899
Pb      25.59747798      45.32140461      74.67290899
Pb      34.02463122      14.55372029      74.67290899
Pb      34.02463122      29.93756245      74.67290899
Pb      34.02463122      45.32140461      74.67290899
Pb      42.45178446      14.55372029      74.67290899
Pb      42.45178446      29.93756245      74.67290899
Pb      42.45178446      45.32140461      74.67290899
Pb       4.52959488       6.86179921      74.67290899
Pb       4.52959488      22.24564137      74.67290899
Pb       4.52959488      37.62948353      74.67290899
Pb      12.95674812       6.86179921      74.67290899
Pb      12.95674812      22.24564137      74.67290899
Pb      12.95674812      37.62948353      74.67290899
Pb      21.38390136       6.86179921      74.67290899
Pb      21.38390136      22.24564137      74.67290899
Pb      21.38390136      37.62948353      74.67290899
Pb      29.81105460       6.86179921      74.67290899
Pb      29.81105460      22.24564137      74.67290899
Pb      29.81105460      37.62948353      74.67290899
Pb      38.23820784       6.86179921      74.67290899
Pb      38.23820784      22.24564137      74.67290899
Pb      38.23820784      37.62948353      74.67290899
Pb      46.66536108       6.86179921      74.67290899
Pb      46.66536108      22.24564137      74.67290899
Pb      46.66536108      37.62948353      74.67290899
Pb       0.31601826       9.49062167      78.32119452
Pb       0.31601826      24.87446383      78.32119452
Pb       0.31601826      40.25830599      78.32119452
Pb       8.74317150       9.49062167      78.32119452
Pb       8.74317150      24.87446383      78.32119452
Pb       8.74317150      40.25830599      78.32119452
Pb      17.17032474       9.49062167      78.32119452
Pb      17.17032474      24.87446383      78.32119452
Pb      17.17032474      40.25830599      78.32119452
Pb      25.59747798       9.49062167      78.32119452
Pb      25.59747798      24.87446383      78.32119452
Pb      25.59747798      40.25830599      78.32119452
Pb      34.02463122       9.49062167      78.32119452
Pb      34.02463122      24.87446383      78.32119452
Pb      34.02463122      40.25830599      78.32119452
Pb      42.45178446       9.49062167      78.32119452
Pb      42.45178446      24.87446383      78.32119452
Pb      42.45178446      40.25830599      78.32119452
Pb       4.52959488      11.92489784      71.02462345
Pb       4.52959488      27.30874000      71.02462345
Pb       4.52959488      42.69258216      71.02462345
Pb      12.95674812      11.92489784      71.02462345
Pb      12.95674812      27.30874000      71.02462345
Pb      12.95674812      42.69258216      71.02462345
Pb      21.38390136      11.92489784      71.02462345
Pb      21.38390136      27.30874000      71.02462345
Pb      21.38390136      42.69258216      71.02462345
Pb      29.81105460      11.92489784      71.02462345
Pb      29.81105460      27.30874000      71.02462345
Pb      29.81105460      42.69258216      71.02462345
Pb      38.23820784      11.92489784      71.02462345
Pb      38.23820784      27.30874000      71.02462345
Pb      38.23820784      42.69258216      71.02462345
Pb      46.66536108      11.92489784      71.02462345
Pb      46.66536108      27.30874000      71.02462345
Pb      46.66536108      42.69258216      71.02462345
Pb       0.31601826       9.29607539      67.37633792
Pb       0.31601826      24.67991755      67.37633792
Pb       0.31601826      40.06375971      67.37633792
Pb       8.74317150       9.29607539      67.37633792
Pb       8.74317150      24.67991755      67.37633792
Pb       8.74317150      40.06375971      67.37633792
Pb      17.17032474       9.29607539      67.37633792
Pb      17.17032474      24.67991755      67.37633792
Pb      17.17032474      40.06375971      67.37633792
Pb      25.59747798       9.29607539      67.37633792
Pb      25.59747798      24.67991755      67.37633792
Pb      25.59747798      40.06375971      67.37633792
Pb      34.02463122       9.29607539      67.37633792
Pb      34.02463122      24.67991755      67.37633792
Pb      34.02463122      40.06375971      67.37633792
Pb      42.45178446       9.29607539      67.37633792
Pb      42.45178446      24.67991755      67.37633792
Pb      42.45178446      40.06375971      67.37633792
Pb       4.52959488       1.60415431      67.37633792
Pb       4.52959488      16.98799647      67.37633792
Pb       4.52959488      32.37183863      67.37633792
Pb      12.95674812       1.60415431      67.37633792
Pb      12.95674812      16.98799647      67.37633792
Pb      12.95674812      32.37183863      67.37633792
Pb      21.38390136       1.60415431      67.37633792
Pb      21.38390136      16.98799647      67.37633792
Pb      21.38390136      32.37183863      67.37633792
Pb      29.81105460       1.60415431      67.37633792
Pb      29.81105460      16.98799647      67.37633792
Pb      29.81105460      32.37183863      67.37633792
Pb      38.23820784       1.60415431      67.37633792
Pb      38.23820784      16.98799647      67.37633792
Pb      38.23820784      32.37183863      67.37633792
Pb      46.66536108       1.60415431      67.37633792
Pb      46.66536108      16.98799647      67.37633792
Pb      46.66536108      32.37183863      67.37633792
Pb       0.31601826       4.23297676      71.02462345
Pb       0.31601826      19.61681892      71.02462345
Pb       0.31601826      35.00066108      71.02462345
Pb       8.74317150       4.23297676      71.02462345
Pb       8.74317150      19.61681892      71.02462345
Pb       8.74317150      35.00066108      71.02462345
Pb      17.17032474       4.23297676      71.02462345
Pb      17.17032474      19.61681892      71.02462345
Pb      17.17032474      35.00066108      71.02462345
Pb      25.59747798       4.23297676      71.02462345
Pb      25.59747798      19.61681892      71.02462345
Pb      25.59747798      35.00066108      71.02462345
Pb      34.02463122       4.23297676      71.02462345
Pb      34.02463122      19.61681892      71.02462345
Pb      34.02463122      35.00066108      71.02462345
Pb      42.45178446       4.23297676      71.02462345
Pb      42.45178446      19.61681892      71.02462345
Pb      42.45178446      35.00066108      71.02462345
Pb       4.52959488       6.66725294      63.72805238
Pb       4.52959488      22.05109510      63.72805238
Pb       4.52959488      37.43493726      63.72805238
Pb      12.95674812       6.66725294      63.72805238
Pb      12.95674812      22.05109510      63.72805238
Pb      12.95674812      37.43493726      63.72805238
Pb      21.38390136       6.66725294      63.72805238
Pb      21.38390136      22.05109510      63.72805238
Pb      21.38390136      37.43493726      63.72805238
Pb      29.81105460       6.66725294      63.72805238
Pb      29.81105460      22.05109510      63.72805238
Pb      29.81105460      37.43493726      63.72805238
Pb      38.23820784       6.66725294      63.72805238
Pb      38.23820784      22.05109510      63.72805238
Pb      38.23820784      37.43493726      63.72805238
Pb      46.66536108       6.66725294      63.72805238
Pb      46.66536108      22.05109510      63.72805238
Pb      46.66536108      37.43493726      63.72805238
Pb       0.31601826       4.03843049      60.07976685
Pb       0.31601826      19.42227265      60.07976685
Pb       0.31601826      34.80611481      60.07976685
Pb       8.74317150       4.03843049      60.07976685
Pb       8.74317150      19.42227265      60.07976685
Pb       8.74317150      34.80611481      60.07976685
Pb      17.17032474       4.03843049      60.07976685
Pb      17.17032474      19.42227265      60.07976685
Pb      17.17032474      34.80611481      60.07976685
Pb      25.59747798       4.03843049      60.07976685
Pb      25.59747798      19.42227265      60.07976685
Pb      25.59747798      34.80611481      60.07976685
Pb      34.02463122       4.03843049      60.07976685
Pb      34.02463122      19.42227265      60.07976685
Pb      34.02463122      34.80611481      60.07976685
Pb      42.45178446       4.03843049      60.07976685
Pb      42.45178446      19.42227265      60.07976685
Pb      42.45178446      34.80611481      60.07976685
Pb       4.52959488      11.73035157      60.07976685
Pb       4.52959488      27.11419373      60.07976685
Pb       4.52959488      42.49803589      60.07976685
Pb      12.95674812      11.73035157      60.07976685
Pb      12.95674812      27.11419373      60.07976685
Pb      12.95674812      42.49803589      60.07976685
Pb      21.38390136      11.73035157      60.07976685
Pb      21.38390136      27.11419373      60.07976685
Pb      21.38390136      42.49803589      60.07976685
Pb      29.81105460      11.73035157      60.07976685
Pb      29.81105460      27.11419373      60.07976685
Pb      29.81105460      42.49803589      60.07976685
Pb      38.23820784      11.73035157      60.07976685
Pb      38.23820784      27.11419373      60.07976685
Pb      38.23820784      42.49803589      60.07976685
Pb      46.66536108      11.73035157      60.07976685
Pb      46.66536108      27.11419373      60.07976685
Pb      46.66536108      42.49803589      60.07976685
Pb       0.31601826      14.35917402      63.72805238
Pb       0.31601826      29.74301618      63.72805238
Pb       0.31601826      45.12685834      63.72805238
Pb       8.74317150      14.35917402      63.72805238
Pb       8.74317150      29.74301618      63.72805238
Pb       8.74317150      45.12685834      63.72805238
Pb      17.17032474      14.35917402      63.72805238
Pb      17.17032474      29.74301618      63.72805238
Pb      17.17032474      45.12685834      63.72805238
Pb      25.59747798      14.35917402      63.72805238
Pb      25.59747798      29.74301618      63.72805238
Pb      25.59747798      45.12685834      63.72805238
Pb      34.02463122      14.35917402      63.72805238
Pb      34.02463122      29.74301618      63.72805238
Pb      34.02463122      45.12685834      63.72805238
Pb      42.45178446      14.35917402      63.72805238
Pb      42.45178446      29.74301618      63.72805238
Pb      42.45178446      45.12685834      63.72805238
Pb       4.52959488       1.40960804      56.43148131
Pb       4.52959488      16.79345020      56.43148131
Pb       4.52959488      32.17729236      56.43148131
Pb      12.95674812       1.40960804      56.43148131
Pb      12.95674812      16.79345020      56.43148131
Pb      12.95674812      32.17729236      56.43148131
Pb      21.38390136       1.40960804      56.43148131
Pb      21.38390136      16.79345020      56.43148131
Pb      21.38390136      32.17729236      56.43148131
Pb      29.81105460       1.40960804      56.43148131
Pb      29.81105460      16.79345020      56.43148131
Pb      29.81105460      32.17729236      56.43148131
Pb      38.23820784       1.40960804      56.43148131
Pb      38.23820784      16.79345020      56.43148131
Pb      38.23820784      32.17729236      56.43148131
Pb      46.66536108       1.40960804      56.43148131
Pb      46.66536108      16.79345020      56.43148131
Pb      46.66536108      32.17729236      56.43148131
Pb       0.31601826      14.16462775      52.78319578
Pb       0.31601826      29.54846991      52.78319578
Pb       0.31601826      44.93231207      52.78319578
Pb       8.74317150      14.16462775      52.78319578
Pb       8.74317150      29.54846991      52.78319578
Pb       8.74317150      44.93231207      52.78319578
Pb      17.17032474      14.16462775      52.78319578
Pb      17.17032474      29.54846991      52.78319578
Pb      17.17032474      44.93231207      52.78319578
Pb      25.59747798      14.16462775      52.78319578
Pb      25.59747798      29.54846991      52.78319578
Pb      25.59747798      44.93231207      52.78319578
Pb      34.02463122      14.16462775      52.78319578
Pb      34.02463122      29.54846991      52.78319578
Pb      34.02463122      44.93231207      52.78319578
Pb      42.45178446      14.16462775      52.78319578
Pb      42.45178446      29.54846991      52.78319578
Pb      42.45178446      44.93231207      52.78319578
Pb       4.52959488       6.47270667      52.78319578
Pb       4.52959488      21.85654883      52.78319578
Pb       4.52959488      37.24039099      52.78319578
Pb      12.95674812       6.47270667      52.78319578
Pb      12.95674812      21.85654883      52.78319578
Pb      12.95674812      37.24039099      52.78319578
Pb      21.38390136       6.47270667      52.78319578
Pb      21.38390136      21.85654883      52.78319578
Pb      21.38390136      37.24039099      52.78319578
Pb      29.81105460       6.47270667      52.78319578
Pb      29.81105460      21.85654883      52.78319578
Pb      29.81105460      37.24039099      52.78319578
Pb      38.23820784       6.47270667      52.78319578
Pb      38.23820784      21.85654883      52.78319578
Pb      38.23820784      37.24039099      52.78319578
Pb      46.66536108       6.47270667      52.78319578
Pb      46.66536108      21.85654883      52.78319578
Pb      46.66536108      37.24039099      52.78319578
Pb       0.31601826       9.10152912      56.43148131
Pb       0.31601826      24.48537128      56.43148131
