# Supplementary material for: What Happens at Surfaces and Grain Boundaries of Halide Perovskites: Insights from Reactive Molecular Dynamics Simulations of CsPbI3
Source: ACS Appl Mater Interfaces. 2022 Aug 30;14(36):40841–50. doi: 10.1021/acsami.2c09239 (PMC9478958; doi:10.1021/acsami.2c09239)
Supplement: Supplementary file 2 — am2c09239_si_002.zip [file am2c09239_si_002.zip › supplementary-structures/perovskite-slabs/pristine-slabs-thickness/O110_Orthorhombic_Pb-rich_6_Layers.xyz]

2112

I      26.64432878      25.73104132      56.88109859
I      26.64432878      38.21221996      56.88109859
I      26.64432878       0.76868404      56.88109859
I      26.64432878      13.24986268      56.88109859
I      38.96908804      25.73104132      56.88109859
I      38.96908804      38.21221996      56.88109859
I      38.96908804       0.76868404      56.88109859
I      38.96908804      13.24986268      56.88109859
I       1.99481024      25.73104132      56.88109859
I       1.99481024      38.21221996      56.88109859
I       1.99481024       0.76868404      56.88109859
I       1.99481024      13.24986268      56.88109859
I      14.31956951      25.73104132      56.88109859
I      14.31956951      38.21221996      56.88109859
I      14.31956951       0.76868404      56.88109859
I      14.31956951      13.24986268      56.88109859
I      34.06737104      34.59695132      41.06435153
I      34.06737104      47.07812996      41.06435153
I      34.06737104       9.63459404      41.06435153
I      34.06737104      22.11577268      41.06435153
I      46.39213031      34.59695132      41.06435153
I      46.39213031      47.07812996      41.06435153
I      46.39213031       9.63459404      41.06435153
I      46.39213031      22.11577268      41.06435153
I       9.41785250      34.59695132      41.06435153
I       9.41785250      47.07812996      41.06435153
I       9.41785250       9.63459404      41.06435153
I       9.41785250      22.11577268      41.06435153
I      21.74261177      34.59695132      41.06435153
I      21.74261177      47.07812996      41.06435153
I      21.74261177       9.63459404      41.06435153
I      21.74261177      22.11577268      41.06435153
I      30.66725971      25.73104132      54.59787157
I      30.66725971      38.21221996      54.59787157
I      30.66725971       0.76868404      54.59787157
I      30.66725971      13.24986268      54.59787157
I      42.99201898      25.73104132      54.59787157
I      42.99201898      38.21221996      54.59787157
I      42.99201898       0.76868404      54.59787157
I      42.99201898      13.24986268      54.59787157
I       6.01774118      25.73104132      54.59787157
I       6.01774118      38.21221996      54.59787157
I       6.01774118       0.76868404      54.59787157
I       6.01774118      13.24986268      54.59787157
I      18.34250044      25.73104132      54.59787157
I      18.34250044      38.21221996      54.59787157
I      18.34250044       0.76868404      54.59787157
I      18.34250044      13.24986268      54.59787157
I      30.27566345      37.22227200      59.25276033
I      30.27566345      49.70345064      59.25276033
I      30.27566345      12.25991472      59.25276033
I      30.27566345      24.74109336      59.25276033
I      42.60042272      37.22227200      59.25276033
I      42.60042272      49.70345064      59.25276033
I      42.60042272      12.25991472      59.25276033
I      42.60042272      24.74109336      59.25276033
I       5.62614492      37.22227200      59.25276033
I       5.62614492      49.70345064      59.25276033
I       5.62614492      12.25991472      59.25276033
I       5.62614492      24.74109336      59.25276033
I      17.95090419      37.22227200      59.25276033
I      17.95090419      49.70345064      59.25276033
I      17.95090419      12.25991472      59.25276033
I      17.95090419      24.74109336      59.25276033
I      32.89757212      28.35636200      59.48346528
I      32.89757212      40.83754064      59.48346528
I      32.89757212       3.39400472      59.48346528
I      32.89757212      15.87518336      59.48346528
I      45.22233139      28.35636200      59.48346528
I      45.22233139      40.83754064      59.48346528
I      45.22233139       3.39400472      59.48346528
I      45.22233139      15.87518336      59.48346528
I       8.24805359      28.35636200      59.48346528
I       8.24805359      40.83754064      59.48346528
I       8.24805359       3.39400472      59.48346528
I       8.24805359      15.87518336      59.48346528
I      20.57281286      28.35636200      59.48346528
I      20.57281286      40.83754064      59.48346528
I      20.57281286       3.39400472      59.48346528
I      20.57281286      15.87518336      59.48346528
I      27.44482048      25.73104132      44.58236272
I      27.44482048      38.21221996      44.58236272
I      27.44482048       0.76868404      44.58236272
I      27.44482048      13.24986268      44.58236272
I      39.76957975      25.73104132      44.58236272
I      39.76957975      38.21221996      44.58236272
I      39.76957975       0.76868404      44.58236272
I      39.76957975      13.24986268      44.58236272
I       2.79530195      25.73104132      44.58236272
I       2.79530195      38.21221996      44.58236272
I       2.79530195       0.76868404      44.58236272
I       2.79530195      13.24986268      44.58236272
I      15.12006121      25.73104132      44.58236272
I      15.12006121      38.21221996      44.58236272
I      15.12006121       0.76868404      44.58236272
I      15.12006121      13.24986268      44.58236272
I      34.60797636      34.59695132      48.21779912
I      34.60797636      47.07812996      48.21779912
I      34.60797636       9.63459404      48.21779912
I      34.60797636      22.11577268      48.21779912
I      46.93273563      34.59695132      48.21779912
I      46.93273563      47.07812996      48.21779912
I      46.93273563       9.63459404      48.21779912
I      46.93273563      22.11577268      48.21779912
I       9.95845782      34.59695132      48.21779912
I       9.95845782      47.07812996      48.21779912
I       9.95845782       9.63459404      48.21779912
I       9.95845782      22.11577268      48.21779912
I      22.28321709      34.59695132      48.21779912
I      22.28321709      47.07812996      48.21779912
I      22.28321709       9.63459404      48.21779912
I      22.28321709      22.11577268      48.21779912
I      28.04535087      34.59695132      54.36716705
I      28.04535087      47.07812996      54.36716705
I      28.04535087       9.63459404      54.36716705
I      28.04535087      22.11577268      54.36716705
I      40.37011014      34.59695132      54.36716705
I      40.37011014      47.07812996      54.36716705
I      40.37011014       9.63459404      54.36716705
I      40.37011014      22.11577268      54.36716705
I       3.39583234      34.59695132      54.36716705
I       3.39583234      47.07812996      54.36716705
I       3.39583234       9.63459404      54.36716705
I       3.39583234      22.11577268      54.36716705
I      15.72059160      34.59695132      54.36716705
I      15.72059160      47.07812996      54.36716705
I      15.72059160       9.63459404      54.36716705
I      15.72059160      22.11577268      54.36716705
I      26.70425385      34.59695132      59.51245533
I      26.70425385      47.07812996      59.51245533
I      26.70425385       9.63459404      59.51245533
I      26.70425385      22.11577268      59.51245533
I      39.02901311      34.59695132      59.51245533
I      39.02901311      47.07812996      59.51245533
I      39.02901311       9.63459404      59.51245533
I      39.02901311      22.11577268      59.51245533
I       2.05473531      34.59695132      59.51245533
I       2.05473531      47.07812996      59.51245533
I       2.05473531       9.63459404      59.51245533
I       2.05473531      22.11577268      59.51245533
I      14.37949458      34.59695132      59.51245533
I      14.37949458      47.07812996      59.51245533
I      14.37949458       9.63459404      59.51245533
I      14.37949458      22.11577268      59.51245533
I      31.46775142      25.73104132      42.29913570
I      31.46775142      38.21221996      42.29913570
I      31.46775142       0.76868404      42.29913570
I      31.46775142      13.24986268      42.29913570
I      43.79251068      25.73104132      42.29913570
I      43.79251068      38.21221996      42.29913570
I      43.79251068       0.76868404      42.29913570
I      43.79251068      13.24986268      42.29913570
I       6.81823288      25.73104132      42.29913570
I       6.81823288      38.21221996      42.29913570
I       6.81823288       0.76868404      42.29913570
I       6.81823288      13.24986268      42.29913570
I      19.14299215      25.73104132      42.29913570
I      19.14299215      38.21221996      42.29913570
I      19.14299215       0.76868404      42.29913570
I      19.14299215      13.24986268      42.29913570
I      31.07615516      37.22227200      46.95402446
I      31.07615516      49.70345064      46.95402446
I      31.07615516      12.25991472      46.95402446
I      31.07615516      24.74109336      46.95402446
I      43.40091443      37.22227200      46.95402446
I      43.40091443      49.70345064      46.95402446
I      43.40091443      12.25991472      46.95402446
I      43.40091443      24.74109336      46.95402446
I       6.42663662      37.22227200      46.95402446
I       6.42663662      49.70345064      46.95402446
I       6.42663662      12.25991472      46.95402446
I       6.42663662      24.74109336      46.95402446
I      18.75139589      37.22227200      46.95402446
I      18.75139589      49.70345064      46.95402446
I      18.75139589      12.25991472      46.95402446
I      18.75139589      24.74109336      46.95402446
I      33.69806383      28.35636200      47.18472941
I      33.69806383      40.83754064      47.18472941
I      33.69806383       3.39400472      47.18472941
I      33.69806383      15.87518336      47.18472941
I      46.02282310      28.35636200      47.18472941
I      46.02282310      40.83754064      47.18472941
I      46.02282310       3.39400472      47.18472941
I      46.02282310      15.87518336      47.18472941
I       9.04854529      28.35636200      47.18472941
I       9.04854529      40.83754064      47.18472941
I       9.04854529       3.39400472      47.18472941
I       9.04854529      15.87518336      47.18472941
I      21.37330456      28.35636200      47.18472941
I      21.37330456      40.83754064      47.18472941
I      21.37330456       3.39400472      47.18472941
I      21.37330456      15.87518336      47.18472941
I      34.23866915      28.35636200      54.33817639
I      34.23866915      40.83754064      54.33817639
I      34.23866915       3.39400472      54.33817639
I      34.23866915      15.87518336      54.33817639
I      46.56342841      28.35636200      54.33817639
I      46.56342841      40.83754064      54.33817639
I      46.56342841       3.39400472      54.33817639
I      46.56342841      15.87518336      54.33817639
I       9.58915061      28.35636200      54.33817639
I       9.58915061      40.83754064      54.33817639
I       9.58915061       3.39400472      54.33817639
I       9.58915061      15.87518336      54.33817639
I      21.91390988      28.35636200      54.33817639
I      21.91390988      40.83754064      54.33817639
I      21.91390988       3.39400472      54.33817639
I      21.91390988      15.87518336      54.33817639
I      28.84584258      34.59695132      42.06843118
I      28.84584258      47.07812996      42.06843118
I      28.84584258       9.63459404      42.06843118
I      28.84584258      22.11577268      42.06843118
I      41.17060184      34.59695132      42.06843118
I      41.17060184      47.07812996      42.06843118
I      41.17060184       9.63459404      42.06843118
I      41.17060184      22.11577268      42.06843118
I       4.19632404      34.59695132      42.06843118
I       4.19632404      47.07812996      42.06843118
I       4.19632404       9.63459404      42.06843118
I       4.19632404      22.11577268      42.06843118
I      16.52108331      34.59695132      42.06843118
I      16.52108331      47.07812996      42.06843118
I      16.52108331       9.63459404      42.06843118
I      16.52108331      22.11577268      42.06843118
Pb      27.59039460      31.47665666      53.85063208
Pb      27.59039460      43.95783530      53.85063208
Pb      27.59039460       6.51429938      53.85063208
Pb      27.59039460      18.99547802      53.85063208
Pb      39.91515386      31.47665666      53.85063208
Pb      39.91515386      43.95783530      53.85063208
Pb      39.91515386       6.51429938      53.85063208
Pb      39.91515386      18.99547802      53.85063208
Pb       2.94087606      31.47665666      53.85063208
Pb       2.94087606      43.95783530      53.85063208
Pb       2.94087606       6.51429938      53.85063208
Pb       2.94087606      18.99547802      53.85063208
Pb      15.26563533      31.47665666      53.85063208
Pb      15.26563533      43.95783530      53.85063208
Pb      15.26563533       6.51429938      53.85063208
Pb      15.26563533      18.99547802      53.85063208
I      27.50474555      34.59695132      47.21371946
I      27.50474555      47.07812996      47.21371946
I      27.50474555       9.63459404      47.21371946
I      27.50474555      22.11577268      47.21371946
I      39.82950482      34.59695132      47.21371946
I      39.82950482      47.07812996      47.21371946
I      39.82950482       9.63459404      47.21371946
I      39.82950482      22.11577268      47.21371946
I       2.85522702      34.59695132      47.21371946
I       2.85522702      47.07812996      47.21371946
I       2.85522702       9.63459404      47.21371946
I       2.85522702      22.11577268      47.21371946
I      15.17998628      34.59695132      47.21371946
I      15.17998628      47.07812996      47.21371946
I      15.17998628       9.63459404      47.21371946
I      15.17998628      22.11577268      47.21371946
I      35.03916085      28.35636200      42.03944051
I      35.03916085      40.83754064      42.03944051
I      35.03916085       3.39400472      42.03944051
I      35.03916085      15.87518336      42.03944051
I      47.36392012      28.35636200      42.03944051
I      47.36392012      40.83754064      42.03944051
I      47.36392012       3.39400472      42.03944051
I      47.36392012      15.87518336      42.03944051
I      10.38964231      28.35636200      42.03944051
I      10.38964231      40.83754064      42.03944051
I      10.38964231       3.39400472      42.03944051
I      10.38964231      15.87518336      42.03944051
I      22.71440158      28.35636200      42.03944051
I      22.71440158      40.83754064      42.03944051
I      22.71440158       3.39400472      42.03944051
I      22.71440158      15.87518336      42.03944051
Pb      28.39088630      31.47665666      41.55189621
Pb      28.39088630      43.95783530      41.55189621
Pb      28.39088630       6.51429938      41.55189621
Pb      28.39088630      18.99547802      41.55189621
Pb      40.71564557      31.47665666      41.55189621
Pb      40.71564557      43.95783530      41.55189621
Pb      40.71564557       6.51429938      41.55189621
Pb      40.71564557      18.99547802      41.55189621
Pb       3.74136776      31.47665666      41.55189621
Pb       3.74136776      43.95783530      41.55189621
Pb       3.74136776       6.51429938      41.55189621
Pb       3.74136776      18.99547802      41.55189621
Pb      16.06612703      31.47665666      41.55189621
Pb      16.06612703      43.95783530      41.55189621
Pb      16.06612703       6.51429938      41.55189621
Pb      16.06612703      18.99547802      41.55189621
Pb      34.55326593      31.47665666      41.55189621
Pb      34.55326593      43.95783530      41.55189621
Pb      34.55326593       6.51429938      41.55189621
Pb      34.55326593      18.99547802      41.55189621
Pb      46.87802520      31.47665666      41.55189621
Pb      46.87802520      43.95783530      41.55189621
Pb      46.87802520       6.51429938      41.55189621
Pb      46.87802520      18.99547802      41.55189621
Pb       9.90374740      31.47665666      41.55189621
Pb       9.90374740      43.95783530      41.55189621
Pb       9.90374740       6.51429938      41.55189621
Pb       9.90374740      18.99547802      41.55189621
Pb      22.22850667      31.47665666      41.55189621
Pb      22.22850667      43.95783530      41.55189621
Pb      22.22850667       6.51429938      41.55189621
Pb      22.22850667      18.99547802      41.55189621
I      33.26687933      34.59695132      53.36308740
I      33.26687933      47.07812996      53.36308740
I      33.26687933       9.63459404      53.36308740
I      33.26687933      22.11577268      53.36308740
I      45.59163860      34.59695132      53.36308740
I      45.59163860      47.07812996      53.36308740
I      45.59163860       9.63459404      53.36308740
I      45.59163860      22.11577268      53.36308740
I       8.61736080      34.59695132      53.36308740
I       8.61736080      47.07812996      53.36308740
I       8.61736080       9.63459404      53.36308740
I       8.61736080      22.11577268      53.36308740
I      20.94212007      34.59695132      53.36308740
I      20.94212007      47.07812996      53.36308740
I      20.94212007       9.63459404      53.36308740
I      20.94212007      22.11577268      53.36308740
I      28.47653536      28.35636200      48.18880845
I      28.47653536      40.83754064      48.18880845
I      28.47653536       3.39400472      48.18880845
I      28.47653536      15.87518336      48.18880845
I      40.80129463      28.35636200      48.18880845
I      40.80129463      40.83754064      48.18880845
I      40.80129463       3.39400472      48.18880845
I      40.80129463      15.87518336      48.18880845
I       3.82701683      28.35636200      48.18880845
I       3.82701683      40.83754064      48.18880845
I       3.82701683       3.39400472      48.18880845
I       3.82701683      15.87518336      48.18880845
I      16.15177610      28.35636200      48.18880845
I      16.15177610      40.83754064      48.18880845
I      16.15177610       3.39400472      48.18880845
I      16.15177610      15.87518336      48.18880845
Pb      34.15302008      31.47665666      47.70126414
Pb      34.15302008      43.95783530      47.70126414
Pb      34.15302008       6.51429938      47.70126414
Pb      34.15302008      18.99547802      47.70126414
Pb      46.47777935      31.47665666      47.70126414
Pb      46.47777935      43.95783530      47.70126414
Pb      46.47777935       6.51429938      47.70126414
Pb      46.47777935      18.99547802      47.70126414
Pb       9.50350155      31.47665666      47.70126414
Pb       9.50350155      43.95783530      47.70126414
Pb       9.50350155       6.51429938      47.70126414
Pb       9.50350155      18.99547802      47.70126414
Pb      21.82826081      31.47665666      47.70126414
Pb      21.82826081      43.95783530      47.70126414
Pb      21.82826081       6.51429938      47.70126414
Pb      21.82826081      18.99547802      47.70126414
Pb      27.99064045      31.47665666      47.70126414
Pb      27.99064045      43.95783530      47.70126414
Pb      27.99064045       6.51429938      47.70126414
Pb      27.99064045      18.99547802      47.70126414
Pb      40.31539972      31.47665666      47.70126414
Pb      40.31539972      43.95783530      47.70126414
Pb      40.31539972       6.51429938      47.70126414
Pb      40.31539972      18.99547802      47.70126414
Pb       3.34112191      31.47665666      47.70126414
Pb       3.34112191      43.95783530      47.70126414
Pb       3.34112191       6.51429938      47.70126414
Pb       3.34112191      18.99547802      47.70126414
Pb      15.66588118      31.47665666      47.70126414
Pb      15.66588118      43.95783530      47.70126414
Pb      15.66588118       6.51429938      47.70126414
Pb      15.66588118      18.99547802      47.70126414
Pb      34.15302008      25.23606734      47.70126414
Pb      34.15302008      37.71724598      47.70126414
Pb      34.15302008       0.27371006      47.70126414
Pb      34.15302008      12.75488870      47.70126414
Pb      46.47777935      25.23606734      47.70126414
Pb      46.47777935      37.71724598      47.70126414
Pb      46.47777935       0.27371006      47.70126414
Pb      46.47777935      12.75488870      47.70126414
Pb       9.50350155      25.23606734      47.70126414
Pb       9.50350155      37.71724598      47.70126414
Pb       9.50350155       0.27371006      47.70126414
Pb       9.50350155      12.75488870      47.70126414
Pb      21.82826081      25.23606734      47.70126414
Pb      21.82826081      37.71724598      47.70126414
Pb      21.82826081       0.27371006      47.70126414
Pb      21.82826081      12.75488870      47.70126414
Pb      33.75277423      31.47665666      53.85063208
Pb      33.75277423      43.95783530      53.85063208
Pb      33.75277423       6.51429938      53.85063208
Pb      33.75277423      18.99547802      53.85063208
Pb      46.07753350      31.47665666      53.85063208
Pb      46.07753350      43.95783530      53.85063208
Pb      46.07753350       6.51429938      53.85063208
Pb      46.07753350      18.99547802      53.85063208
Pb       9.10325569      31.47665666      53.85063208
Pb       9.10325569      43.95783530      53.85063208
Pb       9.10325569       6.51429938      53.85063208
Pb       9.10325569      18.99547802      53.85063208
Pb      21.42801496      31.47665666      53.85063208
Pb      21.42801496      43.95783530      53.85063208
Pb      21.42801496       6.51429938      53.85063208
Pb      21.42801496      18.99547802      53.85063208
Pb      28.39088630      25.23606734      41.55189621
Pb      28.39088630      37.71724598      41.55189621
Pb      28.39088630       0.27371006      41.55189621
Pb      28.39088630      12.75488870      41.55189621
Pb      40.71564557      25.23606734      41.55189621
Pb      40.71564557      37.71724598      41.55189621
Pb      40.71564557       0.27371006      41.55189621
Pb      40.71564557      12.75488870      41.55189621
Pb       3.74136776      25.23606734      41.55189621
Pb       3.74136776      37.71724598      41.55189621
Pb       3.74136776       0.27371006      41.55189621
Pb       3.74136776      12.75488870      41.55189621
Pb      16.06612703      25.23606734      41.55189621
Pb      16.06612703      37.71724598      41.55189621
Pb      16.06612703       0.27371006      41.55189621
Pb      16.06612703      12.75488870      41.55189621
I      33.80748465      34.59695132      60.51653499
I      33.80748465      47.07812996      60.51653499
I      33.80748465       9.63459404      60.51653499
I      33.80748465      22.11577268      60.51653499
I      46.13224392      34.59695132      60.51653499
I      46.13224392      47.07812996      60.51653499
I      46.13224392       9.63459404      60.51653499
I      46.13224392      22.11577268      60.51653499
I       9.15796612      34.59695132      60.51653499
I       9.15796612      47.07812996      60.51653499
I       9.15796612       9.63459404      60.51653499
I       9.15796612      22.11577268      60.51653499
I      21.48272539      34.59695132      60.51653499
I      21.48272539      47.07812996      60.51653499
I      21.48272539       9.63459404      60.51653499
I      21.48272539      22.11577268      60.51653499
Pb      34.55326593      25.23606734      41.55189621
Pb      34.55326593      37.71724598      41.55189621
Pb      34.55326593       0.27371006      41.55189621
Pb      34.55326593      12.75488870      41.55189621
Pb      46.87802520      25.23606734      41.55189621
Pb      46.87802520      37.71724598      41.55189621
Pb      46.87802520       0.27371006      41.55189621
Pb      46.87802520      12.75488870      41.55189621
Pb       9.90374740      25.23606734      41.55189621
Pb       9.90374740      37.71724598      41.55189621
Pb       9.90374740       0.27371006      41.55189621
Pb       9.90374740      12.75488870      41.55189621
Pb      22.22850667      25.23606734      41.55189621
Pb      22.22850667      37.71724598      41.55189621
Pb      22.22850667       0.27371006      41.55189621
Pb      22.22850667      12.75488870      41.55189621
Pb      27.99064045      25.23606734      47.70126414
Pb      27.99064045      37.71724598      47.70126414
Pb      27.99064045       0.27371006      47.70126414
Pb      27.99064045      12.75488870      47.70126414
Pb      40.31539972      25.23606734      47.70126414
Pb      40.31539972      37.71724598      47.70126414
Pb      40.31539972       0.27371006      47.70126414
Pb      40.31539972      12.75488870      47.70126414
Pb       3.34112191      25.23606734      47.70126414
Pb       3.34112191      37.71724598      47.70126414
Pb       3.34112191       0.27371006      47.70126414
Pb       3.34112191      12.75488870      47.70126414
Pb      15.66588118      25.23606734      47.70126414
Pb      15.66588118      37.71724598      47.70126414
Pb      15.66588118       0.27371006      47.70126414
Pb      15.66588118      12.75488870      47.70126414
I      32.46638763      34.59695132      65.66182327
I      32.46638763      47.07812996      65.66182327
I      32.46638763       9.63459404      65.66182327
I      32.46638763      22.11577268      65.66182327
I      44.79114690      34.59695132      65.66182327
I      44.79114690      47.07812996      65.66182327
I      44.79114690       9.63459404      65.66182327
I      44.79114690      22.11577268      65.66182327
I       7.81686909      34.59695132      65.66182327
I       7.81686909      47.07812996      65.66182327
I       7.81686909       9.63459404      65.66182327
I       7.81686909      22.11577268      65.66182327
I      20.14162836      34.59695132      65.66182327
I      20.14162836      47.07812996      65.66182327
I      20.14162836       9.63459404      65.66182327
I      20.14162836      22.11577268      65.66182327
Pb      27.59039460      25.23606734      53.85063208
Pb      27.59039460      37.71724598      53.85063208
Pb      27.59039460      50.19842462      53.85063208
Pb      27.59039460      12.75488870      53.85063208
Pb      39.91515386      25.23606734      53.85063208
Pb      39.91515386      37.71724598      53.85063208
Pb      39.91515386      50.19842462      53.85063208
Pb      39.91515386      12.75488870      53.85063208
Pb       2.94087606      25.23606734      53.85063208
Pb       2.94087606      37.71724598      53.85063208
Pb       2.94087606      50.19842462      53.85063208
Pb       2.94087606      12.75488870      53.85063208
Pb      15.26563533      25.23606734      53.85063208
Pb      15.26563533      37.71724598      53.85063208
Pb      15.26563533      50.19842462      53.85063208
Pb      15.26563533      12.75488870      53.85063208
I      27.67604366      28.35636200      60.48754432
I      27.67604366      40.83754064      60.48754432
I      27.67604366       3.39400472      60.48754432
I      27.67604366      15.87518336      60.48754432
I      40.00080293      28.35636200      60.48754432
I      40.00080293      40.83754064      60.48754432
I      40.00080293       3.39400472      60.48754432
I      40.00080293      15.87518336      60.48754432
I       3.02652512      28.35636200      60.48754432
I       3.02652512      40.83754064      60.48754432
I       3.02652512       3.39400472      60.48754432
I       3.02652512      15.87518336      60.48754432
I      15.35128439      28.35636200      60.48754432
I      15.35128439      40.83754064      60.48754432
I      15.35128439       3.39400472      60.48754432
I      15.35128439      15.87518336      60.48754432
Pb      33.35252838      31.47665666      60.00000001
Pb      33.35252838      43.95783530      60.00000001
Pb      33.35252838       6.51429938      60.00000001
Pb      33.35252838      18.99547802      60.00000001
Pb      45.67728765      31.47665666      60.00000001
Pb      45.67728765      43.95783530      60.00000001
Pb      45.67728765       6.51429938      60.00000001
Pb      45.67728765      18.99547802      60.00000001
Pb       8.70300984      31.47665666      60.00000001
Pb       8.70300984      43.95783530      60.00000001
Pb       8.70300984       6.51429938      60.00000001
Pb       8.70300984      18.99547802      60.00000001
Pb      21.02776911      31.47665666      60.00000001
Pb      21.02776911      43.95783530      60.00000001
Pb      21.02776911       6.51429938      60.00000001
Pb      21.02776911      18.99547802      60.00000001
Cs      25.47031753      34.59695132      43.94843820
Cs      25.47031753      47.07812996      43.94843820
Cs      25.47031753       9.63459404      43.94843820
Cs      25.47031753      22.11577268      43.94843820
Cs      37.79507680      34.59695132      43.94843820
Cs      37.79507680      47.07812996      43.94843820
Cs      37.79507680       9.63459404      43.94843820
Cs      37.79507680      22.11577268      43.94843820
Cs       0.82079899      34.59695132      43.94843820
Cs       0.82079899      47.07812996      43.94843820
Cs       0.82079899       9.63459404      43.94843820
Cs       0.82079899      22.11577268      43.94843820
Cs      13.14555826      34.59695132      43.94843820
Cs      13.14555826      47.07812996      43.94843820
Cs      13.14555826       9.63459404      43.94843820
Cs      13.14555826      22.11577268      43.94843820
Pb      27.19014874      31.47665666      60.00000001
Pb      27.19014874      43.95783530      60.00000001
Pb      27.19014874       6.51429938      60.00000001
Pb      27.19014874      18.99547802      60.00000001
Pb      39.51490801      31.47665666      60.00000001
Pb      39.51490801      43.95783530      60.00000001
Pb      39.51490801       6.51429938      60.00000001
Pb      39.51490801      18.99547802      60.00000001
Pb       2.54063021      31.47665666      60.00000001
Pb       2.54063021      43.95783530      60.00000001
Pb       2.54063021       6.51429938      60.00000001
Pb       2.54063021      18.99547802      60.00000001
Pb      14.86538948      31.47665666      60.00000001
Pb      14.86538948      43.95783530      60.00000001
Pb      14.86538948       6.51429938      60.00000001
Pb      14.86538948      18.99547802      60.00000001
Pb      33.35252838      25.23606734      60.00000001
Pb      33.35252838      37.71724598      60.00000001
Pb      33.35252838      50.19842462      60.00000001
Pb      33.35252838      12.75488870      60.00000001
Pb      45.67728765      25.23606734      60.00000001
Pb      45.67728765      37.71724598      60.00000001
Pb      45.67728765      50.19842462      60.00000001
Pb      45.67728765      12.75488870      60.00000001
Pb       8.70300984      25.23606734      60.00000001
Pb       8.70300984      37.71724598      60.00000001
Pb       8.70300984      50.19842462      60.00000001
Pb       8.70300984      12.75488870      60.00000001
Pb      21.02776911      25.23606734      60.00000001
Pb      21.02776911      37.71724598      60.00000001
Pb      21.02776911      50.19842462      60.00000001
Pb      21.02776911      12.75488870      60.00000001
I      25.31402138      31.97163064      40.80465652
I      25.31402138      44.45280928      40.80465652
I      25.31402138       7.00927336      40.80465652
I      25.31402138      19.49045200      40.80465652
I      37.63878064      31.97163064      40.80465652
I      37.63878064      44.45280928      40.80465652
I      37.63878064       7.00927336      40.80465652
I      37.63878064      19.49045200      40.80465652
I       0.66450284      31.97163064      40.80465652
I       0.66450284      44.45280928      40.80465652
I       0.66450284       7.00927336      40.80465652
I       0.66450284      19.49045200      40.80465652
I      12.98926211      31.97163064      40.80465652
I      12.98926211      44.45280928      40.80465652
I      12.98926211       7.00927336      40.80465652
I      12.98926211      19.49045200      40.80465652
Pb      33.75277423      25.23606734      53.85063208
Pb      33.75277423      37.71724598      53.85063208
Pb      33.75277423      50.19842462      53.85063208
Pb      33.75277423      12.75488870      53.85063208
Pb      46.07753350      25.23606734      53.85063208
Pb      46.07753350      37.71724598      53.85063208
Pb      46.07753350      50.19842462      53.85063208
Pb      46.07753350      12.75488870      53.85063208
Pb       9.10325569      25.23606734      53.85063208
Pb       9.10325569      37.71724598      53.85063208
Pb       9.10325569      50.19842462      53.85063208
Pb       9.10325569      12.75488870      53.85063208
Pb      21.42801496      25.23606734      53.85063208
Pb      21.42801496      37.71724598      53.85063208
Pb      21.42801496      50.19842462      53.85063208
Pb      21.42801496      12.75488870      53.85063208
Pb      27.19014874      25.23606734      60.00000001
Pb      27.19014874      37.71724598      60.00000001
Pb      27.19014874      50.19842462      60.00000001
Pb      27.19014874      12.75488870      60.00000001
Pb      39.51490801      25.23606734      60.00000001
Pb      39.51490801      37.71724598      60.00000001
Pb      39.51490801      50.19842462      60.00000001
Pb      39.51490801      12.75488870      60.00000001
Pb       2.54063021      25.23606734      60.00000001
Pb       2.54063021      37.71724598      60.00000001
Pb       2.54063021      50.19842462      60.00000001
Pb       2.54063021      12.75488870      60.00000001
Pb      14.86538948      25.23606734      60.00000001
Pb      14.86538948      37.71724598      60.00000001
Pb      14.86538948      50.19842462      60.00000001
Pb      14.86538948      12.75488870      60.00000001
Cs      37.07358887      28.35636200      45.30472217
Cs      37.07358887      40.83754064      45.30472217
Cs      37.07358887       3.39400472      45.30472217
Cs      37.07358887      15.87518336      45.30472217
Cs      49.39834814      28.35636200      45.30472217
Cs      49.39834814      40.83754064      45.30472217
Cs      49.39834814       3.39400472      45.30472217
Cs      49.39834814      15.87518336      45.30472217
Cs      12.42407034      28.35636200      45.30472217
Cs      12.42407034      40.83754064      45.30472217
Cs      12.42407034       3.39400472      45.30472217
Cs      12.42407034      15.87518336      45.30472217
Cs      24.74882961      28.35636200      45.30472217
Cs      24.74882961      40.83754064      45.30472217
Cs      24.74882961       3.39400472      45.30472217
Cs      24.74882961      15.87518336      45.30472217
Cs      30.57181282      28.35636200      44.94251720
Cs      30.57181282      40.83754064      44.94251720
Cs      30.57181282       3.39400472      44.94251720
Cs      30.57181282      15.87518336      44.94251720
Cs      42.89657208      28.35636200      44.94251720
Cs      42.89657208      40.83754064      44.94251720
Cs      42.89657208       3.39400472      44.94251720
Cs      42.89657208      15.87518336      44.94251720
Cs       5.92229428      28.35636200      44.94251720
Cs       5.92229428      40.83754064      44.94251720
Cs       5.92229428       3.39400472      44.94251720
Cs       5.92229428      15.87518336      44.94251720
Cs      18.24705355      28.35636200      44.94251720
Cs      18.24705355      40.83754064      44.94251720
Cs      18.24705355       3.39400472      44.94251720
Cs      18.24705355      15.87518336      44.94251720
Cs      31.97209356      34.59695132      44.31064314
Cs      31.97209356      47.07812996      44.31064314
Cs      31.97209356       9.63459404      44.31064314
Cs      31.97209356      22.11577268      44.31064314
Cs      44.29685283      34.59695132      44.31064314
Cs      44.29685283      47.07812996      44.31064314
Cs      44.29685283       9.63459404      44.31064314
Cs      44.29685283      22.11577268      44.31064314
Cs       7.32257502      34.59695132      44.31064314
Cs       7.32257502      47.07812996      44.31064314
Cs       7.32257502       9.63459404      44.31064314
Cs       7.32257502      22.11577268      44.31064314
Cs      19.64733429      34.59695132      44.31064314
Cs      19.64733429      47.07812996      44.31064314
Cs      19.64733429       9.63459404      44.31064314
Cs      19.64733429      22.11577268      44.31064314
I      27.44482048      30.98168268      44.58236272
I      27.44482048      43.46286132      44.58236272
I      27.44482048       6.01932540      44.58236272
I      27.44482048      18.50050404      44.58236272
I      39.76957975      30.98168268      44.58236272
I      39.76957975      43.46286132      44.58236272
I      39.76957975       6.01932540      44.58236272
I      39.76957975      18.50050404      44.58236272
I       2.79530195      30.98168268      44.58236272
I       2.79530195      43.46286132      44.58236272
I       2.79530195       6.01932540      44.58236272
I       2.79530195      18.50050404      44.58236272
I      15.12006121      30.98168268      44.58236272
I      15.12006121      43.46286132      44.58236272
I      15.12006121       6.01932540      44.58236272
I      15.12006121      18.50050404      44.58236272
I      35.09908562      31.97163064      44.67079772
I      35.09908562      44.45280928      44.67079772
I      35.09908562       7.00927336      44.67079772
I      35.09908562      19.49045200      44.67079772
I      47.42384488      31.97163064      44.67079772
I      47.42384488      44.45280928      44.67079772
I      47.42384488       7.00927336      44.67079772
I      47.42384488      19.49045200      44.67079772
I      10.44956708      31.97163064      44.67079772
I      10.44956708      44.45280928      44.67079772
I      10.44956708       7.00927336      44.67079772
I      10.44956708      19.49045200      44.67079772
I      22.77432635      31.97163064      44.67079772
I      22.77432635      44.45280928      44.67079772
I      22.77432635       7.00927336      44.67079772
I      22.77432635      19.49045200      44.67079772
I      31.07615516      31.97163064      46.95402446
I      31.07615516      44.45280928      46.95402446
I      31.07615516       7.00927336      46.95402446
I      31.07615516      19.49045200      46.95402446
I      43.40091443      31.97163064      46.95402446
I      43.40091443      44.45280928      46.95402446
I      43.40091443       7.00927336      46.95402446
I      43.40091443      19.49045200      46.95402446
I       6.42663662      31.97163064      46.95402446
I       6.42663662      44.45280928      46.95402446
I       6.42663662       7.00927336      46.95402446
I       6.42663662      19.49045200      46.95402446
I      18.75139589      31.97163064      46.95402446
I      18.75139589      44.45280928      46.95402446
I      18.75139589       7.00927336      46.95402446
I      18.75139589      19.49045200      46.95402446
Cs      36.99458509      34.59695132      56.24717407
Cs      36.99458509      47.07812996      56.24717407
Cs      36.99458509       9.63459404      56.24717407
Cs      36.99458509      22.11577268      56.24717407
Cs      49.31934436      34.59695132      56.24717407
Cs      49.31934436      47.07812996      56.24717407
Cs      49.31934436       9.63459404      56.24717407
Cs      49.31934436      22.11577268      56.24717407
Cs      12.34506656      34.59695132      56.24717407
Cs      12.34506656      47.07812996      56.24717407
Cs      12.34506656       9.63459404      56.24717407
Cs      12.34506656      22.11577268      56.24717407
Cs      24.66982582      34.59695132      56.24717407
Cs      24.66982582      47.07812996      56.24717407
Cs      24.66982582       9.63459404      56.24717407
Cs      24.66982582      22.11577268      56.24717407
Cs      30.51096339      28.35636200      51.45409011
Cs      30.51096339      40.83754064      51.45409011
Cs      30.51096339       3.39400472      51.45409011
Cs      30.51096339      15.87518336      51.45409011
Cs      42.83572266      28.35636200      51.45409011
Cs      42.83572266      40.83754064      51.45409011
Cs      42.83572266       3.39400472      51.45409011
Cs      42.83572266      15.87518336      51.45409011
Cs       5.86144485      28.35636200      51.45409011
Cs       5.86144485      40.83754064      51.45409011
Cs       5.86144485       3.39400472      51.45409011
Cs       5.86144485      15.87518336      51.45409011
Cs      18.18620412      28.35636200      51.45409011
Cs      18.18620412      40.83754064      51.45409011
Cs      18.18620412       3.39400472      51.45409011
Cs      18.18620412      15.87518336      51.45409011
I      31.46775142      30.98168268      42.29913570
I      31.46775142      43.46286132      42.29913570
I      31.46775142       6.01932540      42.29913570
I      31.46775142      18.50050404      42.29913570
I      43.79251068      30.98168268      42.29913570
I      43.79251068      43.46286132      42.29913570
I      43.79251068       6.01932540      42.29913570
I      43.79251068      18.50050404      42.29913570
I       6.81823288      30.98168268      42.29913570
I       6.81823288      43.46286132      42.29913570
I       6.81823288       6.01932540      42.29913570
I       6.81823288      18.50050404      42.29913570
I      19.14299215      30.98168268      42.29913570
I      19.14299215      43.46286132      42.29913570
I      19.14299215       6.01932540      42.29913570
I      19.14299215      18.50050404      42.29913570
I      35.09908562      37.22227200      44.67079772
I      35.09908562      49.70345064      44.67079772
I      35.09908562      12.25991472      44.67079772
I      35.09908562      24.74109336      44.67079772
I      47.42384488      37.22227200      44.67079772
I      47.42384488      49.70345064      44.67079772
I      47.42384488      12.25991472      44.67079772
I      47.42384488      24.74109336      44.67079772
I      10.44956708      37.22227200      44.67079772
I      10.44956708      49.70345064      44.67079772
I      10.44956708      12.25991472      44.67079772
I      10.44956708      24.74109336      44.67079772
I      22.77432635      37.22227200      44.67079772
I      22.77432635      49.70345064      44.67079772
I      22.77432635      12.25991472      44.67079772
I      22.77432635      24.74109336      44.67079772
Cs      36.33394660      28.35636200      51.09188514
Cs      36.33394660      40.83754064      51.09188514
Cs      36.33394660       3.39400472      51.09188514
Cs      36.33394660      15.87518336      51.09188514
Cs      48.65870587      28.35636200      51.09188514
Cs      48.65870587      40.83754064      51.09188514
Cs      48.65870587       3.39400472      51.09188514
Cs      48.65870587      15.87518336      51.09188514
Cs      11.68442806      28.35636200      51.09188514
Cs      11.68442806      40.83754064      51.09188514
Cs      11.68442806       3.39400472      51.09188514
Cs      11.68442806      15.87518336      51.09188514
Cs      24.00918733      28.35636200      51.09188514
Cs      24.00918733      40.83754064      51.09188514
Cs      24.00918733       3.39400472      51.09188514
Cs      24.00918733      15.87518336      51.09188514
Cs      31.23245131      34.59695132      50.09780614
Cs      31.23245131      47.07812996      50.09780614
Cs      31.23245131       9.63459404      50.09780614
Cs      31.23245131      22.11577268      50.09780614
Cs      43.55721058      34.59695132      50.09780614
Cs      43.55721058      47.07812996      50.09780614
Cs      43.55721058       9.63459404      50.09780614
Cs      43.55721058      22.11577268      50.09780614
Cs       6.58293277      34.59695132      50.09780614
Cs       6.58293277      47.07812996      50.09780614
Cs       6.58293277       9.63459404      50.09780614
Cs       6.58293277      22.11577268      50.09780614
Cs      18.90769204      34.59695132      50.09780614
Cs      18.90769204      47.07812996      50.09780614
Cs      18.90769204       9.63459404      50.09780614
Cs      18.90769204      22.11577268      50.09780614
I      25.31402138      37.22227200      40.80465652
I      25.31402138      49.70345064      40.80465652
I      25.31402138      12.25991472      40.80465652
I      25.31402138      24.74109336      40.80465652
I      37.63878064      37.22227200      40.80465652
I      37.63878064      49.70345064      40.80465652
I      37.63878064      12.25991472      40.80465652
I      37.63878064      24.74109336      40.80465652
I       0.66450284      37.22227200      40.80465652
I       0.66450284      49.70345064      40.80465652
I       0.66450284      12.25991472      40.80465652
I       0.66450284      24.74109336      40.80465652
I      12.98926211      37.22227200      40.80465652
I      12.98926211      49.70345064      40.80465652
I      12.98926211      12.25991472      40.80465652
I      12.98926211      24.74109336      40.80465652
Cs      25.40946807      34.59695132      50.46001108
Cs      25.40946807      47.07812996      50.46001108
Cs      25.40946807       9.63459404      50.46001108
Cs      25.40946807      22.11577268      50.46001108
Cs      37.73422734      34.59695132      50.46001108
Cs      37.73422734      47.07812996      50.46001108
Cs      37.73422734       9.63459404      50.46001108
Cs      37.73422734      22.11577268      50.46001108
Cs       0.75994954      34.59695132      50.46001108
Cs       0.75994954      47.07812996      50.46001108
Cs       0.75994954       9.63459404      50.46001108
Cs       0.75994954      22.11577268      50.46001108
Cs      13.08470881      34.59695132      50.46001108
Cs      13.08470881      47.07812996      50.46001108
Cs      13.08470881       9.63459404      50.46001108
Cs      13.08470881      22.11577268      50.46001108
I      27.93593005      28.35636200      41.03536148
I      27.93593005      40.83754064      41.03536148
I      27.93593005       3.39400472      41.03536148
I      27.93593005      15.87518336      41.03536148
I      40.26068931      28.35636200      41.03536148
I      40.26068931      40.83754064      41.03536148
I      40.26068931       3.39400472      41.03536148
I      40.26068931      15.87518336      41.03536148
I       3.28641151      28.35636200      41.03536148
I       3.28641151      40.83754064      41.03536148
I       3.28641151       3.39400472      41.03536148
I       3.28641151      15.87518336      41.03536148
I      15.61117078      28.35636200      41.03536148
I      15.61117078      40.83754064      41.03536148
I      15.61117078       3.39400472      41.03536148
I      15.61117078      15.87518336      41.03536148
I      33.20695426      30.98168268      50.73173065
I      33.20695426      43.46286132      50.73173065
I      33.20695426       6.01932540      50.73173065
I      33.20695426      18.50050404      50.73173065
I      45.53171353      30.98168268      50.73173065
I      45.53171353      43.46286132      50.73173065
I      45.53171353       6.01932540      50.73173065
I      45.53171353      18.50050404      50.73173065
I       8.55743573      30.98168268      50.73173065
I       8.55743573      43.46286132      50.73173065
I       8.55743573       6.01932540      50.73173065
I       8.55743573      18.50050404      50.73173065
I      20.88219500      30.98168268      50.73173065
I      20.88219500      43.46286132      50.73173065
I      20.88219500       6.01932540      50.73173065
I      20.88219500      18.50050404      50.73173065
I      28.53646013      31.97163064      50.82016566
I      28.53646013      44.45280928      50.82016566
I      28.53646013       7.00927336      50.82016566
I      28.53646013      19.49045200      50.82016566
I      40.86121940      31.97163064      50.82016566
I      40.86121940      44.45280928      50.82016566
I      40.86121940       7.00927336      50.82016566
I      40.86121940      19.49045200      50.82016566
I       3.88694159      31.97163064      50.82016566
I       3.88694159      44.45280928      50.82016566
I       3.88694159       7.00927336      50.82016566
I       3.88694159      19.49045200      50.82016566
I      16.21170086      31.97163064      50.82016566
I      16.21170086      44.45280928      50.82016566
I      16.21170086       7.00927336      50.82016566
I      16.21170086      19.49045200      50.82016566
I      36.83828894      31.97163064      53.10339239
I      36.83828894      44.45280928      53.10339239
I      36.83828894       7.00927336      53.10339239
I      36.83828894      19.49045200      53.10339239
I      49.16304821      31.97163064      53.10339239
I      49.16304821      44.45280928      53.10339239
I      49.16304821       7.00927336      53.10339239
I      49.16304821      19.49045200      53.10339239
I      12.18877040      31.97163064      53.10339239
I      12.18877040      44.45280928      53.10339239
I      12.18877040       7.00927336      53.10339239
I      12.18877040      19.49045200      53.10339239
I      24.51352967      31.97163064      53.10339239
I      24.51352967      44.45280928      53.10339239
I      24.51352967       7.00927336      53.10339239
I      24.51352967      19.49045200      53.10339239
I      24.90512593      30.98168268      48.44850364
I      24.90512593      43.46286132      48.44850364
I      24.90512593       6.01932540      48.44850364
I      24.90512593      18.50050404      48.44850364
I      37.22988520      30.98168268      48.44850364
I      37.22988520      43.46286132      48.44850364
I      37.22988520       6.01932540      48.44850364
I      37.22988520      18.50050404      48.44850364
I       0.25560739      30.98168268      48.44850364
I       0.25560739      43.46286132      48.44850364
I       0.25560739       6.01932540      48.44850364
I       0.25560739      18.50050404      48.44850364
I      12.58036666      30.98168268      48.44850364
I      12.58036666      43.46286132      48.44850364
I      12.58036666       6.01932540      48.44850364
I      12.58036666      18.50050404      48.44850364
I      28.53646013      37.22227200      50.82016566
I      28.53646013      49.70345064      50.82016566
I      28.53646013      12.25991472      50.82016566
I      28.53646013      24.74109336      50.82016566
I      40.86121940      37.22227200      50.82016566
I      40.86121940      49.70345064      50.82016566
I      40.86121940      12.25991472      50.82016566
I      40.86121940      24.74109336      50.82016566
I       3.88694159      37.22227200      50.82016566
I       3.88694159      49.70345064      50.82016566
I       3.88694159      12.25991472      50.82016566
I       3.88694159      24.74109336      50.82016566
I      16.21170086      37.22227200      50.82016566
I      16.21170086      49.70345064      50.82016566
I      16.21170086      12.25991472      50.82016566
I      16.21170086      24.74109336      50.82016566
Cs      36.27309717      28.35636200      57.60345804
Cs      36.27309717      40.83754064      57.60345804
Cs      36.27309717       3.39400472      57.60345804
Cs      36.27309717      15.87518336      57.60345804
Cs      48.59785644      28.35636200      57.60345804
Cs      48.59785644      40.83754064      57.60345804
Cs      48.59785644       3.39400472      57.60345804
Cs      48.59785644      15.87518336      57.60345804
Cs      11.62357863      28.35636200      57.60345804
Cs      11.62357863      40.83754064      57.60345804
Cs      11.62357863       3.39400472      57.60345804
Cs      11.62357863      15.87518336      57.60345804
Cs      23.94833790      28.35636200      57.60345804
Cs      23.94833790      40.83754064      57.60345804
Cs      23.94833790       3.39400472      57.60345804
Cs      23.94833790      15.87518336      57.60345804
Cs      29.77132111      28.35636200      57.24125307
Cs      29.77132111      40.83754064      57.24125307
Cs      29.77132111       3.39400472      57.24125307
Cs      29.77132111      15.87518336      57.24125307
Cs      42.09608038      28.35636200      57.24125307
Cs      42.09608038      40.83754064      57.24125307
Cs      42.09608038       3.39400472      57.24125307
Cs      42.09608038      15.87518336      57.24125307
Cs       5.12180258      28.35636200      57.24125307
Cs       5.12180258      40.83754064      57.24125307
Cs       5.12180258       3.39400472      57.24125307
Cs       5.12180258      15.87518336      57.24125307
Cs      17.44656184      28.35636200      57.24125307
Cs      17.44656184      40.83754064      57.24125307
Cs      17.44656184       3.39400472      57.24125307
Cs      17.44656184      15.87518336      57.24125307
Cs      31.17160186      34.59695132      56.60937901
Cs      31.17160186      47.07812996      56.60937901
Cs      31.17160186       9.63459404      56.60937901
Cs      31.17160186      22.11577268      56.60937901
Cs      43.49636112      34.59695132      56.60937901
Cs      43.49636112      47.07812996      56.60937901
Cs      43.49636112       9.63459404      56.60937901
Cs      43.49636112      22.11577268      56.60937901
Cs       6.52208332      34.59695132      56.60937901
Cs       6.52208332      47.07812996      56.60937901
Cs       6.52208332       9.63459404      56.60937901
Cs       6.52208332      22.11577268      56.60937901
Cs      18.84684259      34.59695132      56.60937901
Cs      18.84684259      47.07812996      56.60937901
Cs      18.84684259       9.63459404      56.60937901
Cs      18.84684259      22.11577268      56.60937901
I      26.64432878      30.98168268      56.88109859
I      26.64432878      43.46286132      56.88109859
I      26.64432878       6.01932540      56.88109859
I      26.64432878      18.50050404      56.88109859
I      38.96908804      30.98168268      56.88109859
I      38.96908804      43.46286132      56.88109859
I      38.96908804       6.01932540      56.88109859
I      38.96908804      18.50050404      56.88109859
I       1.99481024      30.98168268      56.88109859
I       1.99481024      43.46286132      56.88109859
I       1.99481024       6.01932540      56.88109859
I       1.99481024      18.50050404      56.88109859
I      14.31956951      30.98168268      56.88109859
I      14.31956951      43.46286132      56.88109859
I      14.31956951       6.01932540      56.88109859
I      14.31956951      18.50050404      56.88109859
I      34.29859391      31.97163064      56.96953360
I      34.29859391      44.45280928      56.96953360
I      34.29859391       7.00927336      56.96953360
I      34.29859391      19.49045200      56.96953360
I      46.62335318      31.97163064      56.96953360
I      46.62335318      44.45280928      56.96953360
I      46.62335318       7.00927336      56.96953360
I      46.62335318      19.49045200      56.96953360
I       9.64907538      31.97163064      56.96953360
I       9.64907538      44.45280928      56.96953360
I       9.64907538       7.00927336      56.96953360
I       9.64907538      19.49045200      56.96953360
I      21.97383464      31.97163064      56.96953360
I      21.97383464      44.45280928      56.96953360
I      21.97383464       7.00927336      56.96953360
I      21.97383464      19.49045200      56.96953360
I      30.27566345      31.97163064      59.25276033
I      30.27566345      44.45280928      59.25276033
I      30.27566345       7.00927336      59.25276033
I      30.27566345      19.49045200      59.25276033
I      42.60042272      31.97163064      59.25276033
I      42.60042272      44.45280928      59.25276033
I      42.60042272       7.00927336      59.25276033
I      42.60042272      19.49045200      59.25276033
I       5.62614492      31.97163064      59.25276033
I       5.62614492      44.45280928      59.25276033
I       5.62614492       7.00927336      59.25276033
I       5.62614492      19.49045200      59.25276033
I      17.95090419      31.97163064      59.25276033
I      17.95090419      44.45280928      59.25276033
I      17.95090419       7.00927336      59.25276033
I      17.95090419      19.49045200      59.25276033
I      33.20695426      25.73104132      50.73173065
I      33.20695426      38.21221996      50.73173065
I      33.20695426       0.76868404      50.73173065
I      33.20695426      13.24986268      50.73173065
I      45.53171353      25.73104132      50.73173065
I      45.53171353      38.21221996      50.73173065
I      45.53171353       0.76868404      50.73173065
I      45.53171353      13.24986268      50.73173065
I       8.55743573      25.73104132      50.73173065
I       8.55743573      38.21221996      50.73173065
I       8.55743573       0.76868404      50.73173065
I       8.55743573      13.24986268      50.73173065
I      20.88219500      25.73104132      50.73173065
I      20.88219500      38.21221996      50.73173065
I      20.88219500       0.76868404      50.73173065
I      20.88219500      13.24986268      50.73173065
I      29.06627630      30.98168268      79.19534332
I      29.06627630      43.46286132      79.19534332
I      29.06627630       6.01932540      79.19534332
I      29.06627630      18.50050404      79.19534332
I      41.39103557      30.98168268      79.19534332
I      41.39103557      43.46286132      79.19534332
I      41.39103557       6.01932540      79.19534332
I      41.39103557      18.50050404      79.19534332
I       4.41675777      30.98168268      79.19534332
I       4.41675777      43.46286132      79.19534332
I       4.41675777       6.01932540      79.19534332
I       4.41675777      18.50050404      79.19534332
I      16.74151703      30.98168268      79.19534332
I      16.74151703      43.46286132      79.19534332
I      16.74151703       6.01932540      79.19534332
I      16.74151703      18.50050404      79.19534332
I      30.66725971      30.98168268      54.59787157
I      30.66725971      43.46286132      54.59787157
I      30.66725971       6.01932540      54.59787157
I      30.66725971      18.50050404      54.59787157
I      42.99201898      30.98168268      54.59787157
I      42.99201898      43.46286132      54.59787157
I      42.99201898       6.01932540      54.59787157
I      42.99201898      18.50050404      54.59787157
I       6.01774118      30.98168268      54.59787157
I       6.01774118      43.46286132      54.59787157
I       6.01774118       6.01932540      54.59787157
I       6.01774118      18.50050404      54.59787157
I      18.34250044      30.98168268      54.59787157
I      18.34250044      43.46286132      54.59787157
I      18.34250044       6.01932540      54.59787157
I      18.34250044      18.50050404      54.59787157
I      34.29859391      37.22227200      56.96953360
I      34.29859391      49.70345064      56.96953360
I      34.29859391      12.25991472      56.96953360
I      34.29859391      24.74109336      56.96953360
I      46.62335318      37.22227200      56.96953360
I      46.62335318      49.70345064      56.96953360
I      46.62335318      12.25991472      56.96953360
I      46.62335318      24.74109336      56.96953360
I       9.64907538      37.22227200      56.96953360
I       9.64907538      49.70345064      56.96953360
I       9.64907538      12.25991472      56.96953360
I       9.64907538      24.74109336      56.96953360
I      21.97383464      37.22227200      56.96953360
I      21.97383464      49.70345064      56.96953360
I      21.97383464      12.25991472      56.96953360
I      21.97383464      24.74109336      56.96953360
I      29.06627630      25.73104132      79.19534332
I      29.06627630      38.21221996      79.19534332
I      29.06627630       0.76868404      79.19534332
I      29.06627630      13.24986268      79.19534332
I      41.39103557      25.73104132      79.19534332
I      41.39103557      38.21221996      79.19534332
I      41.39103557       0.76868404      79.19534332
I      41.39103557      13.24986268      79.19534332
I       4.41675777      25.73104132      79.19534332
I       4.41675777      38.21221996      79.19534332
I       4.41675777       0.76868404      79.19534332
I       4.41675777      13.24986268      79.19534332
I      16.74151703      25.73104132      79.19534332
I      16.74151703      38.21221996      79.19534332
I      16.74151703       0.76868404      79.19534332
I      16.74151703      13.24986268      79.19534332
I      24.90512593      25.73104132      48.44850364
I      24.90512593      38.21221996      48.44850364
I      24.90512593       0.76868404      48.44850364
I      24.90512593      13.24986268      48.44850364
I      37.22988520      25.73104132      48.44850364
I      37.22988520      38.21221996      48.44850364
I      37.22988520       0.76868404      48.44850364
I      37.22988520      13.24986268      48.44850364
I       0.25560739      25.73104132      48.44850364
I       0.25560739      38.21221996      48.44850364
I       0.25560739       0.76868404      48.44850364
I       0.25560739      13.24986268      48.44850364
I      12.58036666      25.73104132      48.44850364
I      12.58036666      38.21221996      48.44850364
I      12.58036666       0.76868404      48.44850364
I      12.58036666      13.24986268      48.44850364
I      36.83828894      37.22227200      53.10339239
I      36.83828894      49.70345064      53.10339239
I      36.83828894      12.25991472      53.10339239
I      36.83828894      24.74109336      53.10339239
I      49.16304821      37.22227200      53.10339239
I      49.16304821      49.70345064      53.10339239
I      49.16304821      12.25991472      53.10339239
I      49.16304821      24.74109336      53.10339239
I      12.18877040      37.22227200      53.10339239
I      12.18877040      49.70345064      53.10339239
I      12.18877040      12.25991472      53.10339239
I      12.18877040      24.74109336      53.10339239
I      24.51352967      37.22227200      53.10339239
I      24.51352967      49.70345064      53.10339239
I      24.51352967      12.25991472      53.10339239
I      24.51352967      24.74109336      53.10339239
I      26.44436746      34.59695132      78.96463880
I      26.44436746      47.07812996      78.96463880
I      26.44436746       9.63459404      78.96463880
I      26.44436746      22.11577268      78.96463880
I      38.76912673      34.59695132      78.96463880
I      38.76912673      47.07812996      78.96463880
I      38.76912673       9.63459404      78.96463880
I      38.76912673      22.11577268      78.96463880
I       1.79484893      34.59695132      78.96463880
I       1.79484893      47.07812996      78.96463880
I       1.79484893       9.63459404      78.96463880
I       1.79484893      22.11577268      78.96463880
I      14.11960820      34.59695132      78.96463880
I      14.11960820      47.07812996      78.96463880
I      14.11960820       9.63459404      78.96463880
I      14.11960820      22.11577268      78.96463880
I      27.13543834      28.35636200      53.33409735
I      27.13543834      40.83754064      53.33409735
I      27.13543834       3.39400472      53.33409735
I      27.13543834      15.87518336      53.33409735
I      39.46019761      28.35636200      53.33409735
I      39.46019761      40.83754064      53.33409735
I      39.46019761       3.39400472      53.33409735
I      39.46019761      15.87518336      53.33409735
I       2.48591981      28.35636200      53.33409735
I       2.48591981      40.83754064      53.33409735
I       2.48591981       3.39400472      53.33409735
I       2.48591981      15.87518336      53.33409735
I      14.81067907      28.35636200      53.33409735
I      14.81067907      40.83754064      53.33409735
I      14.81067907       3.39400472      53.33409735
I      14.81067907      15.87518336      53.33409735
I      32.63768574      28.35636200      78.93564813
I      32.63768574      40.83754064      78.93564813
I      32.63768574       3.39400472      78.93564813
I      32.63768574      15.87518336      78.93564813
I      44.96244501      28.35636200      78.93564813
I      44.96244501      40.83754064      78.93564813
I      44.96244501       3.39400472      78.93564813
I      44.96244501      15.87518336      78.93564813
I       7.98816720      28.35636200      78.93564813
I       7.98816720      40.83754064      78.93564813
I       7.98816720       3.39400472      78.93564813
I       7.98816720      15.87518336      78.93564813
I      20.31292647      28.35636200      78.93564813
I      20.31292647      40.83754064      78.93564813
I      20.31292647       3.39400472      78.93564813
I      20.31292647      15.87518336      78.93564813
Pb      25.98941119      31.47665666      78.44810382
Pb      25.98941119      43.95783530      78.44810382
Pb      25.98941119       6.51429938      78.44810382
Pb      25.98941119      18.99547802      78.44810382
Pb      38.31417046      31.47665666      78.44810382
Pb      38.31417046      43.95783530      78.44810382
Pb      38.31417046       6.51429938      78.44810382
Pb      38.31417046      18.99547802      78.44810382
Pb       1.33989265      31.47665666      78.44810382
Pb       1.33989265      43.95783530      78.44810382
Pb       1.33989265       6.51429938      78.44810382
Pb       1.33989265      18.99547802      78.44810382
Pb      13.66465192      31.47665666      78.44810382
Pb      13.66465192      43.95783530      78.44810382
Pb      13.66465192       6.51429938      78.44810382
Pb      13.66465192      18.99547802      78.44810382
Pb      32.15179082      31.47665666      78.44810382
Pb      32.15179082      43.95783530      78.44810382
Pb      32.15179082       6.51429938      78.44810382
Pb      32.15179082      18.99547802      78.44810382
Pb      44.47655009      31.47665666      78.44810382
Pb      44.47655009      43.95783530      78.44810382
Pb      44.47655009       6.51429938      78.44810382
Pb      44.47655009      18.99547802      78.44810382
Pb       7.50227229      31.47665666      78.44810382
Pb       7.50227229      43.95783530      78.44810382
Pb       7.50227229       6.51429938      78.44810382
Pb       7.50227229      18.99547802      78.44810382
Pb      19.82703155      31.47665666      78.44810382
Pb      19.82703155      43.95783530      78.44810382
Pb      19.82703155       6.51429938      78.44810382
Pb      19.82703155      18.99547802      78.44810382
Pb      25.98941119      25.23606734      78.44810382
Pb      25.98941119      37.71724598      78.44810382
Pb      25.98941119      50.19842462      78.44810382
Pb      25.98941119      12.75488870      78.44810382
Pb      38.31417046      25.23606734      78.44810382
Pb      38.31417046      37.71724598      78.44810382
Pb      38.31417046      50.19842462      78.44810382
Pb      38.31417046      12.75488870      78.44810382
Pb       1.33989265      25.23606734      78.44810382
Pb       1.33989265      37.71724598      78.44810382
Pb       1.33989265      50.19842462      78.44810382
Pb       1.33989265      12.75488870      78.44810382
Pb      13.66465192      25.23606734      78.44810382
Pb      13.66465192      37.71724598      78.44810382
Pb      13.66465192      50.19842462      78.44810382
Pb      13.66465192      12.75488870      78.44810382
Pb      32.15179082      25.23606734      78.44810382
Pb      32.15179082      37.71724598      78.44810382
Pb      32.15179082      50.19842462      78.44810382
Pb      32.15179082      12.75488870      78.44810382
Pb      44.47655009      25.23606734      78.44810382
Pb      44.47655009      37.71724598      78.44810382
Pb      44.47655009      50.19842462      78.44810382
Pb      44.47655009      12.75488870      78.44810382
Pb       7.50227229      25.23606734      78.44810382
Pb       7.50227229      37.71724598      78.44810382
Pb       7.50227229      50.19842462      78.44810382
Pb       7.50227229      12.75488870      78.44810382
Pb      19.82703155      25.23606734      78.44810382
Pb      19.82703155      37.71724598      78.44810382
Pb      19.82703155      50.19842462      78.44810382
Pb      19.82703155      12.75488870      78.44810382
Cs      29.63146790      34.59695132      74.69527788
Cs      29.63146790      47.07812996      74.69527788
Cs      29.63146790       9.63459404      74.69527788
Cs      29.63146790      22.11577268      74.69527788
Cs      41.95622717      34.59695132      74.69527788
Cs      41.95622717      47.07812996      74.69527788
Cs      41.95622717       9.63459404      74.69527788
Cs      41.95622717      22.11577268      74.69527788
Cs       4.98194937      34.59695132      74.69527788
Cs       4.98194937      47.07812996      74.69527788
Cs       4.98194937       9.63459404      74.69527788
Cs       4.98194937      22.11577268      74.69527788
Cs      17.30670863      34.59695132      74.69527788
Cs      17.30670863      47.07812996      74.69527788
Cs      17.30670863       9.63459404      74.69527788
Cs      17.30670863      22.11577268      74.69527788
Cs      28.90997998      28.35636200      76.05156185
Cs      28.90997998      40.83754064      76.05156185
Cs      28.90997998       3.39400472      76.05156185
Cs      28.90997998      15.87518336      76.05156185
Cs      41.23473925      28.35636200      76.05156185
Cs      41.23473925      40.83754064      76.05156185
Cs      41.23473925       3.39400472      76.05156185
Cs      41.23473925      15.87518336      76.05156185
Cs       4.26046144      28.35636200      76.05156185
Cs       4.26046144      40.83754064      76.05156185
Cs       4.26046144       3.39400472      76.05156185
Cs       4.26046144      15.87518336      76.05156185
Cs      16.58522071      28.35636200      76.05156185
Cs      16.58522071      40.83754064      76.05156185
Cs      16.58522071       3.39400472      76.05156185
Cs      16.58522071      15.87518336      76.05156185
Cs      34.73296319      28.35636200      75.68935688
Cs      34.73296319      40.83754064      75.68935688
Cs      34.73296319       3.39400472      75.68935688
Cs      34.73296319      15.87518336      75.68935688
Cs      47.05772246      28.35636200      75.68935688
Cs      47.05772246      40.83754064      75.68935688
Cs      47.05772246       3.39400472      75.68935688
Cs      47.05772246      15.87518336      75.68935688
Cs      10.08344465      28.35636200      75.68935688
Cs      10.08344465      40.83754064      75.68935688
Cs      10.08344465       3.39400472      75.68935688
Cs      10.08344465      15.87518336      75.68935688
Cs      22.40820392      28.35636200      75.68935688
Cs      22.40820392      40.83754064      75.68935688
Cs      22.40820392       3.39400472      75.68935688
Cs      22.40820392      15.87518336      75.68935688
Cs      36.13324393      34.59695132      75.05748282
Cs      36.13324393      47.07812996      75.05748282
Cs      36.13324393       9.63459404      75.05748282
Cs      36.13324393      22.11577268      75.05748282
Cs      48.45800320      34.59695132      75.05748282
Cs      48.45800320      47.07812996      75.05748282
Cs      48.45800320       9.63459404      75.05748282
Cs      48.45800320      22.11577268      75.05748282
Cs      11.48372540      34.59695132      75.05748282
Cs      11.48372540      47.07812996      75.05748282
Cs      11.48372540       9.63459404      75.05748282
Cs      11.48372540      22.11577268      75.05748282
Cs      23.80848467      34.59695132      75.05748282
Cs      23.80848467      47.07812996      75.05748282
Cs      23.80848467       9.63459404      75.05748282
Cs      23.80848467      22.11577268      75.05748282
I      31.60597085      30.98168268      75.32920239
I      31.60597085      43.46286132      75.32920239
I      31.60597085       6.01932540      75.32920239
I      31.60597085      18.50050404      75.32920239
I      43.93073012      30.98168268      75.32920239
I      43.93073012      43.46286132      75.32920239
I      43.93073012       6.01932540      75.32920239
I      43.93073012      18.50050404      75.32920239
I       6.95645232      30.98168268      75.32920239
I       6.95645232      43.46286132      75.32920239
I       6.95645232       6.01932540      75.32920239
I       6.95645232      18.50050404      75.32920239
I      19.28121159      30.98168268      75.32920239
I      19.28121159      43.46286132      75.32920239
I      19.28121159       6.01932540      75.32920239
I      19.28121159      18.50050404      75.32920239
I      26.93547672      31.97163064      75.41763740
I      26.93547672      44.45280928      75.41763740
I      26.93547672       7.00927336      75.41763740
I      26.93547672      19.49045200      75.41763740
I      39.26023599      31.97163064      75.41763740
I      39.26023599      44.45280928      75.41763740
I      39.26023599       7.00927336      75.41763740
I      39.26023599      19.49045200      75.41763740
I       2.28595819      31.97163064      75.41763740
I       2.28595819      44.45280928      75.41763740
I       2.28595819       7.00927336      75.41763740
I       2.28595819      19.49045200      75.41763740
I      14.61071745      31.97163064      75.41763740
I      14.61071745      44.45280928      75.41763740
I      14.61071745       7.00927336      75.41763740
I      14.61071745      19.49045200      75.41763740
I      35.23730553      31.97163064      77.70086414
I      35.23730553      44.45280928      77.70086414
I      35.23730553       7.00927336      77.70086414
I      35.23730553      19.49045200      77.70086414
I      47.56206480      31.97163064      77.70086414
I      47.56206480      44.45280928      77.70086414
I      47.56206480       7.00927336      77.70086414
I      47.56206480      19.49045200      77.70086414
I      10.58778700      31.97163064      77.70086414
I      10.58778700      44.45280928      77.70086414
I      10.58778700       7.00927336      77.70086414
I      10.58778700      19.49045200      77.70086414
I      22.91254626      31.97163064      77.70086414
I      22.91254626      44.45280928      77.70086414
I      22.91254626       7.00927336      77.70086414
I      22.91254626      19.49045200      77.70086414
I      35.62890179      30.98168268      73.04597538
I      35.62890179      43.46286132      73.04597538
I      35.62890179       6.01932540      73.04597538
I      35.62890179      18.50050404      73.04597538
I      47.95366106      30.98168268      73.04597538
I      47.95366106      43.46286132      73.04597538
I      47.95366106       6.01932540      73.04597538
I      47.95366106      18.50050404      73.04597538
I      10.97938325      30.98168268      73.04597538
I      10.97938325      43.46286132      73.04597538
I      10.97938325       6.01932540      73.04597538
I      10.97938325      18.50050404      73.04597538
I      23.30414252      30.98168268      73.04597538
I      23.30414252      43.46286132      73.04597538
I      23.30414252       6.01932540      73.04597538
I      23.30414252      18.50050404      73.04597538
I      26.93547672      37.22227200      75.41763740
I      26.93547672      49.70345064      75.41763740
I      26.93547672      12.25991472      75.41763740
I      26.93547672      24.74109336      75.41763740
I      39.26023599      37.22227200      75.41763740
I      39.26023599      49.70345064      75.41763740
I      39.26023599      12.25991472      75.41763740
I      39.26023599      24.74109336      75.41763740
I       2.28595819      37.22227200      75.41763740
I       2.28595819      49.70345064      75.41763740
I       2.28595819      12.25991472      75.41763740
I       2.28595819      24.74109336      75.41763740
I      14.61071745      37.22227200      75.41763740
I      14.61071745      49.70345064      75.41763740
I      14.61071745      12.25991472      75.41763740
I      14.61071745      24.74109336      75.41763740
I      31.60597085      25.73104132      75.32920239
I      31.60597085      38.21221996      75.32920239
I      31.60597085       0.76868404      75.32920239
I      31.60597085      13.24986268      75.32920239
I      43.93073012      25.73104132      75.32920239
I      43.93073012      38.21221996      75.32920239
I      43.93073012       0.76868404      75.32920239
I      43.93073012      13.24986268      75.32920239
I       6.95645232      25.73104132      75.32920239
I       6.95645232      38.21221996      75.32920239
I       6.95645232       0.76868404      75.32920239
I       6.95645232      13.24986268      75.32920239
I      19.28121159      25.73104132      75.32920239
I      19.28121159      38.21221996      75.32920239
I      19.28121159       0.76868404      75.32920239
I      19.28121159      13.24986268      75.32920239
I      35.62890179      25.73104132      73.04597538
I      35.62890179      38.21221996      73.04597538
I      35.62890179       0.76868404      73.04597538
I      35.62890179      13.24986268      73.04597538
I      47.95366106      25.73104132      73.04597538
I      47.95366106      38.21221996      73.04597538
I      47.95366106       0.76868404      73.04597538
I      47.95366106      13.24986268      73.04597538
I      10.97938325      25.73104132      73.04597538
I      10.97938325      38.21221996      73.04597538
I      10.97938325       0.76868404      73.04597538
I      10.97938325      13.24986268      73.04597538
I      23.30414252      25.73104132      73.04597538
I      23.30414252      38.21221996      73.04597538
I      23.30414252       0.76868404      73.04597538
I      23.30414252      13.24986268      73.04597538
I      35.23730553      37.22227200      77.70086414
I      35.23730553      49.70345064      77.70086414
I      35.23730553      12.25991472      77.70086414
I      35.23730553      24.74109336      77.70086414
I      47.56206480      37.22227200      77.70086414
I      47.56206480      49.70345064      77.70086414
I      47.56206480      12.25991472      77.70086414
I      47.56206480      24.74109336      77.70086414
I      10.58778700      37.22227200      77.70086414
I      10.58778700      49.70345064      77.70086414
I      10.58778700      12.25991472      77.70086414
I      10.58778700      24.74109336      77.70086414
I      22.91254626      37.22227200      77.70086414
I      22.91254626      49.70345064      77.70086414
I      22.91254626      12.25991472      77.70086414
I      22.91254626      24.74109336      77.70086414
I      25.53445493      28.35636200      77.93156909
I      25.53445493      40.83754064      77.93156909
I      25.53445493       3.39400472      77.93156909
I      25.53445493      15.87518336      77.93156909
I      37.85921420      28.35636200      77.93156909
I      37.85921420      40.83754064      77.93156909
I      37.85921420       3.39400472      77.93156909
I      37.85921420      15.87518336      77.93156909
I       0.88493640      28.35636200      77.93156909
I       0.88493640      40.83754064      77.93156909
I       0.88493640       3.39400472      77.93156909
I       0.88493640      15.87518336      77.93156909
I      13.20969567      28.35636200      77.93156909
I      13.20969567      40.83754064      77.93156909
I      13.20969567       3.39400472      77.93156909
I      13.20969567      15.87518336      77.93156909
I      33.00699295      34.59695132      72.81527086
I      33.00699295      47.07812996      72.81527086
I      33.00699295       9.63459404      72.81527086
I      33.00699295      22.11577268      72.81527086
I      45.33175222      34.59695132      72.81527086
I      45.33175222      47.07812996      72.81527086
I      45.33175222       9.63459404      72.81527086
I      45.33175222      22.11577268      72.81527086
I       8.35747441      34.59695132      72.81527086
I       8.35747441      47.07812996      72.81527086
I       8.35747441       9.63459404      72.81527086
I       8.35747441      22.11577268      72.81527086
I      20.68223368      34.59695132      72.81527086
I      20.68223368      47.07812996      72.81527086
I      20.68223368       9.63459404      72.81527086
I      20.68223368      22.11577268      72.81527086
I      31.66589592      34.59695132      77.96055914
I      31.66589592      47.07812996      77.96055914
I      31.66589592       9.63459404      77.96055914
I      31.66589592      22.11577268      77.96055914
I      43.99065519      34.59695132      77.96055914
I      43.99065519      47.07812996      77.96055914
I      43.99065519       9.63459404      77.96055914
I      43.99065519      22.11577268      77.96055914
I       7.01637739      34.59695132      77.96055914
I       7.01637739      47.07812996      77.96055914
I       7.01637739       9.63459404      77.96055914
I       7.01637739      22.11577268      77.96055914
I      19.34113666      34.59695132      77.96055914
I      19.34113666      47.07812996      77.96055914
I      19.34113666       9.63459404      77.96055914
I      19.34113666      22.11577268      77.96055914
I      26.87555196      28.35636200      72.78628019
I      26.87555196      40.83754064      72.78628019
I      26.87555196       3.39400472      72.78628019
I      26.87555196      15.87518336      72.78628019
I      39.20031122      28.35636200      72.78628019
I      39.20031122      40.83754064      72.78628019
I      39.20031122       3.39400472      72.78628019
I      39.20031122      15.87518336      72.78628019
I       2.22603342      28.35636200      72.78628019
I       2.22603342      40.83754064      72.78628019
I       2.22603342       3.39400472      72.78628019
I       2.22603342      15.87518336      72.78628019
I      14.55079269      28.35636200      72.78628019
I      14.55079269      40.83754064      72.78628019
I      14.55079269       3.39400472      72.78628019
I      14.55079269      15.87518336      72.78628019
Pb      32.55203667      31.47665666      72.29873589
Pb      32.55203667      43.95783530      72.29873589
Pb      32.55203667       6.51429938      72.29873589
Pb      32.55203667      18.99547802      72.29873589
Pb      44.87679594      31.47665666      72.29873589
Pb      44.87679594      43.95783530      72.29873589
Pb      44.87679594       6.51429938      72.29873589
Pb      44.87679594      18.99547802      72.29873589
Pb       7.90251814      31.47665666      72.29873589
Pb       7.90251814      43.95783530      72.29873589
Pb       7.90251814       6.51429938      72.29873589
Pb       7.90251814      18.99547802      72.29873589
Pb      20.22727741      31.47665666      72.29873589
Pb      20.22727741      43.95783530      72.29873589
Pb      20.22727741       6.51429938      72.29873589
Pb      20.22727741      18.99547802      72.29873589
Pb      26.38965704      31.47665666      72.29873589
Pb      26.38965704      43.95783530      72.29873589
Pb      26.38965704       6.51429938      72.29873589
Pb      26.38965704      18.99547802      72.29873589
Pb      38.71441631      31.47665666      72.29873589
Pb      38.71441631      43.95783530      72.29873589
Pb      38.71441631       6.51429938      72.29873589
Pb      38.71441631      18.99547802      72.29873589
Pb       1.74013850      31.47665666      72.29873589
Pb       1.74013850      43.95783530      72.29873589
Pb       1.74013850       6.51429938      72.29873589
Pb       1.74013850      18.99547802      72.29873589
Pb      14.06489777      31.47665666      72.29873589
Pb      14.06489777      43.95783530      72.29873589
Pb      14.06489777       6.51429938      72.29873589
Pb      14.06489777      18.99547802      72.29873589
Pb      32.55203667      25.23606734      72.29873589
Pb      32.55203667      37.71724598      72.29873589
Pb      32.55203667       0.27371006      72.29873589
Pb      32.55203667      12.75488870      72.29873589
Pb      44.87679594      25.23606734      72.29873589
Pb      44.87679594      37.71724598      72.29873589
Pb      44.87679594       0.27371006      72.29873589
Pb      44.87679594      12.75488870      72.29873589
Pb       7.90251814      25.23606734      72.29873589
Pb       7.90251814      37.71724598      72.29873589
Pb       7.90251814       0.27371006      72.29873589
Pb       7.90251814      12.75488870      72.29873589
Pb      20.22727741      25.23606734      72.29873589
Pb      20.22727741      37.71724598      72.29873589
Pb      20.22727741       0.27371006      72.29873589
Pb      20.22727741      12.75488870      72.29873589
Pb      26.38965704      25.23606734      72.29873589
Pb      26.38965704      37.71724598      72.29873589
Pb      26.38965704       0.27371006      72.29873589
Pb      26.38965704      12.75488870      72.29873589
Pb      38.71441631      25.23606734      72.29873589
Pb      38.71441631      37.71724598      72.29873589
Pb      38.71441631       0.27371006      72.29873589
Pb      38.71441631      12.75488870      72.29873589
Pb       1.74013850      25.23606734      72.29873589
Pb       1.74013850      37.71724598      72.29873589
Pb       1.74013850       0.27371006      72.29873589
Pb       1.74013850      12.75488870      72.29873589
Pb      14.06489777      25.23606734      72.29873589
Pb      14.06489777      37.71724598      72.29873589
Pb      14.06489777       0.27371006      72.29873589
Pb      14.06489777      12.75488870      72.29873589
Cs      36.19409339      34.59695132      68.54590994
Cs      36.19409339      47.07812996      68.54590994
Cs      36.19409339       9.63459404      68.54590994
Cs      36.19409339      22.11577268      68.54590994
Cs      48.51885266      34.59695132      68.54590994
Cs      48.51885266      47.07812996      68.54590994
Cs      48.51885266       9.63459404      68.54590994
Cs      48.51885266      22.11577268      68.54590994
Cs      11.54457485      34.59695132      68.54590994
Cs      11.54457485      47.07812996      68.54590994
Cs      11.54457485       9.63459404      68.54590994
Cs      11.54457485      22.11577268      68.54590994
Cs      23.86933412      34.59695132      68.54590994
Cs      23.86933412      47.07812996      68.54590994
Cs      23.86933412       9.63459404      68.54590994
Cs      23.86933412      22.11577268      68.54590994
Cs      35.47260547      28.35636200      69.90219391
Cs      35.47260547      40.83754064      69.90219391
Cs      35.47260547       3.39400472      69.90219391
Cs      35.47260547      15.87518336      69.90219391
Cs      47.79736473      28.35636200      69.90219391
Cs      47.79736473      40.83754064      69.90219391
Cs      47.79736473       3.39400472      69.90219391
Cs      47.79736473      15.87518336      69.90219391
Cs      10.82308693      28.35636200      69.90219391
Cs      10.82308693      40.83754064      69.90219391
Cs      10.82308693       3.39400472      69.90219391
Cs      10.82308693      15.87518336      69.90219391
Cs      23.14784620      28.35636200      69.90219391
Cs      23.14784620      40.83754064      69.90219391
Cs      23.14784620       3.39400472      69.90219391
Cs      23.14784620      15.87518336      69.90219391
Cs      28.97082941      28.35636200      69.53998895
Cs      28.97082941      40.83754064      69.53998895
Cs      28.97082941       3.39400472      69.53998895
Cs      28.97082941      15.87518336      69.53998895
Cs      41.29558868      28.35636200      69.53998895
Cs      41.29558868      40.83754064      69.53998895
Cs      41.29558868       3.39400472      69.53998895
Cs      41.29558868      15.87518336      69.53998895
Cs       4.32131087      28.35636200      69.53998895
Cs       4.32131087      40.83754064      69.53998895
Cs       4.32131087       3.39400472      69.53998895
Cs       4.32131087      15.87518336      69.53998895
Cs      16.64607014      28.35636200      69.53998895
Cs      16.64607014      40.83754064      69.53998895
Cs      16.64607014       3.39400472      69.53998895
Cs      16.64607014      15.87518336      69.53998895
Cs      30.37111015      34.59695132      68.90811488
Cs      30.37111015      47.07812996      68.90811488
Cs      30.37111015       9.63459404      68.90811488
Cs      30.37111015      22.11577268      68.90811488
Cs      42.69586942      34.59695132      68.90811488
Cs      42.69586942      47.07812996      68.90811488
Cs      42.69586942       9.63459404      68.90811488
Cs      42.69586942      22.11577268      68.90811488
Cs       5.72159162      34.59695132      68.90811488
Cs       5.72159162      47.07812996      68.90811488
Cs       5.72159162       9.63459404      68.90811488
Cs       5.72159162      22.11577268      68.90811488
Cs      18.04635088      34.59695132      68.90811488
Cs      18.04635088      47.07812996      68.90811488
Cs      18.04635088       9.63459404      68.90811488
Cs      18.04635088      22.11577268      68.90811488
I      25.84383707      30.98168268      69.17983446
I      25.84383707      43.46286132      69.17983446
I      25.84383707       6.01932540      69.17983446
I      25.84383707      18.50050404      69.17983446
I      38.16859634      30.98168268      69.17983446
I      38.16859634      43.46286132      69.17983446
I      38.16859634       6.01932540      69.17983446
I      38.16859634      18.50050404      69.17983446
I       1.19431854      30.98168268      69.17983446
I       1.19431854      43.46286132      69.17983446
I       1.19431854       6.01932540      69.17983446
I       1.19431854      18.50050404      69.17983446
I      13.51907781      30.98168268      69.17983446
I      13.51907781      43.46286132      69.17983446
I      13.51907781       6.01932540      69.17983446
I      13.51907781      18.50050404      69.17983446
I      33.49810221      31.97163064      69.26826947
I      33.49810221      44.45280928      69.26826947
I      33.49810221       7.00927336      69.26826947
I      33.49810221      19.49045200      69.26826947
I      45.82286147      31.97163064      69.26826947
I      45.82286147      44.45280928      69.26826947
I      45.82286147       7.00927336      69.26826947
I      45.82286147      19.49045200      69.26826947
I       8.84858367      31.97163064      69.26826947
I       8.84858367      44.45280928      69.26826947
I       8.84858367       7.00927336      69.26826947
I       8.84858367      19.49045200      69.26826947
I      21.17334294      31.97163064      69.26826947
I      21.17334294      44.45280928      69.26826947
I      21.17334294       7.00927336      69.26826947
I      21.17334294      19.49045200      69.26826947
I      29.47517175      31.97163064      71.55149620
I      29.47517175      44.45280928      71.55149620
I      29.47517175       7.00927336      71.55149620
I      29.47517175      19.49045200      71.55149620
I      41.79993102      31.97163064      71.55149620
I      41.79993102      44.45280928      71.55149620
I      41.79993102       7.00927336      71.55149620
I      41.79993102      19.49045200      71.55149620
I       4.82565321      31.97163064      71.55149620
I       4.82565321      44.45280928      71.55149620
I       4.82565321       7.00927336      71.55149620
I       4.82565321      19.49045200      71.55149620
I      17.15041248      31.97163064      71.55149620
I      17.15041248      44.45280928      71.55149620
I      17.15041248       7.00927336      71.55149620
I      17.15041248      19.49045200      71.55149620
I      29.86676801      30.98168268      66.89660744
I      29.86676801      43.46286132      66.89660744
I      29.86676801       6.01932540      66.89660744
I      29.86676801      18.50050404      66.89660744
I      42.19152727      30.98168268      66.89660744
I      42.19152727      43.46286132      66.89660744
I      42.19152727       6.01932540      66.89660744
I      42.19152727      18.50050404      66.89660744
I       5.21724947      30.98168268      66.89660744
I       5.21724947      43.46286132      66.89660744
I       5.21724947       6.01932540      66.89660744
I       5.21724947      18.50050404      66.89660744
I      17.54200874      30.98168268      66.89660744
I      17.54200874      43.46286132      66.89660744
I      17.54200874       6.01932540      66.89660744
I      17.54200874      18.50050404      66.89660744
I      33.49810221      37.22227200      69.26826947
I      33.49810221      49.70345064      69.26826947
I      33.49810221      12.25991472      69.26826947
I      33.49810221      24.74109336      69.26826947
I      45.82286147      37.22227200      69.26826947
I      45.82286147      49.70345064      69.26826947
I      45.82286147      12.25991472      69.26826947
I      45.82286147      24.74109336      69.26826947
I       8.84858367      37.22227200      69.26826947
I       8.84858367      49.70345064      69.26826947
I       8.84858367      12.25991472      69.26826947
I       8.84858367      24.74109336      69.26826947
I      21.17334294      37.22227200      69.26826947
I      21.17334294      49.70345064      69.26826947
I      21.17334294      12.25991472      69.26826947
I      21.17334294      24.74109336      69.26826947
I      25.84383707      25.73104132      69.17983446
I      25.84383707      38.21221996      69.17983446
I      25.84383707       0.76868404      69.17983446
I      25.84383707      13.24986268      69.17983446
I      38.16859634      25.73104132      69.17983446
I      38.16859634      38.21221996      69.17983446
I      38.16859634       0.76868404      69.17983446
I      38.16859634      13.24986268      69.17983446
I       1.19431854      25.73104132      69.17983446
I       1.19431854      38.21221996      69.17983446
I       1.19431854       0.76868404      69.17983446
I       1.19431854      13.24986268      69.17983446
I      13.51907781      25.73104132      69.17983446
I      13.51907781      38.21221996      69.17983446
I      13.51907781       0.76868404      69.17983446
I      13.51907781      13.24986268      69.17983446
I      29.86676801      25.73104132      66.89660744
I      29.86676801      38.21221996      66.89660744
I      29.86676801       0.76868404      66.89660744
I      29.86676801      13.24986268      66.89660744
I      42.19152727      25.73104132      66.89660744
I      42.19152727      38.21221996      66.89660744
I      42.19152727       0.76868404      66.89660744
I      42.19152727      13.24986268      66.89660744
I       5.21724947      25.73104132      66.89660744
I       5.21724947      38.21221996      66.89660744
I       5.21724947       0.76868404      66.89660744
I       5.21724947      13.24986268      66.89660744
I      17.54200874      25.73104132      66.89660744
I      17.54200874      38.21221996      66.89660744
I      17.54200874       0.76868404      66.89660744
I      17.54200874      13.24986268      66.89660744
I      29.47517175      37.22227200      71.55149620
I      29.47517175      49.70345064      71.55149620
I      29.47517175      12.25991472      71.55149620
I      29.47517175      24.74109336      71.55149620
I      41.79993102      37.22227200      71.55149620
I      41.79993102      49.70345064      71.55149620
I      41.79993102      12.25991472      71.55149620
I      41.79993102      24.74109336      71.55149620
I       4.82565321      37.22227200      71.55149620
I       4.82565321      49.70345064      71.55149620
I       4.82565321      12.25991472      71.55149620
I       4.82565321      24.74109336      71.55149620
I      17.15041248      37.22227200      71.55149620
I      17.15041248      49.70345064      71.55149620
I      17.15041248      12.25991472      71.55149620
I      17.15041248      24.74109336      71.55149620
I      32.09708042      28.35636200      71.78220115
I      32.09708042      40.83754064      71.78220115
I      32.09708042       3.39400472      71.78220115
I      32.09708042      15.87518336      71.78220115
I      44.42183969      28.35636200      71.78220115
I      44.42183969      40.83754064      71.78220115
I      44.42183969       3.39400472      71.78220115
I      44.42183969      15.87518336      71.78220115
I       7.44756188      28.35636200      71.78220115
I       7.44756188      40.83754064      71.78220115
I       7.44756188       3.39400472      71.78220115
I       7.44756188      15.87518336      71.78220115
I      19.77232115      28.35636200      71.78220115
I      19.77232115      40.83754064      71.78220115
I      19.77232115       3.39400472      71.78220115
I      19.77232115      15.87518336      71.78220115
I      27.24485917      34.59695132      66.66590292
I      27.24485917      47.07812996      66.66590292
I      27.24485917       9.63459404      66.66590292
I      27.24485917      22.11577268      66.66590292
I      39.56961844      34.59695132      66.66590292
I      39.56961844      47.07812996      66.66590292
I      39.56961844       9.63459404      66.66590292
I      39.56961844      22.11577268      66.66590292
I       2.59534063      34.59695132      66.66590292
I       2.59534063      47.07812996      66.66590292
I       2.59534063       9.63459404      66.66590292
I       2.59534063      22.11577268      66.66590292
I      14.92009990      34.59695132      66.66590292
I      14.92009990      47.07812996      66.66590292
I      14.92009990       9.63459404      66.66590292
I      14.92009990      22.11577268      66.66590292
I      25.90376214      34.59695132      71.81119121
I      25.90376214      47.07812996      71.81119121
I      25.90376214       9.63459404      71.81119121
I      25.90376214      22.11577268      71.81119121
I      38.22852141      34.59695132      71.81119121
I      38.22852141      47.07812996      71.81119121
I      38.22852141       9.63459404      71.81119121
I      38.22852141      22.11577268      71.81119121
I       1.25424361      34.59695132      71.81119121
I       1.25424361      47.07812996      71.81119121
I       1.25424361       9.63459404      71.81119121
I       1.25424361      22.11577268      71.81119121
I      13.57900287      34.59695132      71.81119121
I      13.57900287      47.07812996      71.81119121
I      13.57900287       9.63459404      71.81119121
I      13.57900287      22.11577268      71.81119121
I      33.43817744      28.35636200      66.63691226
I      33.43817744      40.83754064      66.63691226
I      33.43817744       3.39400472      66.63691226
I      33.43817744      15.87518336      66.63691226
I      45.76293671      28.35636200      66.63691226
I      45.76293671      40.83754064      66.63691226
I      45.76293671       3.39400472      66.63691226
I      45.76293671      15.87518336      66.63691226
I       8.78865891      28.35636200      66.63691226
I       8.78865891      40.83754064      66.63691226
I       8.78865891       3.39400472      66.63691226
I       8.78865891      15.87518336      66.63691226
I      21.11341817      28.35636200      66.63691226
I      21.11341817      40.83754064      66.63691226
I      21.11341817       3.39400472      66.63691226
I      21.11341817      15.87518336      66.63691226
Pb      26.78990289      31.47665666      66.14936795
Pb      26.78990289      43.95783530      66.14936795
Pb      26.78990289       6.51429938      66.14936795
Pb      26.78990289      18.99547802      66.14936795
Pb      39.11466216      31.47665666      66.14936795
Pb      39.11466216      43.95783530      66.14936795
Pb      39.11466216       6.51429938      66.14936795
Pb      39.11466216      18.99547802      66.14936795
Pb       2.14038436      31.47665666      66.14936795
Pb       2.14038436      43.95783530      66.14936795
Pb       2.14038436       6.51429938      66.14936795
Pb       2.14038436      18.99547802      66.14936795
Pb      14.46514362      31.47665666      66.14936795
Pb      14.46514362      43.95783530      66.14936795
Pb      14.46514362       6.51429938      66.14936795
Pb      14.46514362      18.99547802      66.14936795
Pb      32.95228253      31.47665666      66.14936795
Pb      32.95228253      43.95783530      66.14936795
Pb      32.95228253       6.51429938      66.14936795
Pb      32.95228253      18.99547802      66.14936795
Pb      45.27704179      31.47665666      66.14936795
Pb      45.27704179      43.95783530      66.14936795
Pb      45.27704179       6.51429938      66.14936795
Pb      45.27704179      18.99547802      66.14936795
Pb       8.30276399      31.47665666      66.14936795
Pb       8.30276399      43.95783530      66.14936795
Pb       8.30276399       6.51429938      66.14936795
Pb       8.30276399      18.99547802      66.14936795
Pb      20.62752326      31.47665666      66.14936795
Pb      20.62752326      43.95783530      66.14936795
Pb      20.62752326       6.51429938      66.14936795
Pb      20.62752326      18.99547802      66.14936795
Pb      26.78990289      25.23606734      66.14936795
Pb      26.78990289      37.71724598      66.14936795
Pb      26.78990289       0.27371006      66.14936795
Pb      26.78990289      12.75488870      66.14936795
Pb      39.11466216      25.23606734      66.14936795
Pb      39.11466216      37.71724598      66.14936795
Pb      39.11466216       0.27371006      66.14936795
Pb      39.11466216      12.75488870      66.14936795
Pb       2.14038436      25.23606734      66.14936795
Pb       2.14038436      37.71724598      66.14936795
Pb       2.14038436       0.27371006      66.14936795
Pb       2.14038436      12.75488870      66.14936795
Pb      14.46514362      25.23606734      66.14936795
Pb      14.46514362      37.71724598      66.14936795
Pb      14.46514362       0.27371006      66.14936795
Pb      14.46514362      12.75488870      66.14936795
Pb      32.95228253      25.23606734      66.14936795
Pb      32.95228253      37.71724598      66.14936795
Pb      32.95228253       0.27371006      66.14936795
Pb      32.95228253      12.75488870      66.14936795
Pb      45.27704179      25.23606734      66.14936795
Pb      45.27704179      37.71724598      66.14936795
Pb      45.27704179       0.27371006      66.14936795
Pb      45.27704179      12.75488870      66.14936795
Pb       8.30276399      25.23606734      66.14936795
Pb       8.30276399      37.71724598      66.14936795
Pb       8.30276399       0.27371006      66.14936795
Pb       8.30276399      12.75488870      66.14936795
Pb      20.62752326      25.23606734      66.14936795
Pb      20.62752326      37.71724598      66.14936795
Pb      20.62752326       0.27371006      66.14936795
Pb      20.62752326      12.75488870      66.14936795
Cs      30.43195961      34.59695132      62.39654201
Cs      30.43195961      47.07812996      62.39654201
Cs      30.43195961       9.63459404      62.39654201
Cs      30.43195961      22.11577268      62.39654201
Cs      42.75671887      34.59695132      62.39654201
Cs      42.75671887      47.07812996      62.39654201
Cs      42.75671887       9.63459404      62.39654201
Cs      42.75671887      22.11577268      62.39654201
Cs       5.78244107      34.59695132      62.39654201
Cs       5.78244107      47.07812996      62.39654201
Cs       5.78244107       9.63459404      62.39654201
Cs       5.78244107      22.11577268      62.39654201
Cs      18.10720034      34.59695132      62.39654201
Cs      18.10720034      47.07812996      62.39654201
Cs      18.10720034       9.63459404      62.39654201
Cs      18.10720034      22.11577268      62.39654201
Cs      29.71047168      28.35636200      63.75282598
Cs      29.71047168      40.83754064      63.75282598
Cs      29.71047168       3.39400472      63.75282598
Cs      29.71047168      15.87518336      63.75282598
Cs      42.03523095      28.35636200      63.75282598
Cs      42.03523095      40.83754064      63.75282598
Cs      42.03523095       3.39400472      63.75282598
Cs      42.03523095      15.87518336      63.75282598
Cs       5.06095315      28.35636200      63.75282598
Cs       5.06095315      40.83754064      63.75282598
Cs       5.06095315       3.39400472      63.75282598
Cs       5.06095315      15.87518336      63.75282598
Cs      17.38571242      28.35636200      63.75282598
Cs      17.38571242      40.83754064      63.75282598
Cs      17.38571242       3.39400472      63.75282598
Cs      17.38571242      15.87518336      63.75282598
Cs      35.53345489      28.35636200      63.39062101
Cs      35.53345489      40.83754064      63.39062101
Cs      35.53345489       3.39400472      63.39062101
Cs      35.53345489      15.87518336      63.39062101
Cs      47.85821416      28.35636200      63.39062101
Cs      47.85821416      40.83754064      63.39062101
Cs      47.85821416       3.39400472      63.39062101
Cs      47.85821416      15.87518336      63.39062101
Cs      10.88393636      28.35636200      63.39062101
Cs      10.88393636      40.83754064      63.39062101
Cs      10.88393636       3.39400472      63.39062101
Cs      10.88393636      15.87518336      63.39062101
Cs      23.20869563      28.35636200      63.39062101
Cs      23.20869563      40.83754064      63.39062101
Cs      23.20869563       3.39400472      63.39062101
Cs      23.20869563      15.87518336      63.39062101
Cs      36.93373564      34.59695132      62.75874695
Cs      36.93373564      47.07812996      62.75874695
Cs      36.93373564       9.63459404      62.75874695
Cs      36.93373564      22.11577268      62.75874695
Cs      49.25849491      34.59695132      62.75874695
Cs      49.25849491      47.07812996      62.75874695
Cs      49.25849491       9.63459404      62.75874695
Cs      49.25849491      22.11577268      62.75874695
Cs      12.28421710      34.59695132      62.75874695
Cs      12.28421710      47.07812996      62.75874695
Cs      12.28421710       9.63459404      62.75874695
Cs      12.28421710      22.11577268      62.75874695
Cs      24.60897637      34.59695132      62.75874695
Cs      24.60897637      47.07812996      62.75874695
Cs      24.60897637       9.63459404      62.75874695
Cs      24.60897637      22.11577268      62.75874695
I      32.40646256      30.98168268      63.03046652
I      32.40646256      43.46286132      63.03046652
I      32.40646256       6.01932540      63.03046652
I      32.40646256      18.50050404      63.03046652
I      44.73122183      30.98168268      63.03046652
I      44.73122183      43.46286132      63.03046652
I      44.73122183       6.01932540      63.03046652
I      44.73122183      18.50050404      63.03046652
I       7.75694402      30.98168268      63.03046652
I       7.75694402      43.46286132      63.03046652
I       7.75694402       6.01932540      63.03046652
I       7.75694402      18.50050404      63.03046652
I      20.08170329      30.98168268      63.03046652
I      20.08170329      43.46286132      63.03046652
I      20.08170329       6.01932540      63.03046652
I      20.08170329      18.50050404      63.03046652
I      27.73596843      31.97163064      63.11890153
I      27.73596843      44.45280928      63.11890153
I      27.73596843       7.00927336      63.11890153
I      27.73596843      19.49045200      63.11890153
I      40.06072769      31.97163064      63.11890153
I      40.06072769      44.45280928      63.11890153
I      40.06072769       7.00927336      63.11890153
I      40.06072769      19.49045200      63.11890153
I       3.08644989      31.97163064      63.11890153
I       3.08644989      44.45280928      63.11890153
I       3.08644989       7.00927336      63.11890153
I       3.08644989      19.49045200      63.11890153
I      15.41120916      31.97163064      63.11890153
I      15.41120916      44.45280928      63.11890153
I      15.41120916       7.00927336      63.11890153
I      15.41120916      19.49045200      63.11890153
I      36.03779723      31.97163064      65.40212826
I      36.03779723      44.45280928      65.40212826
I      36.03779723       7.00927336      65.40212826
I      36.03779723      19.49045200      65.40212826
I      48.36255650      31.97163064      65.40212826
I      48.36255650      44.45280928      65.40212826
I      48.36255650       7.00927336      65.40212826
I      48.36255650      19.49045200      65.40212826
I      11.38827870      31.97163064      65.40212826
I      11.38827870      44.45280928      65.40212826
I      11.38827870       7.00927336      65.40212826
I      11.38827870      19.49045200      65.40212826
I      23.71303797      31.97163064      65.40212826
I      23.71303797      44.45280928      65.40212826
I      23.71303797       7.00927336      65.40212826
I      23.71303797      19.49045200      65.40212826
I      36.42939349      30.98168268      60.74723951
I      36.42939349      43.46286132      60.74723951
I      36.42939349       6.01932540      60.74723951
I      36.42939349      18.50050404      60.74723951
I      48.75415276      30.98168268      60.74723951
I      48.75415276      43.46286132      60.74723951
I      48.75415276       6.01932540      60.74723951
I      48.75415276      18.50050404      60.74723951
I      11.77987496      30.98168268      60.74723951
I      11.77987496      43.46286132      60.74723951
I      11.77987496       6.01932540      60.74723951
I      11.77987496      18.50050404      60.74723951
I      24.10463423      30.98168268      60.74723951
I      24.10463423      43.46286132      60.74723951
I      24.10463423       6.01932540      60.74723951
I      24.10463423      18.50050404      60.74723951
I      27.73596843      37.22227200      63.11890153
I      27.73596843      49.70345064      63.11890153
I      27.73596843      12.25991472      63.11890153
I      27.73596843      24.74109336      63.11890153
I      40.06072769      37.22227200      63.11890153
I      40.06072769      49.70345064      63.11890153
I      40.06072769      12.25991472      63.11890153
I      40.06072769      24.74109336      63.11890153
I       3.08644989      37.22227200      63.11890153
I       3.08644989      49.70345064      63.11890153
I       3.08644989      12.25991472      63.11890153
I       3.08644989      24.74109336      63.11890153
I      15.41120916      37.22227200      63.11890153
I      15.41120916      49.70345064      63.11890153
I      15.41120916      12.25991472      63.11890153
I      15.41120916      24.74109336      63.11890153
I      32.40646256      25.73104132      63.03046652
I      32.40646256      38.21221996      63.03046652
I      32.40646256       0.76868404      63.03046652
I      32.40646256      13.24986268      63.03046652
I      44.73122183      25.73104132      63.03046652
I      44.73122183      38.21221996      63.03046652
I      44.73122183       0.76868404      63.03046652
I      44.73122183      13.24986268      63.03046652
I       7.75694402      25.73104132      63.03046652
I       7.75694402      38.21221996      63.03046652
I       7.75694402       0.76868404      63.03046652
I       7.75694402      13.24986268      63.03046652
I      20.08170329      25.73104132      63.03046652
I      20.08170329      38.21221996      63.03046652
I      20.08170329       0.76868404      63.03046652
I      20.08170329      13.24986268      63.03046652
I      36.42939349      25.73104132      60.74723951
I      36.42939349      38.21221996      60.74723951
I      36.42939349       0.76868404      60.74723951
I      36.42939349      13.24986268      60.74723951
I      48.75415276      25.73104132      60.74723951
I      48.75415276      38.21221996      60.74723951
I      48.75415276       0.76868404      60.74723951
I      48.75415276      13.24986268      60.74723951
I      11.77987496      25.73104132      60.74723951
I      11.77987496      38.21221996      60.74723951
I      11.77987496       0.76868404      60.74723951
I      11.77987496      13.24986268      60.74723951
I      24.10463423      25.73104132      60.74723951
I      24.10463423      38.21221996      60.74723951
I      24.10463423       0.76868404      60.74723951
I      24.10463423      13.24986268      60.74723951
I      36.03779723      37.22227200      65.40212826
I      36.03779723      49.70345064      65.40212826
I      36.03779723      12.25991472      65.40212826
I      36.03779723      24.74109336      65.40212826
I      48.36255650      37.22227200      65.40212826
I      48.36255650      49.70345064      65.40212826
I      48.36255650      12.25991472      65.40212826
I      48.36255650      24.74109336      65.40212826
I      11.38827870      37.22227200      65.40212826
I      11.38827870      49.70345064      65.40212826
I      11.38827870      12.25991472      65.40212826
I      11.38827870      24.74109336      65.40212826
I      23.71303797      37.22227200      65.40212826
I      23.71303797      49.70345064      65.40212826
I      23.71303797      12.25991472      65.40212826
I      23.71303797      24.74109336      65.40212826
I      26.33494664      28.35636200      65.63283322
I      26.33494664      40.83754064      65.63283322
I      26.33494664       3.39400472      65.63283322
I      26.33494664      15.87518336      65.63283322
I      38.65970591      28.35636200      65.63283322
I      38.65970591      40.83754064      65.63283322
I      38.65970591       3.39400472      65.63283322
I      38.65970591      15.87518336      65.63283322
I       1.68542810      28.35636200      65.63283322
I       1.68542810      40.83754064      65.63283322
I       1.68542810       3.39400472      65.63283322
I       1.68542810      15.87518336      65.63283322
I      14.01018737      28.35636200      65.63283322
I      14.01018737      40.83754064      65.63283322
I      14.01018737       3.39400472      65.63283322
I      14.01018737      15.87518336      65.63283322
VEC1      49.29903707       0.00000000       0.00000000 
VEC2       0.00000000      49.92471456       0.00000000 
VEC3       0.00000000       0.00000000     120.00000000 
