# Supplementary material for: What Happens at Surfaces and Grain Boundaries of Halide Perovskites: Insights from Reactive Molecular Dynamics Simulations of CsPbI3
Source: ACS Appl Mater Interfaces. 2022 Aug 30;14(36):40841–50. doi: 10.1021/acsami.2c09239 (PMC9478958; doi:10.1021/acsami.2c09239)
Supplement: Supplementary file 3 — am2c09239_si_003.zip [file am2c09239_si_003.zip]

Archive with 10 entries (6 files):
- supplementary-trajectories/
- supplementary-trajectories/defect-migration/
- supplementary-trajectories/defect-migration/O110_Pb-poor_600K_1atm_VCs_VI_isolated.xyz.gz
- supplementary-trajectories/defect-migration/O110_Pb-poor_600K_1atm_VCs_VI_paired.xyz.gz
- supplementary-trajectories/grain-boundaries/
- supplementary-trajectories/grain-boundaries/3S111_600K_1atm_evolution.xyz.gz
- supplementary-trajectories/grain-boundaries/3S112_600K_1atm_degradation.xyz.gz
- supplementary-trajectories/grain-boundaries/5S210_600K_1atm_degradation.xyz.gz
- supplementary-trajectories/surface-degradation/
- supplementary-trajectories/surface-degradation/O110_600K_1atm_degradation.xyz.gz
